# Supplementary material for: Function of multiple sclerosis-protective HLA class I alleles revealed by genome-wide protein-quantitative trait loci mapping of interferon signalling
Source: PLoS Genet. 2020 Oct 26;16(10):e1009199. doi: 10.1371/journal.pgen.1009199 (PMC7644105; doi:10.1371/journal.pgen.1009199)
Supplement: S2 Data — (XLSX) [file pgen.1009199.s010.xlsx]

## Sheet: Sheet1
SNP	CHR	BP	A1	A2	AA	AB	BB	MISSING	HWE	MAF	GENOTYPED	IMPUTE_score	p_min	p_min_trait	ANNOT	IFNAR2_of_monocytes	IFNAR2_of_CD56dimCD16p	IFNAR2_of_CD56brightCD16n	IFNAR2_of_CD20p	IFNGR1_of_monocytes	IFNGR1_of_CD20p	IFNAR2_of_CD4p_T	IFNAR2_of_CD8p_T	IFNGR1_of_CD4p_T	IFNGR1_of_CD8p_T	IFNalpha_STAT1_of_Monocytes	IFNgamma_STAT1_of_Monocytes	IFNalpha_STAT1_of_CD56dimCD16p	IFNalpha_STAT1_of_CD56brightCD16n	IFNalpha_STAT1_of_CD20p	IFNgamma_STAT1_of_CD20p	IFNalpha_STAT4_of_Monocytes	IFNgamma_STAT4_of_Monocytes	IFNalpha_STAT4_of_CD56dimCD16p	IFNalpha_STAT4_of_CD56brightCD16n	IFNalpha_STAT4_of_CD20p	IFNalpha_STAT1_of_CD4p_T	IFNgamma_STAT1_of_CD4p_T	IFNalpha_STAT1_of_CD8p_T	IFNgamma_STAT1_of_CD8p_T	IFNalpha_STAT4_of_CD4p_T	IFNalpha_STAT4_of_CD8p_T	IFNalpha_CXCL10_of_Monocytes	IFNgamma_CXCL10_of_Monocytes	IFNalpha_CXCL10_of_CD56dimCD16p	IFNalpha_CXCL10_of_CD56brightCD16n	IFNalpha_CXCL10_of_CD20p	IFNalpha_CXCL9_of_Monocytes	IFNgamma_CXCL9_of_Monocytes
rs6669800	1	903321	G	A	8	81	214	0	0.8333	0.16	1	1	8.052e-05	IFNGR1_of_CD8p_T	AGRN(-52.18kb)|FAM41C(+91.14kb)|HES4(-31.02kb)|ISG15(-45.52kb)|KLHL17(+2.222kb)|LOC100130417(+48.5kb)|NOC2L(+8.642kb)|PERM1(-7.257kb)|PLEKHN1(0)|SAMD11(+23.36kb)	0.2132	0.4248	0.9706	0.03269	0.3613	0.201	0.6393	0.9972	0.0001475	8.052e-05	0.4469	0.1745	0.4596	0.6725	0.5457	0.9761	0.8234	0.6121	0.1869	0.6513	0.2617	0.3483	0.247	0.1238	0.1656	0.987	0.7537	0.2497	0.2729	0.7346	0.4067	0.9319	0.2309	0.1052
rs67532508	1	2355400	G	A	5	70	228	0	1	0.132	1	1	7.04e-05	IFNgamma_STAT1_of_Monocytes	LOC100129534(+71.3kb)|MORN1(+32.41kb)|PANK4(-84.57kb)|PEX10(+11.39kb)|PLCH2(-52.35kb)|RER1(+18.52kb)	0.2554	0.9947	0.9932	0.4902	0.3531	0.2225	0.03474	0.04055	0.43	0.2658	0.04249	7.04e-05	0.4537	0.4533	0.2141	0.01366	0.1437	0.1161	0.704	0.5696	0.69	0.1558	0.5607	0.04957	0.3524	0.5457	0.3607	0.6068	0.06573	0.7306	0.4461	0.1681	0.1915	0.02764
rs2981883	1	3004014	C	T	33	116	151	3	0.1353	0.303	0	0.98794	6.839e-05	IFNAR2_of_CD56brightCD16n	ACTRT2(+64.55kb)|LINC00982(+19.72kb)|MIR4251(-40.52kb)|PRDM16(0)	0.02349	0.1239	6.839e-05	0.7876	0.8344	0.8059	0.05174	0.05035	0.9669	0.7448	0.4899	0.01961	0.2765	0.8834	0.8522	0.6191	0.5626	0.304	0.7077	0.3803	0.9181	0.6931	0.5566	0.9158	0.637	0.7053	0.6767	0.2364	0.1509	0.01732	0.4465	0.1226	0.5617	0.9053
rs2981882	1	3004232	G	A	33	116	151	3	0.1353	0.303	0	0.98794	6.839e-05	IFNAR2_of_CD56brightCD16n	ACTRT2(+64.76kb)|LINC00982(+19.94kb)|MIR4251(-40.31kb)|PRDM16(0)	0.02349	0.1239	6.839e-05	0.7876	0.8344	0.8059	0.05174	0.05035	0.9669	0.7448	0.4899	0.01961	0.2765	0.8834	0.8522	0.6191	0.5626	0.304	0.7077	0.3803	0.9181	0.6931	0.5566	0.9158	0.637	0.7053	0.6767	0.2364	0.1509	0.01732	0.4465	0.1226	0.5617	0.9053
rs2981881	1	3004357	C	T	33	116	151	3	0.1353	0.303	0	0.98794	6.839e-05	IFNAR2_of_CD56brightCD16n	ACTRT2(+64.89kb)|LINC00982(+20.07kb)|MIR4251(-40.18kb)|PRDM16(0)	0.02349	0.1239	6.839e-05	0.7876	0.8344	0.8059	0.05174	0.05035	0.9669	0.7448	0.4899	0.01961	0.2765	0.8834	0.8522	0.6191	0.5626	0.304	0.7077	0.3803	0.9181	0.6931	0.5566	0.9158	0.637	0.7053	0.6767	0.2364	0.1509	0.01732	0.4465	0.1226	0.5617	0.9053
rs2981880	1	3004788	C	T	33	116	151	3	0.1353	0.303	0	0.98794	6.839e-05	IFNAR2_of_CD56brightCD16n	ACTRT2(+65.32kb)|LINC00982(+20.5kb)|MIR4251(-39.75kb)|PRDM16(0)	0.02349	0.1239	6.839e-05	0.7876	0.8344	0.8059	0.05174	0.05035	0.9669	0.7448	0.4899	0.01961	0.2765	0.8834	0.8522	0.6191	0.5626	0.304	0.7077	0.3803	0.9181	0.6931	0.5566	0.9158	0.637	0.7053	0.6767	0.2364	0.1509	0.01732	0.4465	0.1226	0.5617	0.9053
rs2981879	1	3004874	C	T	33	116	151	3	0.1353	0.303	0	0.98616	6.839e-05	IFNAR2_of_CD56brightCD16n	ACTRT2(+65.41kb)|LINC00982(+20.58kb)|MIR4251(-39.66kb)|PRDM16(0)	0.02349	0.1239	6.839e-05	0.7876	0.8344	0.8059	0.05174	0.05035	0.9669	0.7448	0.4899	0.01961	0.2765	0.8834	0.8522	0.6191	0.5626	0.304	0.7077	0.3803	0.9181	0.6931	0.5566	0.9158	0.637	0.7053	0.6767	0.2364	0.1509	0.01732	0.4465	0.1226	0.5617	0.9053
rs10909810	1	3783278	A	C	2	72	229	0	0.1938	0.125	1	1	3.12e-05	IFNAR2_of_CD8p_T	C1orf174(-22.42kb)|CCDC27(+95.07kb)|CEP104(+9.481kb)|DFFB(0)|LINC01134(-33.69kb)|LRRC47(+70.21kb)|SMIM1(+90.73kb)	0.007007	0.2445	0.2663	0.04798	0.1183	0.7386	0.0002451	3.12e-05	0.8851	0.7022	0.8484	0.5269	0.1359	0.1917	0.826	0.9194	0.3844	0.6091	0.768	0.5219	0.09323	0.4983	0.08764	0.0472	0.1515	0.9513	0.1346	0.2329	0.5914	0.5282	0.5307	0.3609	0.143	0.3629
rs4654537	1	4486095	A	G	20	100	180	3	0.2577	0.233	0	0.988296	5.629e-05	IFNAR2_of_CD8p_T	LOC284661(+1.351kb)	0.04912	0.04162	0.04498	0.03221	0.7678	0.001496	6.361e-05	5.629e-05	0.04575	0.1167	0.3586	0.7381	0.4893	0.9039	0.9278	0.03331	0.5302	0.9197	0.5628	0.9991	0.1465	0.7798	0.09017	0.5402	0.1988	0.9059	0.6138	0.2881	0.6379	0.683	0.213	0.06285	0.2323	0.2374
rs2035009	1	4486705	T	C	23	107	171	2	0.2876	0.254	0	0.99005	5.519e-05	IFNAR2_of_CD8p_T	LOC284661(+1.961kb)	0.1159	0.04434	0.09716	0.03107	0.7618	0.009514	0.0002071	5.519e-05	0.1516	0.2229	0.3447	0.9937	0.7048	0.798	0.8176	0.04968	0.5687	0.8587	0.7586	0.8328	0.2847	0.9952	0.05125	0.6248	0.1899	0.6967	0.5377	0.2475	0.6898	0.9695	0.5228	0.2072	0.4755	0.4216
rs4654542	1	4488291	C	T	23	107	171	2	0.2876	0.254	0	0.990775	5.519e-05	IFNAR2_of_CD8p_T	LOC284661(+3.547kb)	0.1159	0.04434	0.09716	0.03107	0.7618	0.009514	0.0002071	5.519e-05	0.1516	0.2229	0.3447	0.9937	0.7048	0.798	0.8176	0.04968	0.5687	0.8587	0.7586	0.8328	0.2847	0.9952	0.05125	0.6248	0.1899	0.6967	0.5377	0.2475	0.6898	0.9695	0.5228	0.2072	0.4755	0.4216
rs4654434	1	4488456	G	A	23	107	171	2	0.2876	0.254	0	0.990775	5.519e-05	IFNAR2_of_CD8p_T	LOC284661(+3.712kb)	0.1159	0.04434	0.09716	0.03107	0.7618	0.009514	0.0002071	5.519e-05	0.1516	0.2229	0.3447	0.9937	0.7048	0.798	0.8176	0.04968	0.5687	0.8587	0.7586	0.8328	0.2847	0.9952	0.05125	0.6248	0.1899	0.6967	0.5377	0.2475	0.6898	0.9695	0.5228	0.2072	0.4755	0.4216
rs6658372	1	4488979	G	A	24	107	172	0	0.2266	0.256	1	1	7.595e-05	IFNAR2_of_CD8p_T	LOC284661(+4.235kb)	0.176	0.04432	0.1279	0.03275	0.7856	0.01496	0.0002568	7.595e-05	0.1274	0.161	0.3462	0.976	0.9279	0.6285	0.6308	0.06549	0.5084	0.7751	0.9161	0.7288	0.3768	0.7675	0.04978	0.4822	0.2124	0.4441	0.328	0.2346	0.7346	0.949	0.5529	0.2442	0.3684	0.3754
rs1556691	1	4493215	A	G	20	98	183	2	0.1908	0.229	0	0.992843	7.449e-05	IFNAR2_of_CD4p_T	LOC284661(+8.471kb)	0.03009	0.1277	0.1031	0.02446	0.8739	0.007879	7.449e-05	0.0002092	0.09529	0.2617	0.784	0.7334	0.2846	0.59	0.9341	0.03638	0.6076	0.7101	0.355	0.6561	0.1736	0.8957	0.06551	0.7298	0.1516	0.8179	0.7714	0.2678	0.4069	0.5161	0.282	0.1893	0.1403	0.1322
rs4654435	1	4493365	T	C	17	94	187	5	0.301	0.215	0	0.988969	1.457e-05	IFNAR2_of_CD4p_T	LOC284661(+8.621kb)	0.03477	0.3862	0.1254	0.006555	0.9481	0.008729	1.457e-05	4.218e-05	0.1322	0.1075	0.8774	0.8175	0.1746	0.469	0.8796	0.04828	0.8493	0.9986	0.2667	0.483	0.1193	0.9107	0.09524	0.8621	0.0999	0.7411	0.8833	0.2072	0.3747	0.4751	0.4399	0.2366	0.0681	0.08024
rs12401618	1	5200875	A	C	0	61	240	2	0.05483	0.101	0	0.974561	8.952e-05	IFNalpha_CXCL10_of_CD56brightCD16n	.	0.4633	0.0104	0.03648	0.1084	0.8465	0.5346	0.4312	0.06247	0.7709	0.2098	0.9191	0.795	0.2161	0.3562	0.8635	0.9945	0.8814	0.2675	0.5156	0.7395	0.6633	0.2239	0.9983	0.3363	0.8503	0.7609	0.7983	0.3599	0.9226	0.6666	8.952e-05	0.07119	0.6209	0.9251
rs35845796	1	5218365	C	T	0	61	234	8	0.05466	0.103	0	0.963095	4.103e-05	IFNalpha_CXCL10_of_CD56brightCD16n	.	0.2267	0.007033	0.03484	0.1218	0.4618	0.4843	0.2494	0.0708	0.9676	0.2663	0.9253	0.9119	0.3089	0.4719	0.8118	0.5705	0.8836	0.4222	0.7086	0.9306	0.54	0.4709	0.9786	0.8872	0.9892	0.5461	0.8769	0.266	0.6409	0.5202	4.103e-05	0.01021	0.3946	0.6897
rs12136234	1	8971030	A	G	31	130	141	1	0.8948	0.318	0	0.989262	7.515e-05	IFNalpha_STAT1_of_CD8p_T	CA6(-34.86kb)|ENO1(+31.88kb)|ENO1-AS1(+31.09kb)|MIR6728(+44.38kb)|RERE(+93.33kb)|SLC2A7(-92.33kb)	0.1939	0.4526	0.05267	0.9951	0.3569	0.935	0.737	0.07593	0.1127	0.5056	0.05082	0.9852	0.04928	0.00679	0.227	0.702	0.8553	0.05054	0.005538	0.001764	0.08762	0.03596	0.1519	7.515e-05	0.003249	0.3088	0.005001	0.5861	0.1403	0.4507	0.6573	0.003407	0.7456	0.3627
rs11121257	1	8972865	A	G	31	130	140	2	0.8951	0.319	0	0.989262	6.254e-05	IFNalpha_STAT1_of_CD8p_T	CA6(-33.03kb)|ENO1(+33.71kb)|ENO1-AS1(+32.92kb)|MIR6728(+46.22kb)|RERE(+95.17kb)|SLC2A7(-90.49kb)	0.1827	0.4444	0.05788	0.9561	0.3626	0.9552	0.7226	0.07532	0.1268	0.5055	0.0555	0.9669	0.03636	0.004438	0.2113	0.7102	0.9464	0.05377	0.004314	0.001289	0.08413	0.03125	0.1524	6.254e-05	0.003208	0.2829	0.004425	0.6111	0.1354	0.4559	0.6712	0.003415	0.7961	0.3415
rs11121258	1	8972964	G	A	31	130	140	2	0.8951	0.319	0	0.989262	6.254e-05	IFNalpha_STAT1_of_CD8p_T	CA6(-32.93kb)|ENO1(+33.81kb)|ENO1-AS1(+33.02kb)|MIR6728(+46.32kb)|RERE(+95.26kb)|SLC2A7(-90.39kb)	0.1827	0.4444	0.05788	0.9561	0.3626	0.9552	0.7226	0.07532	0.1268	0.5055	0.0555	0.9669	0.03636	0.004438	0.2113	0.7102	0.9464	0.05377	0.004314	0.001289	0.08413	0.03125	0.1524	6.254e-05	0.003208	0.2829	0.004425	0.6111	0.1354	0.4559	0.6712	0.003415	0.7961	0.3415
rs12127814	1	8973533	A	G	31	130	141	1	0.8948	0.318	0	0.989806	7.515e-05	IFNalpha_STAT1_of_CD8p_T	CA6(-32.36kb)|ENO1(+34.38kb)|ENO1-AS1(+33.59kb)|MIR6728(+46.88kb)|RERE(+95.83kb)|SLC2A7(-89.82kb)	0.1939	0.4526	0.05267	0.9951	0.3569	0.935	0.737	0.07593	0.1127	0.5056	0.05082	0.9852	0.04928	0.00679	0.227	0.702	0.8553	0.05054	0.005538	0.001764	0.08762	0.03596	0.1519	7.515e-05	0.003249	0.3088	0.005001	0.5861	0.1403	0.4507	0.6573	0.003407	0.7456	0.3627
rs12064312	1	9694472	A	G	2	48	253	0	1	0.086	0	0.992651	9.426e-05	IFNalpha_STAT4_of_CD4p_T	C1orf200(-18.2kb)|CLSTN1(-94.61kb)|PIK3CD(-17.32kb)|SLC25A33(+51.64kb)|TMEM201(+19.54kb)	0.3513	0.007928	0.1328	0.2843	0.2083	0.09414	0.209	0.2646	0.5159	0.178	0.6297	0.6458	0.01405	0.3425	0.03163	0.3206	0.222	0.01707	0.02794	0.3091	0.005595	0.4492	0.0201	0.8586	0.05947	9.426e-05	0.001607	0.7025	0.07094	0.3411	0.9545	0.3014	0.183	0.7362
rs10928031	1	14467223	T	C	56	152	93	2	0.7258	0.439	0	0.997154	8.965e-05	IFNalpha_CXCL10_of_CD56brightCD16n	.	0.8612	0.3696	0.3287	0.9867	0.1203	0.5514	0.9339	0.7777	0.3127	0.9413	0.6254	0.1582	0.6375	0.8687	0.7447	0.03735	0.9246	0.8321	0.4903	0.5617	0.4524	0.7233	0.3871	0.5295	0.8979	0.6951	0.6484	0.05891	0.006359	0.1653	8.965e-05	0.05216	0.1347	0.06198
rs10928032	1	14467294	T	C	56	152	93	2	0.7258	0.439	0	0.998064	8.965e-05	IFNalpha_CXCL10_of_CD56brightCD16n	.	0.8612	0.3696	0.3287	0.9867	0.1203	0.5514	0.9339	0.7777	0.3127	0.9413	0.6254	0.1582	0.6375	0.8687	0.7447	0.03735	0.9246	0.8321	0.4903	0.5617	0.4524	0.7233	0.3871	0.5295	0.8979	0.6951	0.6484	0.05891	0.006359	0.1653	8.965e-05	0.05216	0.1347	0.06198
1:16354590	1	16354590	T	A	22	106	172	3	0.3546	0.25	0	0.986544	9.863e-05	IFNalpha_STAT1_of_CD20p	C1orf64(+21.41kb)|CLCNKA(0)|CLCNKB(-15.64kb)|EPHA2(-96.24kb)|FAM131C(-29.67kb)|HSPB7(+9.305kb)|SPEN(+87.64kb)|ZBTB17(+51.96kb)	0.6166	0.3737	0.4565	0.7319	0.7068	0.2645	0.7783	0.2095	0.03891	0.1673	0.008526	0.3009	0.005522	0.001491	9.863e-05	0.8034	0.009831	0.1188	0.001452	0.004011	0.01334	0.01727	0.4494	0.2732	0.8485	0.3059	0.4674	0.5049	0.586	0.989	0.6989	0.1714	0.01424	0.182
rs10803408	1	16359106	T	C	55	149	97	2	0.9068	0.43	0	0.994943	9.397e-05	IFNalpha_STAT1_of_CD56brightCD16n	C1orf64(+25.92kb)|CLCNKA(0)|CLCNKB(-11.12kb)|EPHA2(-91.72kb)|FAM131C(-25.16kb)|HSPB7(+13.82kb)|SPEN(+92.16kb)|ZBTB17(+56.48kb)	0.658	0.2879	0.1113	0.3819	0.1702	0.02437	0.7859	0.5323	0.04528	0.4013	0.003559	0.9852	0.003517	9.397e-05	0.0002323	0.9055	0.1545	0.2285	0.0007305	0.0004432	0.008871	0.004689	0.1902	0.1984	0.1519	0.02622	0.01174	0.3859	0.06829	0.9521	0.824	0.1553	0.1062	0.865
rs3738633	1	16359827	G	A	55	149	97	2	0.9068	0.43	0	0.995127	9.397e-05	IFNalpha_STAT1_of_CD56brightCD16n	C1orf64(+26.64kb)|CLCNKA(0)|CLCNKB(-10.4kb)|EPHA2(-91kb)|FAM131C(-24.44kb)|HSPB7(+14.54kb)|SPEN(+92.88kb)|ZBTB17(+57.2kb)	0.658	0.2879	0.1113	0.3819	0.1702	0.02437	0.7859	0.5323	0.04528	0.4013	0.003559	0.9852	0.003517	9.397e-05	0.0002323	0.9055	0.1545	0.2285	0.0007305	0.0004432	0.008871	0.004689	0.1902	0.1984	0.1519	0.02622	0.01174	0.3859	0.06829	0.9521	0.824	0.1553	0.1062	0.865
rs56117908	1	17321208	G	A	2	46	251	4	1	0.084	0	0.975561	7.765e-05	IFNGR1_of_monocytes	ATP13A2(0)|CROCC(+21.73kb)|MFAP2(+13.13kb)|PADI2(-72.05kb)|SDHB(-24.02kb)	0.0007602	0.7322	0.2601	0.127	7.765e-05	0.07015	0.1419	0.03847	0.06304	0.08031	0.2645	0.04184	0.3192	0.805	0.8318	0.945	0.1644	0.02116	0.928	0.5921	0.8649	0.5605	0.8619	0.8402	0.5168	0.9761	0.8846	0.9256	0.6766	0.3202	0.3431	0.5314	0.6402	0.2459
rs4920578	1	17578038	C	T	1	51	249	2	0.7137	0.088	0	0.972165	1.346e-05	IFNAR2_of_CD56brightCD16n	PADI1(+5.537kb)|PADI3(0)|PADI4(-56.65kb)|=missense	0.4206	0.05895	1.346e-05	0.1819	0.1911	0.1912	0.01415	0.04229	0.4352	0.7228	0.01441	0.9636	0.1894	0.07201	0.398	0.4546	0.3855	0.1239	0.07052	0.07241	0.1442	0.5828	0.7294	0.812	0.6699	0.6168	0.5718	0.01921	0.1347	0.2365	0.04872	0.4737	0.1742	0.02294
rs4920579	1	17578365	A	G	1	51	249	2	0.7137	0.088	0	0.972165	1.346e-05	IFNAR2_of_CD56brightCD16n	PADI1(+5.864kb)|PADI3(0)|PADI4(-56.32kb)|=missense	0.4206	0.05895	1.346e-05	0.1819	0.1911	0.1912	0.01415	0.04229	0.4352	0.7228	0.01441	0.9636	0.1894	0.07201	0.398	0.4546	0.3855	0.1239	0.07052	0.07241	0.1442	0.5828	0.7294	0.812	0.6699	0.6168	0.5718	0.01921	0.1347	0.2365	0.04872	0.4737	0.1742	0.02294
rs4920580	1	17578419	T	C	1	51	249	2	0.7137	0.088	0	0.972165	1.346e-05	IFNAR2_of_CD56brightCD16n	PADI1(+5.918kb)|PADI3(0)|PADI4(-56.27kb)|=missense	0.4206	0.05895	1.346e-05	0.1819	0.1911	0.1912	0.01415	0.04229	0.4352	0.7228	0.01441	0.9636	0.1894	0.07201	0.398	0.4546	0.3855	0.1239	0.07052	0.07241	0.1442	0.5828	0.7294	0.812	0.6699	0.6168	0.5718	0.01921	0.1347	0.2365	0.04872	0.4737	0.1742	0.02294
rs9803868	1	17578553	G	A	1	51	249	2	0.7137	0.088	0	0.972165	1.346e-05	IFNAR2_of_CD56brightCD16n	PADI1(+6.052kb)|PADI3(0)|PADI4(-56.14kb)|=missense	0.4206	0.05895	1.346e-05	0.1819	0.1911	0.1912	0.01415	0.04229	0.4352	0.7228	0.01441	0.9636	0.1894	0.07201	0.398	0.4546	0.3855	0.1239	0.07052	0.07241	0.1442	0.5828	0.7294	0.812	0.6699	0.6168	0.5718	0.01921	0.1347	0.2365	0.04872	0.4737	0.1742	0.02294
rs77895431	1	17580204	T	G	1	51	249	2	0.7137	0.088	0	0.974831	1.346e-05	IFNAR2_of_CD56brightCD16n	PADI1(+7.703kb)|PADI3(0)|PADI4(-54.48kb)	0.4206	0.05895	1.346e-05	0.1819	0.1911	0.1912	0.01415	0.04229	0.4352	0.7228	0.01441	0.9636	0.1894	0.07201	0.398	0.4546	0.3855	0.1239	0.07052	0.07241	0.1442	0.5828	0.7294	0.812	0.6699	0.6168	0.5718	0.01921	0.1347	0.2365	0.04872	0.4737	0.1742	0.02294
rs75791482	1	17580362	G	A	1	51	249	2	0.7137	0.088	0	0.974831	1.346e-05	IFNAR2_of_CD56brightCD16n	PADI1(+7.861kb)|PADI3(0)|PADI4(-54.33kb)	0.4206	0.05895	1.346e-05	0.1819	0.1911	0.1912	0.01415	0.04229	0.4352	0.7228	0.01441	0.9636	0.1894	0.07201	0.398	0.4546	0.3855	0.1239	0.07052	0.07241	0.1442	0.5828	0.7294	0.812	0.6699	0.6168	0.5718	0.01921	0.1347	0.2365	0.04872	0.4737	0.1742	0.02294
rs4920581	1	17580568	T	C	1	51	249	2	0.7137	0.088	0	0.974831	1.346e-05	IFNAR2_of_CD56brightCD16n	PADI1(+8.067kb)|PADI3(0)|PADI4(-54.12kb)|=missense	0.4206	0.05895	1.346e-05	0.1819	0.1911	0.1912	0.01415	0.04229	0.4352	0.7228	0.01441	0.9636	0.1894	0.07201	0.398	0.4546	0.3855	0.1239	0.07052	0.07241	0.1442	0.5828	0.7294	0.812	0.6699	0.6168	0.5718	0.01921	0.1347	0.2365	0.04872	0.4737	0.1742	0.02294
rs4920583	1	17580729	G	A	1	51	249	2	0.7137	0.088	0	0.975476	1.346e-05	IFNAR2_of_CD56brightCD16n	PADI1(+8.228kb)|PADI3(0)|PADI4(-53.96kb)	0.4206	0.05895	1.346e-05	0.1819	0.1911	0.1912	0.01415	0.04229	0.4352	0.7228	0.01441	0.9636	0.1894	0.07201	0.398	0.4546	0.3855	0.1239	0.07052	0.07241	0.1442	0.5828	0.7294	0.812	0.6699	0.6168	0.5718	0.01921	0.1347	0.2365	0.04872	0.4737	0.1742	0.02294
rs4920584	1	17580859	A	T	1	51	249	2	0.7137	0.088	0	0.975476	1.346e-05	IFNAR2_of_CD56brightCD16n	PADI1(+8.358kb)|PADI3(0)|PADI4(-53.83kb)	0.4206	0.05895	1.346e-05	0.1819	0.1911	0.1912	0.01415	0.04229	0.4352	0.7228	0.01441	0.9636	0.1894	0.07201	0.398	0.4546	0.3855	0.1239	0.07052	0.07241	0.1442	0.5828	0.7294	0.812	0.6699	0.6168	0.5718	0.01921	0.1347	0.2365	0.04872	0.4737	0.1742	0.02294
rs76296067	1	17580931	G	A	1	51	249	2	0.7137	0.088	0	0.975476	1.346e-05	IFNAR2_of_CD56brightCD16n	PADI1(+8.43kb)|PADI3(0)|PADI4(-53.76kb)	0.4206	0.05895	1.346e-05	0.1819	0.1911	0.1912	0.01415	0.04229	0.4352	0.7228	0.01441	0.9636	0.1894	0.07201	0.398	0.4546	0.3855	0.1239	0.07052	0.07241	0.1442	0.5828	0.7294	0.812	0.6699	0.6168	0.5718	0.01921	0.1347	0.2365	0.04872	0.4737	0.1742	0.02294
rs113049463	1	17581394	A	G	1	51	249	2	0.7137	0.088	0	0.975476	1.346e-05	IFNAR2_of_CD56brightCD16n	PADI1(+8.893kb)|PADI3(0)|PADI4(-53.3kb)	0.4206	0.05895	1.346e-05	0.1819	0.1911	0.1912	0.01415	0.04229	0.4352	0.7228	0.01441	0.9636	0.1894	0.07201	0.398	0.4546	0.3855	0.1239	0.07052	0.07241	0.1442	0.5828	0.7294	0.812	0.6699	0.6168	0.5718	0.01921	0.1347	0.2365	0.04872	0.4737	0.1742	0.02294
rs111616810	1	17581506	C	T	1	51	249	2	0.7137	0.088	0	0.975476	1.346e-05	IFNAR2_of_CD56brightCD16n	PADI1(+9.005kb)|PADI3(0)|PADI4(-53.18kb)	0.4206	0.05895	1.346e-05	0.1819	0.1911	0.1912	0.01415	0.04229	0.4352	0.7228	0.01441	0.9636	0.1894	0.07201	0.398	0.4546	0.3855	0.1239	0.07052	0.07241	0.1442	0.5828	0.7294	0.812	0.6699	0.6168	0.5718	0.01921	0.1347	0.2365	0.04872	0.4737	0.1742	0.02294
rs78144584	1	17581783	G	A	1	51	249	2	0.7137	0.088	0	0.975476	1.346e-05	IFNAR2_of_CD56brightCD16n	PADI1(+9.282kb)|PADI3(0)|PADI4(-52.91kb)	0.4206	0.05895	1.346e-05	0.1819	0.1911	0.1912	0.01415	0.04229	0.4352	0.7228	0.01441	0.9636	0.1894	0.07201	0.398	0.4546	0.3855	0.1239	0.07052	0.07241	0.1442	0.5828	0.7294	0.812	0.6699	0.6168	0.5718	0.01921	0.1347	0.2365	0.04872	0.4737	0.1742	0.02294
rs78856610	1	17581841	T	C	1	51	249	2	0.7137	0.088	0	0.975476	1.346e-05	IFNAR2_of_CD56brightCD16n	PADI1(+9.34kb)|PADI3(0)|PADI4(-52.85kb)	0.4206	0.05895	1.346e-05	0.1819	0.1911	0.1912	0.01415	0.04229	0.4352	0.7228	0.01441	0.9636	0.1894	0.07201	0.398	0.4546	0.3855	0.1239	0.07052	0.07241	0.1442	0.5828	0.7294	0.812	0.6699	0.6168	0.5718	0.01921	0.1347	0.2365	0.04872	0.4737	0.1742	0.02294
rs16824440	1	17581905	A	G	1	51	249	2	0.7137	0.088	0	0.975476	1.346e-05	IFNAR2_of_CD56brightCD16n	PADI1(+9.404kb)|PADI3(0)|PADI4(-52.78kb)	0.4206	0.05895	1.346e-05	0.1819	0.1911	0.1912	0.01415	0.04229	0.4352	0.7228	0.01441	0.9636	0.1894	0.07201	0.398	0.4546	0.3855	0.1239	0.07052	0.07241	0.1442	0.5828	0.7294	0.812	0.6699	0.6168	0.5718	0.01921	0.1347	0.2365	0.04872	0.4737	0.1742	0.02294
rs4920360	1	17582346	G	C	1	51	249	2	0.7137	0.088	0	0.975476	1.346e-05	IFNAR2_of_CD56brightCD16n	PADI1(+9.845kb)|PADI3(0)|PADI4(-52.34kb)|=missense	0.4206	0.05895	1.346e-05	0.1819	0.1911	0.1912	0.01415	0.04229	0.4352	0.7228	0.01441	0.9636	0.1894	0.07201	0.398	0.4546	0.3855	0.1239	0.07052	0.07241	0.1442	0.5828	0.7294	0.812	0.6699	0.6168	0.5718	0.01921	0.1347	0.2365	0.04872	0.4737	0.1742	0.02294
rs4920361	1	17582912	C	T	1	51	249	2	0.7137	0.088	0	0.975476	1.346e-05	IFNAR2_of_CD56brightCD16n	PADI1(+10.41kb)|PADI3(0)|PADI4(-51.78kb)|=missense	0.4206	0.05895	1.346e-05	0.1819	0.1911	0.1912	0.01415	0.04229	0.4352	0.7228	0.01441	0.9636	0.1894	0.07201	0.398	0.4546	0.3855	0.1239	0.07052	0.07241	0.1442	0.5828	0.7294	0.812	0.6699	0.6168	0.5718	0.01921	0.1347	0.2365	0.04872	0.4737	0.1742	0.02294
rs4920362	1	17582928	G	A	1	51	249	2	0.7137	0.088	0	0.975476	1.346e-05	IFNAR2_of_CD56brightCD16n	PADI1(+10.43kb)|PADI3(0)|PADI4(-51.76kb)|=missense	0.4206	0.05895	1.346e-05	0.1819	0.1911	0.1912	0.01415	0.04229	0.4352	0.7228	0.01441	0.9636	0.1894	0.07201	0.398	0.4546	0.3855	0.1239	0.07052	0.07241	0.1442	0.5828	0.7294	0.812	0.6699	0.6168	0.5718	0.01921	0.1347	0.2365	0.04872	0.4737	0.1742	0.02294
rs11803680	1	17582964	T	C	1	51	249	2	0.7137	0.088	0	0.975476	1.346e-05	IFNAR2_of_CD56brightCD16n	PADI1(+10.46kb)|PADI3(0)|PADI4(-51.72kb)|=missense	0.4206	0.05895	1.346e-05	0.1819	0.1911	0.1912	0.01415	0.04229	0.4352	0.7228	0.01441	0.9636	0.1894	0.07201	0.398	0.4546	0.3855	0.1239	0.07052	0.07241	0.1442	0.5828	0.7294	0.812	0.6699	0.6168	0.5718	0.01921	0.1347	0.2365	0.04872	0.4737	0.1742	0.02294
rs11802379	1	17583128	A	G	1	51	249	2	0.7137	0.088	0	0.974185	1.346e-05	IFNAR2_of_CD56brightCD16n	PADI1(+10.63kb)|PADI3(0)|PADI4(-51.56kb)|=missense	0.4206	0.05895	1.346e-05	0.1819	0.1911	0.1912	0.01415	0.04229	0.4352	0.7228	0.01441	0.9636	0.1894	0.07201	0.398	0.4546	0.3855	0.1239	0.07052	0.07241	0.1442	0.5828	0.7294	0.812	0.6699	0.6168	0.5718	0.01921	0.1347	0.2365	0.04872	0.4737	0.1742	0.02294
rs74711456	1	17583149	G	C	1	51	249	2	0.7137	0.088	0	0.974831	1.346e-05	IFNAR2_of_CD56brightCD16n	PADI1(+10.65kb)|PADI3(0)|PADI4(-51.54kb)	0.4206	0.05895	1.346e-05	0.1819	0.1911	0.1912	0.01415	0.04229	0.4352	0.7228	0.01441	0.9636	0.1894	0.07201	0.398	0.4546	0.3855	0.1239	0.07052	0.07241	0.1442	0.5828	0.7294	0.812	0.6699	0.6168	0.5718	0.01921	0.1347	0.2365	0.04872	0.4737	0.1742	0.02294
rs111644534	1	17583611	A	G	1	51	249	2	0.7137	0.088	0	0.974185	1.346e-05	IFNAR2_of_CD56brightCD16n	PADI1(+11.11kb)|PADI3(0)|PADI4(-51.08kb)	0.4206	0.05895	1.346e-05	0.1819	0.1911	0.1912	0.01415	0.04229	0.4352	0.7228	0.01441	0.9636	0.1894	0.07201	0.398	0.4546	0.3855	0.1239	0.07052	0.07241	0.1442	0.5828	0.7294	0.812	0.6699	0.6168	0.5718	0.01921	0.1347	0.2365	0.04872	0.4737	0.1742	0.02294
rs111267752	1	17585735	T	C	1	51	249	2	0.7137	0.088	0	0.974185	1.346e-05	IFNAR2_of_CD56brightCD16n	PADI1(+13.23kb)|PADI3(0)|PADI4(-48.95kb)	0.4206	0.05895	1.346e-05	0.1819	0.1911	0.1912	0.01415	0.04229	0.4352	0.7228	0.01441	0.9636	0.1894	0.07201	0.398	0.4546	0.3855	0.1239	0.07052	0.07241	0.1442	0.5828	0.7294	0.812	0.6699	0.6168	0.5718	0.01921	0.1347	0.2365	0.04872	0.4737	0.1742	0.02294
rs140310293	1	17585768	C	G	1	51	249	2	0.7137	0.088	0	0.974185	1.346e-05	IFNAR2_of_CD56brightCD16n	PADI1(+13.27kb)|PADI3(0)|PADI4(-48.92kb)	0.4206	0.05895	1.346e-05	0.1819	0.1911	0.1912	0.01415	0.04229	0.4352	0.7228	0.01441	0.9636	0.1894	0.07201	0.398	0.4546	0.3855	0.1239	0.07052	0.07241	0.1442	0.5828	0.7294	0.812	0.6699	0.6168	0.5718	0.01921	0.1347	0.2365	0.04872	0.4737	0.1742	0.02294
rs45438395	1	17586010	A	G	1	51	249	2	0.7137	0.088	0	0.974185	1.346e-05	IFNAR2_of_CD56brightCD16n	PADI1(+13.51kb)|PADI3(0)|PADI4(-48.68kb)	0.4206	0.05895	1.346e-05	0.1819	0.1911	0.1912	0.01415	0.04229	0.4352	0.7228	0.01441	0.9636	0.1894	0.07201	0.398	0.4546	0.3855	0.1239	0.07052	0.07241	0.1442	0.5828	0.7294	0.812	0.6699	0.6168	0.5718	0.01921	0.1347	0.2365	0.04872	0.4737	0.1742	0.02294
rs3750300	1	17586134	G	A	1	53	249	0	0.4885	0.091	1	1	1.13e-05	IFNAR2_of_CD56brightCD16n	PADI1(+13.63kb)|PADI3(0)|PADI4(-48.56kb)|=MISSENSE	0.3545	0.07005	1.13e-05	0.101	0.3239	0.1496	0.01438	0.03401	0.3221	0.7718	0.02659	0.9283	0.215	0.06608	0.3722	0.4163	0.3232	0.09634	0.101	0.09427	0.1789	0.6426	0.7641	0.8595	0.7232	0.6806	0.6699	0.01874	0.1438	0.3076	0.04958	0.3532	0.216	0.034
rs3829052	1	17586506	C	T	1	52	249	1	0.4886	0.089	0	0.996272	2.171e-05	IFNAR2_of_CD56brightCD16n	PADI1(+14kb)|PADI3(0)|PADI4(-48.18kb)|=missense	0.3837	0.06191	2.171e-05	0.1233	0.268	0.1868	0.01522	0.04321	0.3807	0.7507	0.02668	0.9262	0.1661	0.06081	0.3756	0.4291	0.2893	0.1033	0.08692	0.08928	0.1937	0.5358	0.6896	0.7382	0.6459	0.646	0.6013	0.01904	0.1348	0.2667	0.04474	0.4122	0.2253	0.0288
rs6682638	1	17590922	A	G	1	52	248	2	0.4885	0.09	0	0.982975	1.738e-05	IFNAR2_of_CD56brightCD16n	PADI1(+18.42kb)|PADI3(0)|PADI4(-43.77kb)|=missense	0.279	0.07021	1.738e-05	0.0636	0.3902	0.2091	0.01108	0.02251	0.284	0.9191	0.03955	0.8458	0.3275	0.106	0.4659	0.2806	0.2472	0.06174	0.16	0.1302	0.1887	0.6818	0.6791	0.9598	0.7829	0.6299	0.5912	0.02341	0.1553	0.2754	0.04434	0.2712	0.266	0.04572
rs4920585	1	17591750	T	C	1	50	249	3	0.7103	0.087	0	0.974632	9.316e-05	IFNAR2_of_CD56brightCD16n	PADI1(+19.25kb)|PADI3(0)|PADI4(-42.94kb)	0.1952	0.09745	9.316e-05	0.07316	0.269	0.2681	0.01505	0.03334	0.2941	0.9277	0.07154	0.9034	0.4452	0.2101	0.7238	0.3514	0.1606	0.09287	0.2359	0.2088	0.3051	0.7583	0.5861	0.9329	0.5972	0.7407	0.686	0.02822	0.1305	0.3105	0.06994	0.4459	0.3334	0.04544
rs11811933	1	17621327	G	A	12	91	194	6	0.7119	0.194	0	0.980134	1.197e-05	IFNAR2_of_CD56brightCD16n	PADI1(+48.83kb)|PADI3(+10.6kb)|PADI4(-13.36kb)|PADI6(-77.36kb)	0.02026	0.03663	1.197e-05	0.02771	0.05264	0.3868	0.01467	0.03135	0.4841	0.4551	0.008597	0.1132	0.09007	0.06845	0.06648	0.361	0.6682	0.9607	0.03011	0.03044	0.2696	0.222	0.3334	0.5223	0.9941	0.4807	0.6581	0.0364	0.3049	0.436	0.9188	0.7282	0.02811	0.02633
rs7542629	1	17622897	A	G	13	91	196	3	0.5806	0.195	0	0.991757	1.233e-05	IFNAR2_of_CD56brightCD16n	PADI1(+50.4kb)|PADI3(+12.17kb)|PADI4(-11.79kb)|PADI6(-75.79kb)	0.02397	0.0175	1.233e-05	0.09066	0.05373	0.3573	0.01051	0.04665	0.3038	0.5366	0.01201	0.2398	0.04464	0.08183	0.1073	0.3433	0.5507	0.8211	0.02205	0.02748	0.2744	0.1948	0.575	0.5684	0.9689	0.5144	0.6288	0.06289	0.4893	0.4748	0.8017	0.7695	0.06766	0.07191
rs11801319	1	17625116	C	T	13	93	192	5	0.7165	0.2	0	0.985995	1.042e-05	IFNAR2_of_CD56brightCD16n	PADI1(+52.62kb)|PADI3(+14.39kb)|PADI4(-9.573kb)|PADI6(-73.57kb)	0.02568	0.02942	1.042e-05	0.08615	0.03492	0.3417	0.01555	0.06294	0.2637	0.5122	0.006443	0.1873	0.06114	0.05786	0.1045	0.4039	0.6675	0.8556	0.0132	0.01527	0.3009	0.1593	0.6369	0.5375	0.8776	0.5149	0.7061	0.04527	0.4609	0.4942	0.9274	0.6963	0.06108	0.06664
rs7551798	1	17627006	C	A	13	91	195	4	0.5812	0.196	0	0.987658	7.73e-06	IFNAR2_of_CD56brightCD16n	PADI1(+54.5kb)|PADI3(+16.28kb)|PADI4(-7.683kb)|PADI6(-71.68kb)	0.0173	0.01415	7.73e-06	0.08669	0.02608	0.4965	0.01234	0.05455	0.2297	0.6025	0.01253	0.2503	0.04395	0.08093	0.1494	0.4262	0.66	0.7293	0.01615	0.02544	0.3069	0.2172	0.778	0.5412	0.7751	0.5784	0.678	0.05481	0.4583	0.4225	0.7578	0.6899	0.1222	0.1065
rs6702779	1	17627383	A	T	13	91	195	4	0.5812	0.196	0	0.987658	7.73e-06	IFNAR2_of_CD56brightCD16n	PADI1(+54.88kb)|PADI3(+16.66kb)|PADI4(-7.306kb)|PADI6(-71.31kb)	0.0173	0.01415	7.73e-06	0.08669	0.02608	0.4965	0.01234	0.05455	0.2297	0.6025	0.01253	0.2503	0.04395	0.08093	0.1494	0.4262	0.66	0.7293	0.01615	0.02544	0.3069	0.2172	0.778	0.5412	0.7751	0.5784	0.678	0.05481	0.4583	0.4225	0.7578	0.6899	0.1222	0.1065
rs6688265	1	17627780	A	G	13	91	195	4	0.5812	0.196	0	0.987658	7.73e-06	IFNAR2_of_CD56brightCD16n	PADI1(+55.28kb)|PADI3(+17.05kb)|PADI4(-6.909kb)|PADI6(-70.91kb)	0.0173	0.01415	7.73e-06	0.08669	0.02608	0.4965	0.01234	0.05455	0.2297	0.6025	0.01253	0.2503	0.04395	0.08093	0.1494	0.4262	0.66	0.7293	0.01615	0.02544	0.3069	0.2172	0.778	0.5412	0.7751	0.5784	0.678	0.05481	0.4583	0.4225	0.7578	0.6899	0.1222	0.1065
rs113012552	1	17629898	T	C	13	91	193	6	0.5828	0.197	0	0.983035	7.588e-06	IFNAR2_of_CD56brightCD16n	PADI1(+57.4kb)|PADI3(+19.17kb)|PADI4(-4.791kb)|PADI6(-68.79kb)	0.01684	0.01679	7.588e-06	0.09314	0.02721	0.4682	0.01171	0.04931	0.1997	0.6309	0.01096	0.2693	0.04355	0.07284	0.132	0.4401	0.6326	0.7057	0.01494	0.02162	0.2891	0.1855	0.8197	0.5087	0.7601	0.5639	0.6401	0.05486	0.4854	0.4386	0.7942	0.6651	0.1114	0.1054
rs12401287	1	17630838	C	G	13	90	194	6	0.5786	0.195	0	0.985013	1.389e-05	IFNAR2_of_CD56brightCD16n	PADI1(+58.34kb)|PADI3(+20.11kb)|PADI4(-3.851kb)|PADI6(-67.85kb)	0.02148	0.01806	1.389e-05	0.09325	0.0333	0.4303	0.01354	0.05875	0.2032	0.6621	0.01067	0.2789	0.05036	0.08524	0.1389	0.4361	0.6552	0.7431	0.01782	0.02505	0.3069	0.24	0.7403	0.624	0.8227	0.6087	0.7225	0.06016	0.4916	0.4447	0.7663	0.6839	0.1021	0.09577
rs12402270	1	17631023	T	C	13	90	195	5	0.5781	0.195	0	0.985806	1.174e-05	IFNAR2_of_CD56brightCD16n	PADI1(+58.52kb)|PADI3(+20.3kb)|PADI4(-3.666kb)|PADI6(-67.67kb)	0.0184	0.01452	1.174e-05	0.08724	0.03394	0.4371	0.01286	0.05807	0.2436	0.6327	0.01222	0.2452	0.05288	0.09674	0.1519	0.4182	0.6674	0.7958	0.01868	0.02882	0.3231	0.2703	0.714	0.6422	0.8282	0.6345	0.766	0.05838	0.4545	0.4229	0.7289	0.6989	0.1114	0.0979
rs11800611	1	17631118	T	C	13	90	194	6	0.5786	0.195	0	0.985013	1.389e-05	IFNAR2_of_CD56brightCD16n	PADI1(+58.62kb)|PADI3(+20.39kb)|PADI4(-3.571kb)|PADI6(-67.57kb)	0.02148	0.01806	1.389e-05	0.09325	0.0333	0.4303	0.01354	0.05875	0.2032	0.6621	0.01067	0.2789	0.05036	0.08524	0.1389	0.4361	0.6552	0.7431	0.01782	0.02505	0.3069	0.24	0.7403	0.624	0.8227	0.6087	0.7225	0.06016	0.4916	0.4447	0.7663	0.6839	0.1021	0.09577
rs11800688	1	17631652	T	C	13	90	194	6	0.5786	0.195	0	0.985442	9.747e-06	IFNAR2_of_CD56brightCD16n	PADI1(+59.15kb)|PADI3(+20.92kb)|PADI4(-3.037kb)|PADI6(-67.04kb)	0.01534	0.01389	9.747e-06	0.08778	0.03603	0.4172	0.0116	0.05196	0.2535	0.6326	0.01222	0.2321	0.05498	0.09892	0.1468	0.4145	0.6519	0.8243	0.01811	0.0282	0.3207	0.2622	0.7284	0.6244	0.8183	0.6448	0.769	0.05672	0.4454	0.4178	0.7281	0.6888	0.1104	0.09899
rs11579504	1	17633246	G	A	13	92	191	7	0.7149	0.199	0	0.983018	1.718e-05	IFNAR2_of_CD56brightCD16n	PADI1(+60.74kb)|PADI3(+22.52kb)|PADI4(-1.443kb)|PADI6(-65.44kb)	0.02615	0.02665	1.718e-05	0.08916	0.03747	0.2947	0.01682	0.06239	0.2716	0.5462	0.007587	0.1984	0.07176	0.07405	0.1258	0.4152	0.7126	0.9083	0.01495	0.01827	0.3378	0.211	0.6508	0.6014	0.8506	0.61	0.827	0.04648	0.4451	0.5142	0.8686	0.6834	0.06154	0.06267
rs12569317	1	17636288	A	G	13	93	194	3	0.7158	0.198	0	0.988778	1.243e-05	IFNAR2_of_CD56brightCD16n	PADI1(+63.79kb)|PADI3(+25.56kb)|PADI4(0)|PADI6(-62.4kb)|RCC2(-96.96kb)	0.02596	0.02329	1.243e-05	0.09012	0.02941	0.3692	0.02088	0.07262	0.3045	0.4807	0.008622	0.177	0.05868	0.06704	0.137	0.4169	0.733	0.8635	0.01325	0.01809	0.3343	0.2016	0.6806	0.5294	0.8	0.5872	0.7893	0.04181	0.4125	0.4798	0.8298	0.7125	0.07316	0.06677
rs2477131	1	17636321	G	A	16	94	193	0	0.2982	0.208	1	1	5.452e-06	IFNAR2_of_CD56brightCD16n	PADI1(+63.82kb)|PADI3(+25.59kb)|PADI4(0)|PADI6(-62.37kb)|RCC2(-96.93kb)	0.005321	0.008747	5.452e-06	0.03429	0.007403	0.6581	0.009423	0.02331	0.1333	0.6456	0.01435	0.1391	0.09559	0.09347	0.362	0.7921	0.8514	0.7466	0.009288	0.01906	0.475	0.3259	0.7609	0.4412	0.4039	0.8591	0.9485	0.02389	0.2923	0.3231	0.6823	0.555	0.412	0.237
rs2501801	1	17636363	A	G	12	89	198	4	0.5749	0.189	0	0.993572	4.896e-05	IFNAR2_of_CD56brightCD16n	PADI1(+63.86kb)|PADI3(+25.64kb)|PADI4(0)|PADI6(-62.33kb)|RCC2(-96.89kb)	0.005224	0.014	4.896e-05	0.05556	0.02052	0.6145	0.01215	0.01418	0.3512	0.4773	0.01983	0.1578	0.1398	0.1741	0.2504	0.3952	0.6352	0.5448	0.03959	0.0535	0.4654	0.3527	0.9567	0.5958	0.8134	0.6186	0.6015	0.02055	0.2739	0.2092	0.8805	0.8997	0.07737	0.07704
rs2095518	1	18268968	G	A	6	84	211	2	0.6661	0.159	0	0.984656	7.137e-05	IFNGR1_of_CD8p_T	.	0.7563	0.1118	0.5581	0.01199	0.004116	0.009974	0.2221	0.2089	0.04111	7.137e-05	0.3973	0.2486	0.9023	0.6197	0.7159	0.5818	0.4538	0.93	0.5634	0.7258	0.9777	0.2754	0.06231	0.1872	0.1224	0.2203	0.8858	0.06576	0.07327	0.1059	0.5161	0.4936	0.8566	0.8079
rs10127893	1	18274532	T	C	5	80	213	5	0.505	0.151	0	0.986724	6.767e-05	IFNGR1_of_CD8p_T	.	0.7903	0.1449	0.8367	0.03156	0.002501	0.006186	0.3412	0.3509	0.05246	6.767e-05	0.5422	0.6199	0.8101	0.5781	0.7516	0.4677	0.6869	0.6345	0.6215	0.4711	0.7437	0.1094	0.05365	0.1028	0.09481	0.2517	0.8953	0.03069	0.08139	0.1171	0.7099	0.2715	0.9395	0.8825
rs72652231	1	18721998	T	C	1	42	259	1	1	0.073	0	0.977572	3.769e-05	IFNalpha_STAT1_of_CD4p_T	IGSF21(+17.02kb)|KLHDC7A(-85.42kb)	0.1272	0.3059	0.6724	0.1725	0.1476	0.6565	0.6671	0.5936	0.9103	0.01649	0.2283	0.09101	0.0008072	0.0002403	0.000698	0.2463	0.1244	0.7331	0.009417	0.01166	0.001571	3.769e-05	0.3097	0.02832	0.7032	0.002744	0.006463	0.2129	0.02159	0.3914	0.02839	0.1736	0.6996	0.211
rs72652233	1	18722386	C	T	1	41	259	2	1	0.071	0	0.978461	8.336e-05	IFNalpha_STAT1_of_CD4p_T	IGSF21(+17.41kb)|KLHDC7A(-85.04kb)	0.1121	0.2155	0.8216	0.1329	0.1057	0.697	0.5339	0.4833	0.8044	0.02391	0.345	0.1048	0.002579	0.0007484	0.002163	0.1487	0.1491	0.8653	0.02391	0.02794	0.00415	8.336e-05	0.4116	0.04082	0.5703	0.005106	0.0125	0.1128	0.01075	0.2651	0.0243	0.1022	0.5602	0.1469
rs1336131	1	18722737	T	G	1	41	258	3	1	0.072	0	0.971197	8.018e-05	IFNalpha_STAT1_of_CD4p_T	IGSF21(+17.76kb)|KLHDC7A(-84.69kb)	0.1146	0.2137	0.8038	0.119	0.1069	0.7092	0.5272	0.4828	0.8159	0.02449	0.3405	0.1031	0.002424	0.000677	0.002301	0.1388	0.1516	0.8381	0.02271	0.02639	0.004502	8.018e-05	0.4202	0.0385	0.5678	0.00501	0.01168	0.1126	0.01077	0.2693	0.02472	0.09428	0.5633	0.1473
rs56355415	1	18724261	C	T	1	42	258	2	1	0.073	0	0.978358	3.623e-05	IFNalpha_STAT1_of_CD4p_T	IGSF21(+19.28kb)|KLHDC7A(-83.16kb)	0.1299	0.3035	0.6558	0.1556	0.1492	0.6685	0.6595	0.5928	0.922	0.01692	0.2252	0.08945	0.0007557	0.0002159	0.0007476	0.2321	0.1266	0.707	0.008905	0.01095	0.001717	3.623e-05	0.317	0.02662	0.7002	0.002693	0.006011	0.2123	0.0216	0.3966	0.02887	0.1617	0.7027	0.2114
rs72652236	1	18730023	T	C	1	41	257	4	1	0.072	0	0.973021	4.138e-05	IFNalpha_STAT1_of_CD4p_T	IGSF21(+25.05kb)|KLHDC7A(-77.4kb)	0.06886	0.2539	0.6022	0.1584	0.1556	0.6463	0.6364	0.6044	0.9399	0.01424	0.2122	0.07837	0.000664	0.0001498	0.0006991	0.2239	0.1512	0.6556	0.006238	0.008738	0.001061	4.138e-05	0.3983	0.03647	0.5809	0.002922	0.004525	0.1945	0.01233	0.3443	0.02925	0.1523	0.6548	0.169
rs10917275	1	19576035	C	T	15	101	185	2	0.8653	0.218	0	0.992324	3.483e-05	IFNalpha_ABC_of_monocytes	AKR7A2(-53.17kb)|AKR7A3(-33.02kb)|AKR7L(-16.44kb)|CAPZB(-89.23kb)|EMC1(0)|LOC100506730(-43.7kb)|MRTO4(-2.039kb)|PQLC2(-62.7kb)|UBR4(+39.29kb)	0.1683	0.0913	0.1122	0.5067	0.4981	0.9368	0.1565	0.08029	0.06082	0.2492	0.02367	0.8179	0.09284	0.06443	0.3994	0.1492	0.9191	0.04551	0.01738	0.01624	0.6376	0.3933	0.1415	0.1131	0.1384	0.2895	0.8154	0.7053	0.1898	0.7169	0.4262	0.03547	0.2096	0.7059
rs10917277	1	19579969	G	A	15	101	186	1	0.7374	0.217	0	0.997551	3.246e-05	IFNalpha_ABC_of_monocytes	AKR7A2(-49.23kb)|AKR7A3(-29.09kb)|AKR7L(-12.51kb)|CAPZB(-85.3kb)|EMC1(+1.916kb)|LOC100506730(-39.77kb)|MRTO4(0)|PQLC2(-58.77kb)|UBR4(+43.22kb)	0.1685	0.08554	0.1268	0.4957	0.5201	0.9416	0.1517	0.07737	0.06046	0.2577	0.02956	0.8537	0.1082	0.07916	0.4594	0.1434	0.9791	0.04308	0.02235	0.02046	0.5806	0.4444	0.1368	0.1175	0.1202	0.2679	0.8901	0.6935	0.1931	0.7073	0.4252	0.03291	0.2193	0.7142
rs947530	1	19580826	G	A	15	101	186	1	0.7374	0.217	0	0.997551	3.246e-05	IFNalpha_ABC_of_monocytes	AKR7A2(-48.38kb)|AKR7A3(-28.23kb)|AKR7L(-11.65kb)|CAPZB(-84.44kb)|EMC1(+2.773kb)|LOC100506730(-38.91kb)|MRTO4(0)|PQLC2(-57.91kb)|UBR4(+44.08kb)	0.1685	0.08554	0.1268	0.4957	0.5201	0.9416	0.1517	0.07737	0.06046	0.2577	0.02956	0.8537	0.1082	0.07916	0.4594	0.1434	0.9791	0.04308	0.02235	0.02046	0.5806	0.4444	0.1368	0.1175	0.1202	0.2679	0.8901	0.6935	0.1931	0.7073	0.4252	0.03291	0.2193	0.7142
rs947531	1	19580857	C	G	15	101	186	1	0.7374	0.217	0	0.997551	3.246e-05	IFNalpha_ABC_of_monocytes	AKR7A2(-48.34kb)|AKR7A3(-28.2kb)|AKR7L(-11.62kb)|CAPZB(-84.41kb)|EMC1(+2.804kb)|LOC100506730(-38.88kb)|MRTO4(0)|PQLC2(-57.88kb)|UBR4(+44.11kb)	0.1685	0.08554	0.1268	0.4957	0.5201	0.9416	0.1517	0.07737	0.06046	0.2577	0.02956	0.8537	0.1082	0.07916	0.4594	0.1434	0.9791	0.04308	0.02235	0.02046	0.5806	0.4444	0.1368	0.1175	0.1202	0.2679	0.8901	0.6935	0.1931	0.7073	0.4252	0.03291	0.2193	0.7142
rs735026	1	19581226	A	G	15	101	186	1	0.7374	0.217	0	0.997551	3.246e-05	IFNalpha_ABC_of_monocytes	AKR7A2(-47.98kb)|AKR7A3(-27.83kb)|AKR7L(-11.25kb)|CAPZB(-84.04kb)|EMC1(+3.173kb)|LOC100506730(-38.51kb)|MRTO4(0)|PQLC2(-57.51kb)|UBR4(+44.48kb)	0.1685	0.08554	0.1268	0.4957	0.5201	0.9416	0.1517	0.07737	0.06046	0.2577	0.02956	0.8537	0.1082	0.07916	0.4594	0.1434	0.9791	0.04308	0.02235	0.02046	0.5806	0.4444	0.1368	0.1175	0.1202	0.2679	0.8901	0.6935	0.1931	0.7073	0.4252	0.03291	0.2193	0.7142
rs1774081	1	19581467	T	C	15	101	186	1	0.7374	0.217	0	0.997551	3.246e-05	IFNalpha_ABC_of_monocytes	AKR7A2(-47.73kb)|AKR7A3(-27.59kb)|AKR7L(-11.01kb)|CAPZB(-83.8kb)|EMC1(+3.414kb)|LOC100506730(-38.27kb)|MRTO4(0)|PQLC2(-57.27kb)|UBR4(+44.72kb)	0.1685	0.08554	0.1268	0.4957	0.5201	0.9416	0.1517	0.07737	0.06046	0.2577	0.02956	0.8537	0.1082	0.07916	0.4594	0.1434	0.9791	0.04308	0.02235	0.02046	0.5806	0.4444	0.1368	0.1175	0.1202	0.2679	0.8901	0.6935	0.1931	0.7073	0.4252	0.03291	0.2193	0.7142
rs947532	1	19581934	T	G	15	101	186	1	0.7374	0.217	0	0.997551	3.246e-05	IFNalpha_ABC_of_monocytes	AKR7A2(-47.27kb)|AKR7A3(-27.12kb)|AKR7L(-10.54kb)|CAPZB(-83.33kb)|EMC1(+3.881kb)|LOC100506730(-37.81kb)|MRTO4(0)|PQLC2(-56.8kb)|UBR4(+45.19kb)	0.1685	0.08554	0.1268	0.4957	0.5201	0.9416	0.1517	0.07737	0.06046	0.2577	0.02956	0.8537	0.1082	0.07916	0.4594	0.1434	0.9791	0.04308	0.02235	0.02046	0.5806	0.4444	0.1368	0.1175	0.1202	0.2679	0.8901	0.6935	0.1931	0.7073	0.4252	0.03291	0.2193	0.7142
rs1774074	1	19583684	T	C	15	102	186	0	0.866	0.218	0	0.998432	3.229e-05	IFNalpha_ABC_of_monocytes	AKR7A2(-45.52kb)|AKR7A3(-25.37kb)|AKR7L(-8.791kb)|CAPZB(-81.58kb)|EMC1(+5.631kb)|LOC100506730(-36.06kb)|MRTO4(0)|PQLC2(-55.06kb)|UBR4(+46.94kb)	0.1834	0.08495	0.12	0.4886	0.5754	0.9493	0.1597	0.08281	0.06076	0.2291	0.02684	0.8983	0.09027	0.06541	0.4285	0.1245	0.9895	0.04821	0.02002	0.01681	0.6043	0.4051	0.1354	0.1036	0.116	0.2893	0.8599	0.7177	0.1983	0.754	0.4607	0.03629	0.2021	0.6848
rs1042380	1	19584004	A	G	15	102	186	0	0.866	0.218	1	1	3.229e-05	IFNalpha_ABC_of_monocytes	AKR7A2(-45.2kb)|AKR7A3(-25.05kb)|AKR7L(-8.471kb)|CAPZB(-81.26kb)|EMC1(+5.951kb)|LOC100506730(-35.74kb)|MRTO4(0)|PQLC2(-54.74kb)|UBR4(+47.26kb)	0.1834	0.08495	0.12	0.4886	0.5754	0.9493	0.1597	0.08281	0.06076	0.2291	0.02684	0.8983	0.09027	0.06541	0.4285	0.1245	0.9895	0.04821	0.02002	0.01681	0.6043	0.4051	0.1354	0.1036	0.116	0.2893	0.8599	0.7177	0.1983	0.754	0.4607	0.03629	0.2021	0.6848
rs9426684	1	19585903	A	G	15	102	186	0	0.866	0.218	0	0.993037	3.229e-05	IFNalpha_ABC_of_monocytes	AKR7A2(-43.3kb)|AKR7A3(-23.15kb)|AKR7L(-6.572kb)|CAPZB(-79.36kb)|EMC1(+7.85kb)|LOC100506730(-33.84kb)|MRTO4(0)|PQLC2(-52.84kb)|UBR4(+49.16kb)	0.1834	0.08495	0.12	0.4886	0.5754	0.9493	0.1597	0.08281	0.06076	0.2291	0.02684	0.8983	0.09027	0.06541	0.4285	0.1245	0.9895	0.04821	0.02002	0.01681	0.6043	0.4051	0.1354	0.1036	0.116	0.2893	0.8599	0.7177	0.1983	0.754	0.4607	0.03629	0.2021	0.6848
rs9426686	1	19586015	T	G	15	102	186	0	0.866	0.218	0	0.993737	3.229e-05	IFNalpha_ABC_of_monocytes	AKR7A2(-43.19kb)|AKR7A3(-23.04kb)|AKR7L(-6.46kb)|CAPZB(-79.25kb)|EMC1(+7.962kb)|LOC100506730(-33.72kb)|MRTO4(0)|PQLC2(-52.72kb)|UBR4(+49.27kb)	0.1834	0.08495	0.12	0.4886	0.5754	0.9493	0.1597	0.08281	0.06076	0.2291	0.02684	0.8983	0.09027	0.06541	0.4285	0.1245	0.9895	0.04821	0.02002	0.01681	0.6043	0.4051	0.1354	0.1036	0.116	0.2893	0.8599	0.7177	0.1983	0.754	0.4607	0.03629	0.2021	0.6848
rs1063984	1	19586294	G	A	15	102	186	0	0.866	0.218	0	0.993477	3.229e-05	IFNalpha_ABC_of_monocytes	AKR7A2(-42.91kb)|AKR7A3(-22.76kb)|AKR7L(-6.181kb)|CAPZB(-78.97kb)|EMC1(+8.241kb)|LOC100506730(-33.45kb)|MRTO4(0)|PQLC2(-52.44kb)|UBR4(+49.55kb)	0.1834	0.08495	0.12	0.4886	0.5754	0.9493	0.1597	0.08281	0.06076	0.2291	0.02684	0.8983	0.09027	0.06541	0.4285	0.1245	0.9895	0.04821	0.02002	0.01681	0.6043	0.4051	0.1354	0.1036	0.116	0.2893	0.8599	0.7177	0.1983	0.754	0.4607	0.03629	0.2021	0.6848
rs214305	1	19690057	A	G	41	142	119	1	1	0.371	0	0.996547	8.109e-05	IFNgamma_CXCL9_of_Monocytes	AKR7A2(+51.42kb)|AKR7A3(+74.78kb)|AKR7L(+89.49kb)|CAPZB(0)|LOC100506730(+67.83kb)|PQLC2(+31.14kb)	0.0745	0.4178	0.3757	0.9587	0.2915	0.1446	0.7147	0.6885	0.06923	0.9493	0.7931	0.1538	0.1615	0.2083	0.414	0.5587	0.5405	0.5867	0.2893	0.3768	0.6238	0.2754	0.0288	0.2167	0.06725	0.407	0.438	0.0865	0.0008915	0.5392	0.02283	0.1691	0.02064	8.109e-05
rs214308	1	19691442	C	G	41	142	119	1	1	0.371	0	0.996547	8.109e-05	IFNgamma_CXCL9_of_Monocytes	AKR7A2(+52.8kb)|AKR7A3(+76.16kb)|AKR7L(+90.87kb)|CAPZB(0)|LOC100506730(+69.21kb)|PQLC2(+32.52kb)	0.0745	0.4178	0.3757	0.9587	0.2915	0.1446	0.7147	0.6885	0.06923	0.9493	0.7931	0.1538	0.1615	0.2083	0.414	0.5587	0.5405	0.5867	0.2893	0.3768	0.6238	0.2754	0.0288	0.2167	0.06725	0.407	0.438	0.0865	0.0008915	0.5392	0.02283	0.1691	0.02064	8.109e-05
rs191942	1	19691754	A	G	41	142	119	1	1	0.371	0	0.996547	8.109e-05	IFNgamma_CXCL9_of_Monocytes	AKR7A2(+53.11kb)|AKR7A3(+76.47kb)|AKR7L(+91.19kb)|CAPZB(0)|LOC100506730(+69.52kb)|PQLC2(+32.83kb)	0.0745	0.4178	0.3757	0.9587	0.2915	0.1446	0.7147	0.6885	0.06923	0.9493	0.7931	0.1538	0.1615	0.2083	0.414	0.5587	0.5405	0.5867	0.2893	0.3768	0.6238	0.2754	0.0288	0.2167	0.06725	0.407	0.438	0.0865	0.0008915	0.5392	0.02283	0.1691	0.02064	8.109e-05
rs214310	1	19692697	C	T	41	142	119	1	1	0.371	0	0.996547	8.109e-05	IFNgamma_CXCL9_of_Monocytes	AKR7A2(+54.06kb)|AKR7A3(+77.42kb)|AKR7L(+92.13kb)|CAPZB(0)|LOC100506730(+70.47kb)|PQLC2(+33.78kb)	0.0745	0.4178	0.3757	0.9587	0.2915	0.1446	0.7147	0.6885	0.06923	0.9493	0.7931	0.1538	0.1615	0.2083	0.414	0.5587	0.5405	0.5867	0.2893	0.3768	0.6238	0.2754	0.0288	0.2167	0.06725	0.407	0.438	0.0865	0.0008915	0.5392	0.02283	0.1691	0.02064	8.109e-05
rs214319	1	19695711	G	A	41	142	119	1	1	0.371	0	0.996547	8.109e-05	IFNgamma_CXCL9_of_Monocytes	AKR7A2(+57.07kb)|AKR7A3(+80.43kb)|AKR7L(+95.14kb)|CAPZB(0)|LOC100506730(+73.48kb)|PQLC2(+36.79kb)	0.0745	0.4178	0.3757	0.9587	0.2915	0.1446	0.7147	0.6885	0.06923	0.9493	0.7931	0.1538	0.1615	0.2083	0.414	0.5587	0.5405	0.5867	0.2893	0.3768	0.6238	0.2754	0.0288	0.2167	0.06725	0.407	0.438	0.0865	0.0008915	0.5392	0.02283	0.1691	0.02064	8.109e-05
rs214318	1	19696667	T	C	41	142	119	1	1	0.371	0	0.996547	8.109e-05	IFNgamma_CXCL9_of_Monocytes	AKR7A2(+58.03kb)|AKR7A3(+81.39kb)|AKR7L(+96.1kb)|CAPZB(0)|LOC100506730(+74.44kb)|PQLC2(+37.74kb)	0.0745	0.4178	0.3757	0.9587	0.2915	0.1446	0.7147	0.6885	0.06923	0.9493	0.7931	0.1538	0.1615	0.2083	0.414	0.5587	0.5405	0.5867	0.2893	0.3768	0.6238	0.2754	0.0288	0.2167	0.06725	0.407	0.438	0.0865	0.0008915	0.5392	0.02283	0.1691	0.02064	8.109e-05
rs937608	1	19697378	A	G	41	142	119	1	1	0.371	0	0.996309	8.109e-05	IFNgamma_CXCL9_of_Monocytes	AKR7A2(+58.74kb)|AKR7A3(+82.1kb)|AKR7L(+96.81kb)|CAPZB(0)|LOC100506730(+75.15kb)|PQLC2(+38.46kb)	0.0745	0.4178	0.3757	0.9587	0.2915	0.1446	0.7147	0.6885	0.06923	0.9493	0.7931	0.1538	0.1615	0.2083	0.414	0.5587	0.5405	0.5867	0.2893	0.3768	0.6238	0.2754	0.0288	0.2167	0.06725	0.407	0.438	0.0865	0.0008915	0.5392	0.02283	0.1691	0.02064	8.109e-05
rs3790766	1	19698824	T	G	39	142	121	1	0.9011	0.364	0	0.996081	5.772e-05	IFNgamma_CXCL9_of_Monocytes	AKR7A2(+60.18kb)|AKR7A3(+83.54kb)|AKR7L(+98.26kb)|CAPZB(0)|LOC100506730(+76.59kb)|PQLC2(+39.9kb)	0.06508	0.4555	0.4397	0.8318	0.2538	0.1006	0.6803	0.6283	0.1051	0.8634	0.8765	0.172	0.1587	0.214	0.4086	0.6678	0.6503	0.4953	0.3243	0.4276	0.5564	0.3235	0.06285	0.2595	0.1023	0.4222	0.492	0.0785	0.001268	0.4608	0.0274	0.1634	0.01248	5.772e-05
rs1977762	1	20179161	C	T	58	160	83	2	0.2469	0.458	0	0.993038	6.077e-05	IFNgamma_STAT4_of_Monocytes	OTUD3(-29.73kb)|PLA2G2E(-67.64kb)|RNF186(+37.39kb)|TMCO4(+52.75kb)	0.1784	0.4781	0.8606	0.4327	0.147	0.3726	0.09121	0.06336	0.232	0.03746	0.6018	0.1571	0.1242	0.2427	0.2913	0.9542	0.1223	6.077e-05	0.3353	0.6235	0.3331	0.005202	0.1778	0.06774	0.1633	0.1799	0.03418	0.2206	0.7828	0.3736	0.5814	0.6453	0.3735	0.7106
rs7531953	1	20182186	G	A	59	160	84	0	0.2991	0.459	0	0.995725	2.906e-05	IFNgamma_STAT4_of_Monocytes	OTUD3(-26.7kb)|PLA2G2E(-64.61kb)|RNF186(+40.42kb)|TMCO4(+55.78kb)	0.1732	0.5072	0.9038	0.5107	0.1052	0.2725	0.08505	0.06351	0.1892	0.02958	0.5689	0.1727	0.1618	0.2591	0.3271	0.8434	0.1165	2.906e-05	0.3109	0.6488	0.3138	0.006296	0.2125	0.1083	0.2156	0.19	0.0413	0.1501	0.8914	0.3971	0.4888	0.5571	0.3291	0.8063
rs6426834	1	20183712	C	T	59	160	84	0	0.2991	0.459	0	0.996751	2.906e-05	IFNgamma_STAT4_of_Monocytes	OTUD3(-25.18kb)|PLA2G2E(-63.09kb)|RNF186(+41.94kb)|TMCO4(+57.3kb)	0.1732	0.5072	0.9038	0.5107	0.1052	0.2725	0.08505	0.06351	0.1892	0.02958	0.5689	0.1727	0.1618	0.2591	0.3271	0.8434	0.1165	2.906e-05	0.3109	0.6488	0.3138	0.006296	0.2125	0.1083	0.2156	0.19	0.0413	0.1501	0.8914	0.3971	0.4888	0.5571	0.3291	0.8063
rs72658579	1	20208783	C	T	29	122	150	2	0.5827	0.299	0	0.994873	1.817e-05	IFNgamma_STAT4_of_Monocytes	OTUD3(-0.104kb)|PLA2G2A(-93.14kb)|PLA2G2E(-38.02kb)|RNF186(+67.01kb)|TMCO4(+82.37kb)	0.07659	0.7787	0.2399	0.9129	0.2721	0.2379	0.7992	0.811	0.2456	0.007904	0.4913	0.354	0.3287	0.3221	0.4358	0.6735	0.01429	1.817e-05	0.6211	0.5237	0.7131	0.04486	0.4448	0.2772	0.6143	0.495	0.2162	0.09967	0.3398	0.7698	0.2719	0.8381	0.1534	0.3262
rs4654738	1	20211233	A	G	30	120	151	2	0.4098	0.299	0	0.994875	1.169e-05	IFNgamma_STAT4_of_Monocytes	OTUD3(0)|PLA2G2A(-90.69kb)|PLA2G2E(-35.57kb)|RNF186(+69.46kb)|TMCO4(+84.82kb)	0.09899	0.8535	0.2355	0.969	0.2715	0.2033	0.8585	0.932	0.2903	0.01385	0.522	0.3707	0.3147	0.3614	0.3932	0.5842	0.01088	1.169e-05	0.611	0.5229	0.6591	0.0501	0.4932	0.312	0.6934	0.4519	0.2164	0.1172	0.3529	0.7151	0.2462	0.8158	0.2016	0.4013
rs7518977	1	20211558	G	C	30	120	151	2	0.4098	0.299	0	0.994875	1.169e-05	IFNgamma_STAT4_of_Monocytes	OTUD3(0)|PLA2G2A(-90.36kb)|PLA2G2E(-35.24kb)|RNF186(+69.79kb)|TMCO4(+85.15kb)	0.09899	0.8535	0.2355	0.969	0.2715	0.2033	0.8585	0.932	0.2903	0.01385	0.522	0.3707	0.3147	0.3614	0.3932	0.5842	0.01088	1.169e-05	0.611	0.5229	0.6591	0.0501	0.4932	0.312	0.6934	0.4519	0.2164	0.1172	0.3529	0.7151	0.2462	0.8158	0.2016	0.4013
rs7518994	1	20211608	T	C	30	120	151	2	0.4098	0.299	0	0.994875	1.169e-05	IFNgamma_STAT4_of_Monocytes	OTUD3(0)|PLA2G2A(-90.32kb)|PLA2G2E(-35.19kb)|RNF186(+69.84kb)|TMCO4(+85.2kb)	0.09899	0.8535	0.2355	0.969	0.2715	0.2033	0.8585	0.932	0.2903	0.01385	0.522	0.3707	0.3147	0.3614	0.3932	0.5842	0.01088	1.169e-05	0.611	0.5229	0.6591	0.0501	0.4932	0.312	0.6934	0.4519	0.2164	0.1172	0.3529	0.7151	0.2462	0.8158	0.2016	0.4013
rs7541059	1	20211670	A	G	31	122	147	3	0.4968	0.307	0	0.990755	1.321e-05	IFNgamma_STAT4_of_Monocytes	OTUD3(0)|PLA2G2A(-90.25kb)|PLA2G2E(-35.13kb)|RNF186(+69.9kb)|TMCO4(+85.26kb)	0.1803	0.8496	0.2501	0.9678	0.3976	0.1224	0.9696	0.9756	0.3723	0.01616	0.4112	0.4078	0.2969	0.4487	0.4506	0.6914	0.01934	1.321e-05	0.5498	0.4671	0.6745	0.03478	0.3942	0.2722	0.6567	0.4137	0.1683	0.1165	0.3965	0.522	0.6246	0.9145	0.1913	0.4752
rs72658582	1	20219028	C	T	31	123	148	1	0.4983	0.306	0	0.993881	3.005e-05	IFNgamma_STAT4_of_Monocytes	OTUD3(0)|PLA2G2A(-82.9kb)|PLA2G2E(-27.77kb)|RNF186(+77.26kb)|TMCO4(+92.62kb)	0.1075	0.8096	0.1415	0.9852	0.3713	0.2255	0.8012	0.918	0.2237	0.01549	0.3766	0.3727	0.3067	0.3313	0.3534	0.5745	0.01393	3.005e-05	0.6025	0.6795	0.6149	0.08947	0.5833	0.5602	0.9658	0.3814	0.1805	0.08529	0.3493	0.8683	0.1641	0.7271	0.1606	0.3802
rs1339717	1	20222500	A	G	30	121	152	0	0.4123	0.299	1	1	1.086e-05	IFNgamma_STAT4_of_Monocytes	OTUD3(0)|PLA2G2A(-79.42kb)|PLA2G2E(-24.3kb)|RNF186(+80.73kb)|TMCO4(+96.09kb)	0.1029	0.8209	0.2176	0.9824	0.2695	0.189	0.8475	0.8832	0.3316	0.01522	0.4943	0.3604	0.3069	0.3485	0.3594	0.5649	0.01126	1.086e-05	0.5838	0.552	0.6132	0.04964	0.523	0.3319	0.7261	0.4459	0.2117	0.1299	0.3631	0.7106	0.2592	0.765	0.1981	0.3873
rs113985555	1	20225539	G	A	43	133	126	1	0.4547	0.363	0	0.999226	3.958e-05	IFNgamma_STAT4_of_Monocytes	OTUD3(0)|PLA2G2A(-76.38kb)|PLA2G2E(-21.26kb)|RNF186(+83.77kb)|TMCO4(+99.13kb)	0.0485	0.7779	0.5758	0.7521	0.2387	0.8098	0.6017	0.685	0.2617	0.05237	0.4044	0.461	0.1257	0.2217	0.168	0.5089	0.0175	3.958e-05	0.3933	0.921	0.431	0.01183	0.2575	0.1898	0.5199	0.1077	0.04434	0.1445	0.8712	0.5884	0.6209	0.9517	0.3082	0.8934
rs3738122	1	20238860	G	C	29	121	150	3	0.5808	0.298	0	0.989367	1.261e-05	IFNgamma_STAT4_of_Monocytes	OTUD3(0)|PLA2G2A(-63.06kb)|PLA2G2E(-7.939kb)|RNF186(+97.09kb)	0.1014	0.8706	0.3103	0.9019	0.2807	0.1491	0.8733	0.9345	0.2977	0.01313	0.4292	0.3679	0.3683	0.3709	0.4295	0.5337	0.01052	1.261e-05	0.5038	0.6056	0.5346	0.06417	0.4704	0.3282	0.66	0.5474	0.2671	0.1059	0.3417	0.724	0.2566	0.8221	0.2239	0.3852
rs436875	1	20808405	A	G	2	37	261	3	0.6363	0.068	0	0.961109	3.903e-05	IFNalpha_STAT4_of_CD8p_T	CAMK2N1(-0.478kb)|FAM43B(-70.53kb)|LINC01141(+53.12kb)|MUL1(-17.54kb)	0.1311	0.8616	0.5533	0.3468	0.6788	0.8244	0.8381	0.6879	0.1613	0.3626	0.002929	0.8748	0.001034	0.0006697	0.0004715	0.5342	0.684	0.575	0.0002109	0.000942	0.009685	0.02907	0.8748	0.01128	0.4837	5.183e-05	3.903e-05	0.3636	0.393	0.9448	0.1797	0.7012	0.286	0.8379
rs116083529	1	20811244	G	C	2	42	256	3	0.6868	0.077	0	0.963742	2.616e-05	IFNalpha_STAT4_of_CD4p_T	CAMK2N1(0)|FAM43B(-67.69kb)|LINC01141(+55.96kb)|MUL1(-14.7kb)	0.1483	0.9453	0.8537	0.3702	0.6217	0.7621	0.6118	0.5197	0.1637	0.2686	0.000816	0.8997	0.0007021	0.000499	0.0001234	0.2697	0.3584	0.8002	0.000452	0.001896	0.002519	0.01751	0.6855	0.007104	0.4215	2.616e-05	3.862e-05	0.5809	0.1679	0.725	0.276	0.6147	0.2647	0.7828
rs76532107	1	20813213	A	C	2	39	260	2	0.6535	0.071	0	0.964419	3.214e-05	IFNalpha_STAT4_of_CD8p_T	CAMK2N1(+0.485kb)|FAM43B(-65.72kb)|LINC01141(+57.93kb)|MUL1(-12.73kb)	0.05793	0.9541	0.7418	0.2254	0.5904	0.7484	0.6137	0.5678	0.1497	0.4763	0.001465	0.7131	0.0008539	0.00056	0.0003434	0.3043	0.5707	0.5869	0.0001172	0.000535	0.003393	0.01898	0.9303	0.00543	0.301	3.349e-05	3.214e-05	0.5049	0.181	0.9718	0.1474	0.7057	0.36	0.6123
rs12073805	1	20819097	G	T	2	43	256	2	0.6979	0.078	0	0.97354	3.21e-05	IFNalpha_STAT4_of_CD4p_T	CAMK2N1(+6.369kb)|CDA(-96.35kb)|FAM43B(-59.83kb)|LINC01141(+63.81kb)|MUL1(-6.843kb)	0.2412	0.9935	0.9352	0.364	0.6343	0.77	0.5943	0.4836	0.1744	0.2977	0.001233	0.9021	0.0009314	0.0008493	0.0001675	0.2579	0.3282	0.8628	0.0009189	0.002822	0.003957	0.0172	0.8398	0.005233	0.3325	3.21e-05	8.399e-05	0.6435	0.1877	0.6901	0.2671	0.6153	0.2681	0.8273
rs56950706	1	20823757	G	A	1	29	272	1	0.5557	0.051	0	0.967113	5.843e-05	IFNalpha_STAT4_of_CD56pCD16p	CAMK2N1(+11.03kb)|CDA(-91.69kb)|FAM43B(-55.17kb)|LINC01141(+68.47kb)|MUL1(-2.183kb)	0.273	0.293	0.2347	0.9615	0.2951	0.9631	0.8099	0.7216	0.05365	0.3584	0.000194	0.7659	0.0003735	0.0001606	8.968e-05	0.02392	0.4461	0.5903	5.843e-05	0.0003176	0.000924	0.02757	0.6003	0.003824	0.04745	7.192e-05	0.0001201	0.2712	0.5858	0.4332	0.1045	0.6418	0.2017	0.798
rs114440315	1	20830972	A	C	1	29	272	1	0.5557	0.051	0	0.982806	5.843e-05	IFNalpha_STAT4_of_CD56pCD16p	CAMK2N1(+18.24kb)|CDA(-84.47kb)|FAM43B(-47.96kb)|LINC01141(+75.68kb)|MUL1(0)	0.273	0.293	0.2347	0.9615	0.2951	0.9631	0.8099	0.7216	0.05365	0.3584	0.000194	0.7659	0.0003735	0.0001606	8.968e-05	0.02392	0.4461	0.5903	5.843e-05	0.0003176	0.000924	0.02757	0.6003	0.003824	0.04745	7.192e-05	0.0001201	0.2712	0.5858	0.4332	0.1045	0.6418	0.2017	0.798
rs12059568	1	20833478	A	C	1	30	272	0	0.5784	0.053	0	0.985481	7.359e-05	IFNalpha_STAT1_of_CD20p	CAMK2N1(+20.75kb)|CDA(-81.96kb)|FAM43B(-45.45kb)|LINC01141(+78.19kb)|MUL1(0)	0.4109	0.2294	0.254	0.903	0.3593	0.7651	0.8053	0.6701	0.02635	0.2218	0.0001668	0.7329	0.000346	0.0001147	7.359e-05	0.04491	0.3712	0.6799	7.788e-05	0.0003405	0.001464	0.02353	0.5141	0.002275	0.02944	0.000191	0.0002657	0.3329	0.4864	0.45	0.1266	0.5856	0.204	0.8123
rs149725572	1	20842426	A	G	2	41	260	0	0.6728	0.074	0	0.992362	9.979e-05	IFNalpha_STAT4_of_CD4p_T	CAMK2N1(+29.7kb)|CDA(-73.02kb)|FAM43B(-36.5kb)|LINC01141(+87.14kb)|MUL1(+7.752kb)	0.1754	0.7812	0.852	0.2017	0.6813	0.9332	0.6033	0.5741	0.09578	0.3588	0.001916	0.7471	0.001053	0.0007305	0.000383	0.3941	0.453	0.7287	0.0003292	0.0008935	0.007409	0.01606	0.8128	0.002474	0.1662	9.979e-05	0.0001492	0.6439	0.1618	0.9998	0.1658	0.6534	0.364	0.6497
rs141334532	1	20844658	A	C	1	30	272	0	0.5784	0.053	0	0.986897	7.359e-05	IFNalpha_STAT1_of_CD20p	CAMK2N1(+31.93kb)|CDA(-70.78kb)|FAM43B(-34.27kb)|LINC01141(+89.37kb)|MUL1(+9.984kb)	0.4109	0.2294	0.254	0.903	0.3593	0.7651	0.8053	0.6701	0.02635	0.2218	0.0001668	0.7329	0.000346	0.0001147	7.359e-05	0.04491	0.3712	0.6799	7.788e-05	0.0003405	0.001464	0.02353	0.5141	0.002275	0.02944	0.000191	0.0002657	0.3329	0.4864	0.45	0.1266	0.5856	0.204	0.8123
rs115717303	1	20845751	C	A	1	30	272	0	0.5784	0.053	0	0.986897	7.359e-05	IFNalpha_STAT1_of_CD20p	CAMK2N1(+33.02kb)|CDA(-69.69kb)|FAM43B(-33.18kb)|LINC01141(+90.46kb)|MUL1(+11.08kb)	0.4109	0.2294	0.254	0.903	0.3593	0.7651	0.8053	0.6701	0.02635	0.2218	0.0001668	0.7329	0.000346	0.0001147	7.359e-05	0.04491	0.3712	0.6799	7.788e-05	0.0003405	0.001464	0.02353	0.5141	0.002275	0.02944	0.000191	0.0002657	0.3329	0.4864	0.45	0.1266	0.5856	0.204	0.8123
rs74983154	1	20851391	A	G	1	30	272	0	0.5784	0.053	0	0.988761	7.359e-05	IFNalpha_STAT1_of_CD20p	CAMK2N1(+38.66kb)|CDA(-64.05kb)|FAM43B(-27.54kb)|LINC01141(+96.1kb)|MUL1(+16.72kb)	0.4109	0.2294	0.254	0.903	0.3593	0.7651	0.8053	0.6701	0.02635	0.2218	0.0001668	0.7329	0.000346	0.0001147	7.359e-05	0.04491	0.3712	0.6799	7.788e-05	0.0003405	0.001464	0.02353	0.5141	0.002275	0.02944	0.000191	0.0002657	0.3329	0.4864	0.45	0.1266	0.5856	0.204	0.8123
rs75817691	1	20852974	T	G	1	30	272	0	0.5784	0.053	0	0.997752	7.359e-05	IFNalpha_STAT1_of_CD20p	CAMK2N1(+40.25kb)|CDA(-62.47kb)|FAM43B(-25.96kb)|LINC01141(+97.69kb)|MUL1(+18.3kb)	0.4109	0.2294	0.254	0.903	0.3593	0.7651	0.8053	0.6701	0.02635	0.2218	0.0001668	0.7329	0.000346	0.0001147	7.359e-05	0.04491	0.3712	0.6799	7.788e-05	0.0003405	0.001464	0.02353	0.5141	0.002275	0.02944	0.000191	0.0002657	0.3329	0.4864	0.45	0.1266	0.5856	0.204	0.8123
rs138808594	1	21027671	G	A	2	54	240	7	1	0.098	0	0.972728	1.781e-05	IFNGR1_of_CD4p_T	CDA(+82.27kb)|DDOST(+39.63kb)|HP1BP3(-41.5kb)|KIF17(0)|MIR6084(+67.39kb)|PINK1(+49.67kb)|PINK1-AS(+48.98kb)|SH2D5(-18.55kb)	0.07085	0.4861	0.3868	0.2882	0.257	0.04256	0.5623	0.405	1.781e-05	0.3532	0.6323	0.2524	0.1515	0.6087	0.1317	0.07887	0.06012	0.4188	0.8241	0.9498	0.8376	0.3954	0.829	0.5839	0.9995	0.1007	0.216	0.08959	0.1116	0.06153	0.3035	0.001184	0.8273	0.7385
rs829417	1	21943136	T	C	21	126	154	2	0.5671	0.279	0	0.994003	8.902e-05	IFNalpha_STAT4_of_CD56pCD16p	ALPL(+38.23kb)|RAP1GAP(0)|USP48(-61.66kb)	0.7926	0.01048	0.04628	0.8486	0.1449	0.2473	0.007772	0.07152	0.833	0.715	0.04014	0.7715	0.0003618	0.001938	0.109	0.2241	0.5858	0.9775	8.902e-05	0.00377	0.02099	0.01824	0.6382	0.06326	0.2177	0.2407	0.2833	0.9963	0.8802	0.3814	0.81	0.595	0.8071	0.8947
rs4655092	1	23034216	C	T	3	32	268	0	0.1004	0.063	1	1	5.924e-05	IFNalpha_STAT1_of_CD56brightCD16n	C1QA(+68.04kb)|C1QB(+46.19kb)|C1QC(+59.61kb)|EPHB2(-3.114kb)|MIR4684(-11.79kb)|MIR6127(+74.36kb)	0.33	0.6924	0.8478	0.5693	0.8181	0.1331	0.489	0.1461	0.0003563	0.0003382	0.0002242	0.4471	0.0003097	5.924e-05	0.0001074	0.8999	0.006876	0.4627	0.007338	0.007669	0.007416	0.002143	0.2321	0.08246	0.4436	0.04498	0.05172	0.7533	0.5465	0.6188	0.1879	0.9141	0.1339	0.8916
rs9426416	1	29625600	T	C	3	72	222	6	0.4423	0.131	0	0.969101	8.636e-05	IFNAR2_of_monocytes	LOC101928460(-30.53kb)|MECR(+68.13kb)|PTPRU(0)	8.636e-05	0.05586	0.09892	0.02882	0.08117	0.08228	0.6175	0.29	0.659	0.1868	0.2621	0.4646	0.949	0.5535	0.1421	0.6029	0.4616	0.2759	0.7152	0.4467	0.4321	0.8229	0.3325	0.8185	0.3726	0.8425	0.6931	0.4778	0.86	0.5985	0.501	0.01501	0.2621	0.3496
rs3765834	1	29626367	T	C	3	72	222	6	0.4423	0.131	0	0.968719	8.636e-05	IFNAR2_of_monocytes	LOC101928460(-29.76kb)|MECR(+68.9kb)|PTPRU(0)	8.636e-05	0.05586	0.09892	0.02882	0.08117	0.08228	0.6175	0.29	0.659	0.1868	0.2621	0.4646	0.949	0.5535	0.1421	0.6029	0.4616	0.2759	0.7152	0.4467	0.4321	0.8229	0.3325	0.8185	0.3726	0.8425	0.6931	0.4778	0.86	0.5985	0.501	0.01501	0.2621	0.3496
rs9426417	1	29626432	G	C	3	72	222	6	0.4423	0.131	0	0.968719	8.636e-05	IFNAR2_of_monocytes	LOC101928460(-29.7kb)|MECR(+68.96kb)|PTPRU(0)	8.636e-05	0.05586	0.09892	0.02882	0.08117	0.08228	0.6175	0.29	0.659	0.1868	0.2621	0.4646	0.949	0.5535	0.1421	0.6029	0.4616	0.2759	0.7152	0.4467	0.4321	0.8229	0.3325	0.8185	0.3726	0.8425	0.6931	0.4778	0.86	0.5985	0.501	0.01501	0.2621	0.3496
rs9426316	1	29626565	T	G	3	72	222	6	0.4423	0.131	0	0.968719	8.636e-05	IFNAR2_of_monocytes	LOC101928460(-29.57kb)|MECR(+69.1kb)|PTPRU(0)	8.636e-05	0.05586	0.09892	0.02882	0.08117	0.08228	0.6175	0.29	0.659	0.1868	0.2621	0.4646	0.949	0.5535	0.1421	0.6029	0.4616	0.2759	0.7152	0.4467	0.4321	0.8229	0.3325	0.8185	0.3726	0.8425	0.6931	0.4778	0.86	0.5985	0.501	0.01501	0.2621	0.3496
rs6680894	1	29626888	T	C	3	72	222	6	0.4423	0.131	0	0.968719	8.636e-05	IFNAR2_of_monocytes	LOC101928460(-29.24kb)|MECR(+69.42kb)|PTPRU(0)	8.636e-05	0.05586	0.09892	0.02882	0.08117	0.08228	0.6175	0.29	0.659	0.1868	0.2621	0.4646	0.949	0.5535	0.1421	0.6029	0.4616	0.2759	0.7152	0.4467	0.4321	0.8229	0.3325	0.8185	0.3726	0.8425	0.6931	0.4778	0.86	0.5985	0.501	0.01501	0.2621	0.3496
rs764253	1	29627176	A	T	3	72	222	6	0.4423	0.131	0	0.968719	8.636e-05	IFNAR2_of_monocytes	LOC101928460(-28.96kb)|MECR(+69.71kb)|PTPRU(0)	8.636e-05	0.05586	0.09892	0.02882	0.08117	0.08228	0.6175	0.29	0.659	0.1868	0.2621	0.4646	0.949	0.5535	0.1421	0.6029	0.4616	0.2759	0.7152	0.4467	0.4321	0.8229	0.3325	0.8185	0.3726	0.8425	0.6931	0.4778	0.86	0.5985	0.501	0.01501	0.2621	0.3496
rs56862981	1	29627438	A	G	3	72	222	6	0.4423	0.131	0	0.968719	8.636e-05	IFNAR2_of_monocytes	LOC101928460(-28.69kb)|MECR(+69.97kb)|PTPRU(0)	8.636e-05	0.05586	0.09892	0.02882	0.08117	0.08228	0.6175	0.29	0.659	0.1868	0.2621	0.4646	0.949	0.5535	0.1421	0.6029	0.4616	0.2759	0.7152	0.4467	0.4321	0.8229	0.3325	0.8185	0.3726	0.8425	0.6931	0.4778	0.86	0.5985	0.501	0.01501	0.2621	0.3496
rs57314740	1	29627507	A	G	3	72	222	6	0.4423	0.131	0	0.968719	8.636e-05	IFNAR2_of_monocytes	LOC101928460(-28.62kb)|MECR(+70.04kb)|PTPRU(0)	8.636e-05	0.05586	0.09892	0.02882	0.08117	0.08228	0.6175	0.29	0.659	0.1868	0.2621	0.4646	0.949	0.5535	0.1421	0.6029	0.4616	0.2759	0.7152	0.4467	0.4321	0.8229	0.3325	0.8185	0.3726	0.8425	0.6931	0.4778	0.86	0.5985	0.501	0.01501	0.2621	0.3496
rs6670608	1	29627721	G	A	3	72	222	6	0.4423	0.131	0	0.968337	8.636e-05	IFNAR2_of_monocytes	LOC101928460(-28.41kb)|MECR(+70.25kb)|PTPRU(0)	8.636e-05	0.05586	0.09892	0.02882	0.08117	0.08228	0.6175	0.29	0.659	0.1868	0.2621	0.4646	0.949	0.5535	0.1421	0.6029	0.4616	0.2759	0.7152	0.4467	0.4321	0.8229	0.3325	0.8185	0.3726	0.8425	0.6931	0.4778	0.86	0.5985	0.501	0.01501	0.2621	0.3496
rs6673675	1	29627793	C	T	3	72	222	6	0.4423	0.131	0	0.968337	8.636e-05	IFNAR2_of_monocytes	LOC101928460(-28.34kb)|MECR(+70.32kb)|PTPRU(0)	8.636e-05	0.05586	0.09892	0.02882	0.08117	0.08228	0.6175	0.29	0.659	0.1868	0.2621	0.4646	0.949	0.5535	0.1421	0.6029	0.4616	0.2759	0.7152	0.4467	0.4321	0.8229	0.3325	0.8185	0.3726	0.8425	0.6931	0.4778	0.86	0.5985	0.501	0.01501	0.2621	0.3496
rs6656264	1	29627800	A	G	3	72	222	6	0.4423	0.131	0	0.968337	8.636e-05	IFNAR2_of_monocytes	LOC101928460(-28.33kb)|MECR(+70.33kb)|PTPRU(0)	8.636e-05	0.05586	0.09892	0.02882	0.08117	0.08228	0.6175	0.29	0.659	0.1868	0.2621	0.4646	0.949	0.5535	0.1421	0.6029	0.4616	0.2759	0.7152	0.4467	0.4321	0.8229	0.3325	0.8185	0.3726	0.8425	0.6931	0.4778	0.86	0.5985	0.501	0.01501	0.2621	0.3496
rs6670784	1	29627844	G	A	3	72	222	6	0.4423	0.131	0	0.968337	8.636e-05	IFNAR2_of_monocytes	LOC101928460(-28.29kb)|MECR(+70.37kb)|PTPRU(0)	8.636e-05	0.05586	0.09892	0.02882	0.08117	0.08228	0.6175	0.29	0.659	0.1868	0.2621	0.4646	0.949	0.5535	0.1421	0.6029	0.4616	0.2759	0.7152	0.4467	0.4321	0.8229	0.3325	0.8185	0.3726	0.8425	0.6931	0.4778	0.86	0.5985	0.501	0.01501	0.2621	0.3496
rs12046479	1	29628202	C	T	3	72	222	6	0.4423	0.131	0	0.968719	8.636e-05	IFNAR2_of_monocytes	LOC101928460(-27.93kb)|MECR(+70.73kb)|PTPRU(0)	8.636e-05	0.05586	0.09892	0.02882	0.08117	0.08228	0.6175	0.29	0.659	0.1868	0.2621	0.4646	0.949	0.5535	0.1421	0.6029	0.4616	0.2759	0.7152	0.4467	0.4321	0.8229	0.3325	0.8185	0.3726	0.8425	0.6931	0.4778	0.86	0.5985	0.501	0.01501	0.2621	0.3496
rs12044216	1	29628586	T	C	3	72	222	6	0.4423	0.131	0	0.968719	8.636e-05	IFNAR2_of_monocytes	LOC101928460(-27.54kb)|MECR(+71.12kb)|PTPRU(0)	8.636e-05	0.05586	0.09892	0.02882	0.08117	0.08228	0.6175	0.29	0.659	0.1868	0.2621	0.4646	0.949	0.5535	0.1421	0.6029	0.4616	0.2759	0.7152	0.4467	0.4321	0.8229	0.3325	0.8185	0.3726	0.8425	0.6931	0.4778	0.86	0.5985	0.501	0.01501	0.2621	0.3496
rs6669507	1	29628866	G	C	3	72	222	6	0.4423	0.131	0	0.969232	8.636e-05	IFNAR2_of_monocytes	LOC101928460(-27.26kb)|MECR(+71.4kb)|PTPRU(0)	8.636e-05	0.05586	0.09892	0.02882	0.08117	0.08228	0.6175	0.29	0.659	0.1868	0.2621	0.4646	0.949	0.5535	0.1421	0.6029	0.4616	0.2759	0.7152	0.4467	0.4321	0.8229	0.3325	0.8185	0.3726	0.8425	0.6931	0.4778	0.86	0.5985	0.501	0.01501	0.2621	0.3496
rs41263965	1	32110574	A	G	1	30	271	1	0.5797	0.053	0	0.978845	8.027e-05	IFNgamma_ABC_of_CD20p	BAI2(-82.14kb)|COL16A1(-7.273kb)|HCRTR1(+17.66kb)|PEF1(0)|TINAGL1(+57.29kb)	0.2118	0.1145	0.06031	0.4339	0.6731	0.696	0.5197	0.9267	0.02486	0.002148	0.384	0.1541	0.6714	0.585	0.9823	0.7891	0.2413	0.5344	0.4877	0.5441	0.3948	0.5966	0.02618	0.2184	0.006248	0.3068	0.4394	0.06591	0.03182	0.06818	0.2199	0.3647	0.3063	0.2518
rs16834631	1	32110838	G	T	1	30	268	4	0.5836	0.054	0	0.967873	8.026e-05	IFNgamma_ABC_of_CD20p	BAI2(-81.88kb)|COL16A1(-7.009kb)|HCRTR1(+17.92kb)|PEF1(0)|TINAGL1(+57.55kb)	0.1874	0.1218	0.06086	0.4719	0.6729	0.6771	0.5189	0.9482	0.0217	0.002234	0.3801	0.166	0.6759	0.5757	0.9494	0.7889	0.234	0.5701	0.4686	0.5347	0.4226	0.6193	0.02832	0.2389	0.007361	0.3033	0.4505	0.07031	0.03797	0.07705	0.2294	0.421	0.314	0.2761
rs75542753	1	32114326	G	A	1	30	271	1	0.5797	0.053	0	0.978069	8.027e-05	IFNgamma_ABC_of_CD20p	BAI2(-78.39kb)|COL16A1(-3.521kb)|HCRTR1(+21.41kb)|PEF1(+3.488kb)|TINAGL1(+61.04kb)	0.2118	0.1145	0.06031	0.4339	0.6731	0.696	0.5197	0.9267	0.02486	0.002148	0.384	0.1541	0.6714	0.585	0.9823	0.7891	0.2413	0.5344	0.4877	0.5441	0.3948	0.5966	0.02618	0.2184	0.006248	0.3068	0.4394	0.06591	0.03182	0.06818	0.2199	0.3647	0.3063	0.2518
rs41307840	1	32120834	A	G	1	30	271	1	0.5797	0.053	0	0.977621	8.027e-05	IFNgamma_ABC_of_CD20p	BAI2(-71.88kb)|COL16A1(0)|HCRTR1(+27.92kb)|PEF1(+9.996kb)|TINAGL1(+67.55kb)	0.2118	0.1145	0.06031	0.4339	0.6731	0.696	0.5197	0.9267	0.02486	0.002148	0.384	0.1541	0.6714	0.585	0.9823	0.7891	0.2413	0.5344	0.4877	0.5441	0.3948	0.5966	0.02618	0.2184	0.006248	0.3068	0.4394	0.06591	0.03182	0.06818	0.2199	0.3647	0.3063	0.2518
rs75341435	1	32121224	G	C	1	30	271	1	0.5797	0.053	0	0.977621	8.027e-05	IFNgamma_ABC_of_CD20p	BAI2(-71.49kb)|COL16A1(0)|HCRTR1(+28.3kb)|PEF1(+10.39kb)|TINAGL1(+67.94kb)	0.2118	0.1145	0.06031	0.4339	0.6731	0.696	0.5197	0.9267	0.02486	0.002148	0.384	0.1541	0.6714	0.585	0.9823	0.7891	0.2413	0.5344	0.4877	0.5441	0.3948	0.5966	0.02618	0.2184	0.006248	0.3068	0.4394	0.06591	0.03182	0.06818	0.2199	0.3647	0.3063	0.2518
rs75640130	1	32122779	T	C	1	30	271	1	0.5797	0.053	0	0.979211	8.027e-05	IFNgamma_ABC_of_CD20p	BAI2(-69.94kb)|COL16A1(0)|HCRTR1(+29.86kb)|PEF1(+11.94kb)|TINAGL1(+69.49kb)	0.2118	0.1145	0.06031	0.4339	0.6731	0.696	0.5197	0.9267	0.02486	0.002148	0.384	0.1541	0.6714	0.585	0.9823	0.7891	0.2413	0.5344	0.4877	0.5441	0.3948	0.5966	0.02618	0.2184	0.006248	0.3068	0.4394	0.06591	0.03182	0.06818	0.2199	0.3647	0.3063	0.2518
rs7537167	1	32123401	T	C	1	30	271	1	0.5797	0.053	0	0.979713	8.027e-05	IFNgamma_ABC_of_CD20p	BAI2(-69.32kb)|COL16A1(0)|HCRTR1(+30.48kb)|PEF1(+12.56kb)|TINAGL1(+70.11kb)	0.2118	0.1145	0.06031	0.4339	0.6731	0.696	0.5197	0.9267	0.02486	0.002148	0.384	0.1541	0.6714	0.585	0.9823	0.7891	0.2413	0.5344	0.4877	0.5441	0.3948	0.5966	0.02618	0.2184	0.006248	0.3068	0.4394	0.06591	0.03182	0.06818	0.2199	0.3647	0.3063	0.2518
rs75145224	1	32128140	C	T	1	31	271	0	0.6019	0.054	0	0.992886	7.203e-05	IFNgamma_ABC_of_CD20p	BAI2(-64.58kb)|COL16A1(0)|HCRTR1(+35.22kb)|MIR4254(-96.12kb)|PEF1(+17.3kb)|TINAGL1(+74.85kb)	0.324	0.1071	0.07849	0.4834	0.6615	0.6262	0.7384	0.8722	0.0285	0.001345	0.339	0.1589	0.722	0.5377	0.8703	0.7841	0.2769	0.8382	0.5195	0.5384	0.3498	0.541	0.01691	0.1665	0.00306	0.3384	0.4439	0.08322	0.038	0.07509	0.2108	0.4332	0.2737	0.2477
rs116541677	1	32130120	A	C	1	29	273	0	0.5544	0.051	0	0.992321	3.882e-05	IFNgamma_ABC_of_CD20p	BAI2(-62.6kb)|COL16A1(0)|HCRTR1(+37.2kb)|MIR4254(-94.14kb)|PEF1(+19.28kb)|TINAGL1(+76.83kb)	0.2485	0.1056	0.08069	0.3139	0.4981	0.7873	0.3859	0.9258	0.03031	0.004691	0.5457	0.1908	0.7934	0.6065	0.8629	0.7477	0.1845	0.6291	0.5852	0.611	0.3119	0.8653	0.03626	0.1727	0.003603	0.22	0.3279	0.05758	0.02722	0.06326	0.3082	0.2922	0.4676	0.4308
rs77210897	1	33483740	A	G	1	30	272	0	0.5784	0.053	1	1	2.634e-05	IFNgamma_STAT1_of_CD4p_T	ADC(-62.97kb)|AK2(0)|RNF19B(+53.45kb)	0.7877	0.4493	0.6771	0.7885	0.1028	0.09338	0.04828	0.147	0.238	0.4752	0.001876	0.638	0.009793	0.002003	0.01069	0.02481	0.06305	0.5636	0.001609	0.0001409	0.08487	0.001492	2.634e-05	0.00415	0.0004367	0.03454	0.0014	0.3376	0.3328	0.02039	0.6433	0.3084	0.07216	0.03185
rs4370735	1	35267458	C	T	18	109	176	0	0.8745	0.239	1	1	8.03e-05	IFNgamma_STAT1_of_Monocytes	DLGAP3(-63.58kb)|GJA4(+6.11kb)|GJB3(+15.49kb)|GJB4(+38.13kb)|GJB5(+43.34kb)|SMIM12(-48.5kb)	0.04817	0.7944	0.3219	0.8284	0.2329	0.4781	0.3726	0.8094	0.9488	0.9197	0.1362	8.03e-05	0.3426	0.5536	0.8767	0.738	0.4033	0.02219	0.3202	0.5004	0.9813	0.1328	0.254	0.8907	0.1159	0.3536	0.4261	0.08215	0.03679	0.1215	0.9357	0.4861	0.04009	0.04851
rs1567954	1	35800698	A	G	1	54	247	1	0.4902	0.093	0	0.991098	2.999e-05	IFNgamma_STAT1_of_CD8p_T	KIAA0319L(-98.39kb)|ZMYM4(0)	0.5957	0.5026	0.9358	0.1822	0.00178	0.2326	0.5362	0.8096	0.6677	0.1994	0.6921	0.9241	0.982	0.6876	0.1361	0.1614	0.9138	0.9029	0.6733	0.9544	0.3406	0.8746	0.0009004	0.06881	2.999e-05	0.03754	0.2254	0.4525	0.331	0.6715	0.8964	0.1782	0.04462	0.4657
rs500502	1	35815958	C	T	1	54	248	0	0.4901	0.092	0	0.996161	2.917e-05	IFNgamma_STAT1_of_CD8p_T	KIAA0319L(-83.13kb)|ZMYM4(0)	0.6291	0.5007	0.9045	0.1848	0.001469	0.2119	0.5317	0.8099	0.7141	0.1855	0.6722	0.9435	0.9884	0.6473	0.1303	0.155	0.9626	0.8983	0.683	0.9348	0.3499	0.899	0.000803	0.07096	2.917e-05	0.04499	0.2419	0.4522	0.3265	0.6812	0.835	0.1972	0.04388	0.4622
rs645886	1	35818291	A	G	1	54	248	0	0.4901	0.092	0	0.996161	2.917e-05	IFNgamma_STAT1_of_CD8p_T	KIAA0319L(-80.8kb)|ZMYM4(0)	0.6291	0.5007	0.9045	0.1848	0.001469	0.2119	0.5317	0.8099	0.7141	0.1855	0.6722	0.9435	0.9884	0.6473	0.1303	0.155	0.9626	0.8983	0.683	0.9348	0.3499	0.899	0.000803	0.07096	2.917e-05	0.04499	0.2419	0.4522	0.3265	0.6812	0.835	0.1972	0.04388	0.4622
rs494085	1	35826518	C	T	1	54	248	0	0.4901	0.092	0	0.996161	2.917e-05	IFNgamma_STAT1_of_CD8p_T	KIAA0319L(-72.57kb)|ZMYM4(0)	0.6291	0.5007	0.9045	0.1848	0.001469	0.2119	0.5317	0.8099	0.7141	0.1855	0.6722	0.9435	0.9884	0.6473	0.1303	0.155	0.9626	0.8983	0.683	0.9348	0.3499	0.899	0.000803	0.07096	2.917e-05	0.04499	0.2419	0.4522	0.3265	0.6812	0.835	0.1972	0.04388	0.4622
rs559986	1	35841258	T	C	1	54	248	0	0.4901	0.092	0	0.996161	2.917e-05	IFNgamma_STAT1_of_CD8p_T	KIAA0319L(-57.83kb)|ZMYM4(0)	0.6291	0.5007	0.9045	0.1848	0.001469	0.2119	0.5317	0.8099	0.7141	0.1855	0.6722	0.9435	0.9884	0.6473	0.1303	0.155	0.9626	0.8983	0.683	0.9348	0.3499	0.899	0.000803	0.07096	2.917e-05	0.04499	0.2419	0.4522	0.3265	0.6812	0.835	0.1972	0.04388	0.4622
rs615315	1	35852521	T	G	0	52	251	0	0.1456	0.086	1	1	2.793e-05	IFNgamma_STAT1_of_CD8p_T	KIAA0319L(-46.57kb)|ZMYM4(0)	0.9187	0.3588	0.9451	0.2299	0.0004859	0.2354	0.6992	0.9666	0.8302	0.2885	0.402	0.9948	0.949	0.6418	0.08208	0.2255	0.7488	0.887	0.6244	0.5927	0.2014	0.9964	0.0006391	0.05295	2.793e-05	0.04878	0.2284	0.2758	0.442	0.5004	0.9399	0.1726	0.009506	0.2378
rs1211184	1	35888147	C	T	2	52	247	2	1	0.093	0	0.993274	4.905e-05	IFNgamma_STAT1_of_CD8p_T	KIAA0319L(-10.94kb)|ZMYM4(+0.602kb)	0.6872	0.38	0.8847	0.3344	0.001445	0.4552	0.5205	0.8433	0.5396	0.1711	0.721	0.8432	0.7902	0.8104	0.1814	0.08015	0.9201	0.739	0.7879	0.9703	0.3261	0.8508	0.001431	0.08805	4.905e-05	0.0305	0.246	0.3765	0.4153	0.4602	0.8389	0.2027	0.04103	0.4144
rs917105	1	35939474	C	G	2	48	248	5	1	0.087	0	0.980964	7.078e-05	IFNgamma_STAT1_of_CD8p_T	KIAA0319L(0)|NCDN(-83.92kb)|TFAP2E(-99.5kb)|ZMYM4(+51.93kb)	0.7928	0.503	0.6606	0.3222	0.002237	0.4336	0.7273	0.9674	0.4854	0.2263	0.5843	0.6527	0.8044	0.6949	0.1302	0.09093	0.953	0.7298	0.6747	0.7972	0.2335	0.8657	0.0009744	0.1149	7.078e-05	0.02135	0.243	0.4416	0.3123	0.4671	0.8753	0.1802	0.06154	0.4917
rs1203137	1	35951038	G	A	2	48	248	5	1	0.087	0	0.980739	7.078e-05	IFNgamma_STAT1_of_CD8p_T	KIAA0319L(0)|NCDN(-72.35kb)|TFAP2E(-87.93kb)|ZMYM4(+63.49kb)	0.7928	0.503	0.6606	0.3222	0.002237	0.4336	0.7273	0.9674	0.4854	0.2263	0.5843	0.6527	0.8044	0.6949	0.1302	0.09093	0.953	0.7298	0.6747	0.7972	0.2335	0.8657	0.0009744	0.1149	7.078e-05	0.02135	0.243	0.4416	0.3123	0.4671	0.8753	0.1802	0.06154	0.4917
rs676614	1	36107510	C	A	3	55	245	0	1	0.101	1	1	7.515e-05	IFNgamma_STAT1_of_CD8p_T	C1orf216(-71.97kb)|CLSPN(-90.2kb)|KIAA0319L(+84.47kb)|NCDN(+75.13kb)|PSMB2(+0.065kb)|TFAP2E(+46.58kb)	0.6816	0.09272	0.9431	0.663	0.0001799	0.4139	0.4504	0.2217	0.7571	0.05208	0.2505	0.4769	0.9089	0.2336	0.009294	0.03588	0.9663	0.9913	0.3299	0.3345	0.08069	0.2399	0.001461	0.3721	7.515e-05	0.002316	0.06816	0.3429	0.9162	0.5526	0.9918	0.03868	0.01572	0.06892
rs80196090	1	36984356	C	T	2	60	238	3	0.5511	0.107	0	0.977589	9.744e-05	IFNgamma_STAT1_of_CD4p_T	CSF3R(+35.44kb)|MRPS15(+54.32kb)|OSCP1(+68.27kb)	0.5215	0.3209	0.2476	0.8183	0.5224	0.4471	0.2672	0.1116	0.6946	0.9105	0.1601	0.3647	0.8854	0.7921	0.1504	0.1175	0.007502	0.2412	0.18	0.2799	0.01957	0.8485	9.744e-05	0.2667	0.004788	0.3468	0.524	0.6494	0.2214	0.6289	0.9225	0.5853	0.1853	0.612
rs2811624	1	37876566	A	C	18	93	187	5	0.1722	0.216	0	0.988172	9.816e-05	IFNgamma_ABC_of_monocytes	LINC01137(-43.91kb)|MEAF6(-78.99kb)|MIR5581(-89.97kb)|MIR6732(-69.26kb)|ZC3H12A(-63.55kb)	0.6718	0.7417	0.2176	0.9421	0.1245	0.4419	0.7503	0.9208	0.5251	0.4187	0.8836	0.9896	0.1878	0.8289	0.7184	0.1143	0.9017	0.6861	0.6453	0.6085	0.7525	0.2528	0.03836	0.4827	0.294	0.6631	0.3798	0.1545	0.4698	0.1784	0.07773	0.131	0.3868	0.473
rs883220	1	38616871	A	C	20	101	182	0	0.2598	0.233	1	1	6.109e-05	IFNalpha_STAT1_of_CD56brightCD16n	LOC339442(-57.83kb)|MIR3659(+61.87kb)	0.3853	0.2185	0.1252	0.008995	0.5865	0.8005	0.05023	0.01758	0.4633	0.3231	0.004068	0.7624	0.0007448	6.109e-05	0.001377	0.3317	0.5519	0.1342	0.004942	0.003331	0.0004308	0.003394	0.753	0.09848	0.6725	0.0001889	0.0004987	0.09374	0.4247	0.3269	0.009031	0.09996	0.1683	0.7073
rs7540342	1	38622268	C	T	21	101	176	5	0.208	0.24	0	0.990519	2.065e-05	IFNalpha_STAT1_of_CD56brightCD16n	LOC339442(-52.44kb)|MIR3659(+67.27kb)	0.5074	0.2817	0.1609	0.02227	0.6528	0.7944	0.1099	0.03995	0.5783	0.2476	0.001455	0.9373	0.0002414	2.065e-05	0.0007175	0.5086	0.5	0.2065	0.00178	0.001689	0.0002415	0.002213	0.7099	0.06274	0.7236	7.448e-05	0.0001271	0.05574	0.3988	0.3549	0.01641	0.1286	0.1097	0.6191
rs12131057	1	38624129	A	G	20	101	182	0	0.2598	0.233	1	1	6.109e-05	IFNalpha_STAT1_of_CD56brightCD16n	LOC339442(-50.58kb)|MIR3659(+69.13kb)	0.3853	0.2185	0.1252	0.008995	0.5865	0.8005	0.05023	0.01758	0.4633	0.3231	0.004068	0.7624	0.0007448	6.109e-05	0.001377	0.3317	0.5519	0.1342	0.004942	0.003331	0.0004308	0.003394	0.753	0.09848	0.6725	0.0001889	0.0004987	0.09374	0.4247	0.3269	0.009031	0.09996	0.1683	0.7073
rs2045793	1	38635462	G	A	20	99	182	2	0.1961	0.231	0	0.99402	6.531e-05	IFNalpha_STAT1_of_CD56brightCD16n	LOC339442(-39.24kb)|MIR3659(+80.46kb)	0.4535	0.3019	0.1508	0.01344	0.6237	0.7174	0.04705	0.01754	0.482	0.2944	0.004053	0.798	0.0006621	6.531e-05	0.00184	0.3439	0.5805	0.136	0.004808	0.003795	0.0005637	0.003192	0.7736	0.09873	0.6651	0.000175	0.0004014	0.05016	0.3098	0.2365	0.004114	0.09209	0.1464	0.6023
rs2045791	1	38635692	T	C	20	99	182	2	0.1961	0.231	0	0.99402	6.531e-05	IFNalpha_STAT1_of_CD56brightCD16n	LOC339442(-39.01kb)|MIR3659(+80.69kb)	0.4535	0.3019	0.1508	0.01344	0.6237	0.7174	0.04705	0.01754	0.482	0.2944	0.004053	0.798	0.0006621	6.531e-05	0.00184	0.3439	0.5805	0.136	0.004808	0.003795	0.0005637	0.003192	0.7736	0.09873	0.6651	0.000175	0.0004014	0.05016	0.3098	0.2365	0.004114	0.09209	0.1464	0.6023
rs11210664	1	38854641	G	A	3	56	242	2	1	0.103	0	0.975198	9.012e-05	IFNalpha_CXCL10_of_Monocytes	.	0.7231	0.8502	0.9246	0.6842	0.4493	0.7914	0.2882	0.4014	0.6838	0.366	0.04257	0.2795	0.08457	0.09087	0.1191	0.4577	0.02732	0.3782	0.02042	0.2916	0.02474	0.06035	0.8661	0.1966	0.715	0.1195	0.05039	9.012e-05	0.01229	0.09162	0.07226	0.00254	0.01318	0.02267
rs3011195	1	39076753	T	A	3	71	225	4	0.4409	0.129	0	0.952259	7.504e-05	IFNAR2_of_monocytes	.	7.504e-05	0.466	0.09377	0.9706	0.006001	0.01215	0.9148	0.9457	0.0784	0.07838	0.306	0.2524	0.6199	0.4574	0.1578	0.6287	0.1252	0.705	0.5902	0.3766	0.2704	0.4594	0.55	0.5957	0.4225	0.1517	0.2044	0.0434	0.7885	0.461	0.5416	0.6216	0.4085	0.5246
rs56149631	1	39080248	T	C	3	72	226	2	0.4417	0.13	0	0.987524	5.217e-05	IFNAR2_of_monocytes	.	5.217e-05	0.364	0.02526	0.8222	0.0184	0.007955	0.9266	0.9714	0.07921	0.1029	0.1824	0.3741	0.6448	0.2526	0.09815	0.6928	0.1472	0.8669	0.3327	0.1185	0.2893	0.5646	0.5144	0.981	0.2526	0.2565	0.2393	0.07145	0.7749	0.3518	0.7598	0.3607	0.5798	0.4962
rs3926671	1	39087041	G	A	3	72	226	2	0.4417	0.13	0	0.981132	5.217e-05	IFNAR2_of_monocytes	.	5.217e-05	0.364	0.02526	0.8222	0.0184	0.007955	0.9266	0.9714	0.07921	0.1029	0.1824	0.3741	0.6448	0.2526	0.09815	0.6928	0.1472	0.8669	0.3327	0.1185	0.2893	0.5646	0.5144	0.981	0.2526	0.2565	0.2393	0.07145	0.7749	0.3518	0.7598	0.3607	0.5798	0.4962
rs67038721	1	39087924	T	C	0	37	263	3	0.6135	0.062	0	0.983755	5.857e-05	IFNAR2_of_monocytes	.	5.857e-05	0.2991	0.1319	0.8762	0.003169	0.007284	0.6925	0.7989	0.6318	0.1468	0.1036	0.04315	0.7635	0.2705	0.04705	0.4323	0.02546	0.1416	0.3203	0.08868	0.1147	0.2411	0.2847	0.9911	0.1814	0.9394	0.486	0.3914	0.5313	0.0389	0.5249	0.3818	0.5709	0.3825
rs2991272	1	40241138	G	A	16	120	165	2	0.364	0.252	0	0.971805	6.376e-05	IFNgamma_STAT4_of_Monocytes	BMP8B(0)|HPCAL4(+83.76kb)|OXCT2(+4.118kb)|PPIE(+11.55kb)|TRIT1(-65.57kb)	0.2379	0.5162	0.2199	0.9307	0.3821	0.4381	0.895	0.3451	0.3138	0.948	0.3424	0.9819	0.6899	0.6355	0.07133	0.02247	0.2504	6.376e-05	0.648	0.939	0.2632	0.1441	0.8289	0.388	0.5536	0.5348	0.4927	0.2525	0.1103	0.3553	0.9472	0.08098	0.9447	0.6067
rs2780925	1	40241158	T	C	16	120	165	2	0.364	0.252	0	0.971581	6.376e-05	IFNgamma_STAT4_of_Monocytes	BMP8B(0)|HPCAL4(+83.78kb)|OXCT2(+4.138kb)|PPIE(+11.57kb)|TRIT1(-65.55kb)	0.2379	0.5162	0.2199	0.9307	0.3821	0.4381	0.895	0.3451	0.3138	0.948	0.3424	0.9819	0.6899	0.6355	0.07133	0.02247	0.2504	6.376e-05	0.648	0.939	0.2632	0.1441	0.8289	0.388	0.5536	0.5348	0.4927	0.2525	0.1103	0.3553	0.9472	0.08098	0.9447	0.6067
rs914962	1	40242315	T	C	16	121	166	0	0.3631	0.252	1	1	4.978e-05	IFNgamma_STAT4_of_Monocytes	BMP8B(0)|HPCAL4(+84.93kb)|OXCT2(+5.295kb)|PPIE(+12.73kb)|TRIT1(-64.39kb)	0.2749	0.5021	0.2758	0.9853	0.3441	0.4168	0.9303	0.3724	0.2842	0.9399	0.3803	0.9694	0.6242	0.6869	0.1039	0.01574	0.2258	4.978e-05	0.6081	0.9929	0.2643	0.1242	0.937	0.4064	0.434	0.4188	0.423	0.2609	0.1067	0.3276	0.9641	0.09588	0.8905	0.6352
rs914961	1	40242445	T	A	16	118	166	3	0.4448	0.25	0	0.987718	4.964e-05	IFNgamma_STAT4_of_Monocytes	BMP8B(0)|HPCAL4(+85.06kb)|OXCT2(+5.425kb)|PPIE(+12.86kb)|TRIT1(-64.26kb)	0.2137	0.5361	0.2779	0.9457	0.3108	0.3759	0.8079	0.3161	0.2588	0.9387	0.4232	0.9299	0.5817	0.7351	0.117	0.01705	0.232	4.964e-05	0.6035	0.9254	0.2698	0.1359	0.8781	0.4468	0.3458	0.4173	0.3814	0.2785	0.1024	0.3459	0.9728	0.1	0.896	0.6185
rs2248992	1	40243042	C	T	16	118	166	3	0.4448	0.25	0	0.987718	4.964e-05	IFNgamma_STAT4_of_Monocytes	BMP8B(0)|HPCAL4(+85.66kb)|OXCT2(+6.022kb)|PPIE(+13.46kb)|TRIT1(-63.66kb)	0.2137	0.5361	0.2779	0.9457	0.3108	0.3759	0.8079	0.3161	0.2588	0.9387	0.4232	0.9299	0.5817	0.7351	0.117	0.01705	0.232	4.964e-05	0.6035	0.9254	0.2698	0.1359	0.8781	0.4468	0.3458	0.4173	0.3814	0.2785	0.1024	0.3459	0.9728	0.1	0.896	0.6185
rs1810964	1	40243476	T	C	16	118	166	3	0.4448	0.25	0	0.987718	4.964e-05	IFNgamma_STAT4_of_Monocytes	BMP8B(0)|HPCAL4(+86.09kb)|OXCT2(+6.456kb)|PPIE(+13.89kb)|TRIT1(-63.23kb)	0.2137	0.5361	0.2779	0.9457	0.3108	0.3759	0.8079	0.3161	0.2588	0.9387	0.4232	0.9299	0.5817	0.7351	0.117	0.01705	0.232	4.964e-05	0.6035	0.9254	0.2698	0.1359	0.8781	0.4468	0.3458	0.4173	0.3814	0.2785	0.1024	0.3459	0.9728	0.1	0.896	0.6185
rs2780922	1	40244542	G	A	16	118	166	3	0.4448	0.25	0	0.987718	4.964e-05	IFNgamma_STAT4_of_Monocytes	BMP8B(0)|HPCAL4(+87.16kb)|OXCT2(+7.522kb)|PPIE(+14.96kb)|TRIT1(-62.16kb)	0.2137	0.5361	0.2779	0.9457	0.3108	0.3759	0.8079	0.3161	0.2588	0.9387	0.4232	0.9299	0.5817	0.7351	0.117	0.01705	0.232	4.964e-05	0.6035	0.9254	0.2698	0.1359	0.8781	0.4468	0.3458	0.4173	0.3814	0.2785	0.1024	0.3459	0.9728	0.1	0.896	0.6185
rs78669585	1	40467499	T	C	1	35	261	6	1	0.062	0	0.970137	6.424e-05	IFNalpha_CXCL10_of_CD56dimCD16p	CAP1(-38.76kb)|MFSD2A(+31.86kb)|MYCL(+99.81kb)|PPT1(-70.88kb)	0.1573	0.5233	0.3218	0.1627	0.5425	0.02949	0.1373	0.06782	0.6638	0.617	0.1059	0.032	0.2871	0.4542	0.314	0.3245	0.7679	0.7768	0.3765	0.3029	0.2865	0.122	0.5919	0.07363	0.6965	0.6802	0.7214	0.001917	0.0004728	6.424e-05	0.2078	0.01685	0.01142	0.0004688
rs2802549	1	41500546	G	A	24	152	124	3	0.01912	0.333	0	0.994492	6.522e-05	IFNAR2_of_monocytes	CTPS1(+22.31kb)|SCMH1(0)|SLFNL1(+13.12kb)|SLFNL1-AS1(0)|=missense	6.522e-05	0.5115	0.04698	0.03849	0.3167	0.3308	0.3692	0.4066	0.2337	0.699	0.8885	0.03659	0.3619	0.591	0.3606	0.9625	0.3898	0.2056	0.9883	0.8381	0.3527	0.3344	0.9841	0.439	0.5095	0.4878	0.8907	0.7944	0.5115	0.4727	0.07868	0.2535	0.975	0.9643
rs213765	1	41582006	T	G	23	155	124	1	0.009245	0.333	0	0.996721	2.715e-05	IFNAR2_of_monocytes	SCMH1(0)|SLFNL1(+94.58kb)|SLFNL1-AS1(+72.44kb)|=missense	2.715e-05	0.6189	0.06663	0.02746	0.255	0.4134	0.3592	0.4	0.2274	0.7041	0.795	0.01286	0.3684	0.6949	0.3521	0.9461	0.3756	0.1374	0.9685	0.7369	0.3577	0.3111	0.9843	0.3998	0.5558	0.4848	0.9056	0.8052	0.4667	0.4907	0.0725	0.1809	0.9112	0.998
rs213758	1	41594124	G	C	24	155	124	0	0.0139	0.335	0	0.997653	5.754e-05	IFNAR2_of_monocytes	SCMH1(0)|SLFNL1-AS1(+84.56kb)|=missense	5.754e-05	0.5351	0.04584	0.03563	0.3315	0.3096	0.3861	0.4061	0.2417	0.6706	0.9031	0.03135	0.4231	0.6637	0.3809	0.9459	0.4212	0.1892	0.9332	0.7863	0.3119	0.3571	0.9937	0.4005	0.5717	0.5075	0.929	0.8229	0.5143	0.5107	0.07195	0.2297	0.9816	0.9322
rs213751	1	41609886	T	G	24	155	124	0	0.0139	0.335	0	0.997653	5.754e-05	IFNAR2_of_monocytes	SCMH1(0)|=missense	5.754e-05	0.5351	0.04584	0.03563	0.3315	0.3096	0.3861	0.4061	0.2417	0.6706	0.9031	0.03135	0.4231	0.6637	0.3809	0.9459	0.4212	0.1892	0.9332	0.7863	0.3119	0.3571	0.9937	0.4005	0.5717	0.5075	0.929	0.8229	0.5143	0.5107	0.07195	0.2297	0.9816	0.9322
rs183334	1	41612103	C	A	24	155	124	0	0.0139	0.335	0	0.997854	5.754e-05	IFNAR2_of_monocytes	SCMH1(0)|=missense	5.754e-05	0.5351	0.04584	0.03563	0.3315	0.3096	0.3861	0.4061	0.2417	0.6706	0.9031	0.03135	0.4231	0.6637	0.3809	0.9459	0.4212	0.1892	0.9332	0.7863	0.3119	0.3571	0.9937	0.4005	0.5717	0.5075	0.929	0.8229	0.5143	0.5107	0.07195	0.2297	0.9816	0.9322
rs213744	1	41619894	T	C	23	155	124	1	0.009245	0.333	0	0.996859	2.715e-05	IFNAR2_of_monocytes	SCMH1(0)|=missense	2.715e-05	0.6189	0.06663	0.02746	0.255	0.4134	0.3592	0.4	0.2274	0.7041	0.795	0.01286	0.3684	0.6949	0.3521	0.9461	0.3756	0.1374	0.9685	0.7369	0.3577	0.3111	0.9843	0.3998	0.5558	0.4848	0.9056	0.8052	0.4667	0.4907	0.0725	0.1809	0.9112	0.998
rs213739	1	41621479	C	T	23	155	124	1	0.009245	0.333	0	0.996859	2.715e-05	IFNAR2_of_monocytes	SCMH1(0)	2.715e-05	0.6189	0.06663	0.02746	0.255	0.4134	0.3592	0.4	0.2274	0.7041	0.795	0.01286	0.3684	0.6949	0.3521	0.9461	0.3756	0.1374	0.9685	0.7369	0.3577	0.3111	0.9843	0.3998	0.5558	0.4848	0.9056	0.8052	0.4667	0.4907	0.0725	0.1809	0.9112	0.998
rs213738	1	41622348	T	C	23	155	124	1	0.009245	0.333	0	0.996603	2.715e-05	IFNAR2_of_monocytes	SCMH1(0)	2.715e-05	0.6189	0.06663	0.02746	0.255	0.4134	0.3592	0.4	0.2274	0.7041	0.795	0.01286	0.3684	0.6949	0.3521	0.9461	0.3756	0.1374	0.9685	0.7369	0.3577	0.3111	0.9843	0.3998	0.5558	0.4848	0.9056	0.8052	0.4667	0.4907	0.0725	0.1809	0.9112	0.998
rs213735	1	41626184	G	T	24	155	124	0	0.0139	0.335	1	1	5.754e-05	IFNAR2_of_monocytes	SCMH1(0)|=missense	5.754e-05	0.5351	0.04584	0.03563	0.3315	0.3096	0.3861	0.4061	0.2417	0.6706	0.9031	0.03135	0.4231	0.6637	0.3809	0.9459	0.4212	0.1892	0.9332	0.7863	0.3119	0.3571	0.9937	0.4005	0.5717	0.5075	0.929	0.8229	0.5143	0.5107	0.07195	0.2297	0.9816	0.9322
rs213746	1	41628815	G	C	24	155	124	0	0.0139	0.335	0	0.999799	5.754e-05	IFNAR2_of_monocytes	SCMH1(0)|=missense	5.754e-05	0.5351	0.04584	0.03563	0.3315	0.3096	0.3861	0.4061	0.2417	0.6706	0.9031	0.03135	0.4231	0.6637	0.3809	0.9459	0.4212	0.1892	0.9332	0.7863	0.3119	0.3571	0.9937	0.4005	0.5717	0.5075	0.929	0.8229	0.5143	0.5107	0.07195	0.2297	0.9816	0.9322
rs61781830	1	41633367	C	T	23	155	124	1	0.009245	0.333	0	0.998836	2.715e-05	IFNAR2_of_monocytes	SCMH1(0)	2.715e-05	0.6189	0.06663	0.02746	0.255	0.4134	0.3592	0.4	0.2274	0.7041	0.795	0.01286	0.3684	0.6949	0.3521	0.9461	0.3756	0.1374	0.9685	0.7369	0.3577	0.3111	0.9843	0.3998	0.5558	0.4848	0.9056	0.8052	0.4667	0.4907	0.0725	0.1809	0.9112	0.998
rs12127030	1	41638398	C	A	23	155	124	1	0.009245	0.333	0	0.998836	2.715e-05	IFNAR2_of_monocytes	SCMH1(0)|=missense	2.715e-05	0.6189	0.06663	0.02746	0.255	0.4134	0.3592	0.4	0.2274	0.7041	0.795	0.01286	0.3684	0.6949	0.3521	0.9461	0.3756	0.1374	0.9685	0.7369	0.3577	0.3111	0.9843	0.3998	0.5558	0.4848	0.9056	0.8052	0.4667	0.4907	0.0725	0.1809	0.9112	0.998
rs61781833	1	41641090	C	T	24	155	124	0	0.0139	0.335	0	0.999799	5.754e-05	IFNAR2_of_monocytes	SCMH1(0)	5.754e-05	0.5351	0.04584	0.03563	0.3315	0.3096	0.3861	0.4061	0.2417	0.6706	0.9031	0.03135	0.4231	0.6637	0.3809	0.9459	0.4212	0.1892	0.9332	0.7863	0.3119	0.3571	0.9937	0.4005	0.5717	0.5075	0.929	0.8229	0.5143	0.5107	0.07195	0.2297	0.9816	0.9322
rs58973729	1	41642269	A	G	23	155	124	1	0.009245	0.333	0	0.999259	2.715e-05	IFNAR2_of_monocytes	SCMH1(0)	2.715e-05	0.6189	0.06663	0.02746	0.255	0.4134	0.3592	0.4	0.2274	0.7041	0.795	0.01286	0.3684	0.6949	0.3521	0.9461	0.3756	0.1374	0.9685	0.7369	0.3577	0.3111	0.9843	0.3998	0.5558	0.4848	0.9056	0.8052	0.4667	0.4907	0.0725	0.1809	0.9112	0.998
rs146289962	1	41643713	T	C	23	155	124	1	0.009245	0.333	0	0.999259	2.715e-05	IFNAR2_of_monocytes	SCMH1(0)	2.715e-05	0.6189	0.06663	0.02746	0.255	0.4134	0.3592	0.4	0.2274	0.7041	0.795	0.01286	0.3684	0.6949	0.3521	0.9461	0.3756	0.1374	0.9685	0.7369	0.3577	0.3111	0.9843	0.3998	0.5558	0.4848	0.9056	0.8052	0.4667	0.4907	0.0725	0.1809	0.9112	0.998
rs74069080	1	41651030	T	C	23	155	124	1	0.009245	0.333	0	0.998836	2.715e-05	IFNAR2_of_monocytes	SCMH1(0)	2.715e-05	0.6189	0.06663	0.02746	0.255	0.4134	0.3592	0.4	0.2274	0.7041	0.795	0.01286	0.3684	0.6949	0.3521	0.9461	0.3756	0.1374	0.9685	0.7369	0.3577	0.3111	0.9843	0.3998	0.5558	0.4848	0.9056	0.8052	0.4667	0.4907	0.0725	0.1809	0.9112	0.998
rs12136364	1	41656812	G	T	23	155	124	1	0.009245	0.333	0	0.998836	2.715e-05	IFNAR2_of_monocytes	SCMH1(0)	2.715e-05	0.6189	0.06663	0.02746	0.255	0.4134	0.3592	0.4	0.2274	0.7041	0.795	0.01286	0.3684	0.6949	0.3521	0.9461	0.3756	0.1374	0.9685	0.7369	0.3577	0.3111	0.9843	0.3998	0.5558	0.4848	0.9056	0.8052	0.4667	0.4907	0.0725	0.1809	0.9112	0.998
rs11209659	1	41660279	A	G	23	155	124	1	0.009245	0.333	0	0.999259	2.715e-05	IFNAR2_of_monocytes	SCMH1(0)|=missense	2.715e-05	0.6189	0.06663	0.02746	0.255	0.4134	0.3592	0.4	0.2274	0.7041	0.795	0.01286	0.3684	0.6949	0.3521	0.9461	0.3756	0.1374	0.9685	0.7369	0.3577	0.3111	0.9843	0.3998	0.5558	0.4848	0.9056	0.8052	0.4667	0.4907	0.0725	0.1809	0.9112	0.998
rs10889885	1	41664753	C	T	23	155	124	1	0.009245	0.333	0	0.999259	2.715e-05	IFNAR2_of_monocytes	SCMH1(0)	2.715e-05	0.6189	0.06663	0.02746	0.255	0.4134	0.3592	0.4	0.2274	0.7041	0.795	0.01286	0.3684	0.6949	0.3521	0.9461	0.3756	0.1374	0.9685	0.7369	0.3577	0.3111	0.9843	0.3998	0.5558	0.4848	0.9056	0.8052	0.4667	0.4907	0.0725	0.1809	0.9112	0.998
rs6672508	1	41666571	G	C	23	155	124	1	0.009245	0.333	0	0.999058	2.715e-05	IFNAR2_of_monocytes	SCMH1(0)|=missense	2.715e-05	0.6189	0.06663	0.02746	0.255	0.4134	0.3592	0.4	0.2274	0.7041	0.795	0.01286	0.3684	0.6949	0.3521	0.9461	0.3756	0.1374	0.9685	0.7369	0.3577	0.3111	0.9843	0.3998	0.5558	0.4848	0.9056	0.8052	0.4667	0.4907	0.0725	0.1809	0.9112	0.998
rs6672914	1	41666929	T	C	23	155	124	1	0.009245	0.333	0	0.999058	2.715e-05	IFNAR2_of_monocytes	SCMH1(0)|=missense	2.715e-05	0.6189	0.06663	0.02746	0.255	0.4134	0.3592	0.4	0.2274	0.7041	0.795	0.01286	0.3684	0.6949	0.3521	0.9461	0.3756	0.1374	0.9685	0.7369	0.3577	0.3111	0.9843	0.3998	0.5558	0.4848	0.9056	0.8052	0.4667	0.4907	0.0725	0.1809	0.9112	0.998
rs60351276	1	41668551	G	A	23	155	124	1	0.009245	0.333	0	0.999259	2.715e-05	IFNAR2_of_monocytes	SCMH1(0)	2.715e-05	0.6189	0.06663	0.02746	0.255	0.4134	0.3592	0.4	0.2274	0.7041	0.795	0.01286	0.3684	0.6949	0.3521	0.9461	0.3756	0.1374	0.9685	0.7369	0.3577	0.3111	0.9843	0.3998	0.5558	0.4848	0.9056	0.8052	0.4667	0.4907	0.0725	0.1809	0.9112	0.998
rs61774688	1	41677885	T	C	23	155	124	1	0.009245	0.333	0	0.998432	2.715e-05	IFNAR2_of_monocytes	SCMH1(0)	2.715e-05	0.6189	0.06663	0.02746	0.255	0.4134	0.3592	0.4	0.2274	0.7041	0.795	0.01286	0.3684	0.6949	0.3521	0.9461	0.3756	0.1374	0.9685	0.7369	0.3577	0.3111	0.9843	0.3998	0.5558	0.4848	0.9056	0.8052	0.4667	0.4907	0.0725	0.1809	0.9112	0.998
rs12118337	1	41683577	C	T	23	155	124	1	0.009245	0.333	0	0.998856	2.715e-05	IFNAR2_of_monocytes	SCMH1(0)|=missense	2.715e-05	0.6189	0.06663	0.02746	0.255	0.4134	0.3592	0.4	0.2274	0.7041	0.795	0.01286	0.3684	0.6949	0.3521	0.9461	0.3756	0.1374	0.9685	0.7369	0.3577	0.3111	0.9843	0.3998	0.5558	0.4848	0.9056	0.8052	0.4667	0.4907	0.0725	0.1809	0.9112	0.998
rs12121121	1	41684456	A	G	23	155	124	1	0.009245	0.333	0	0.998347	2.715e-05	IFNAR2_of_monocytes	SCMH1(0)|=missense	2.715e-05	0.6189	0.06663	0.02746	0.255	0.4134	0.3592	0.4	0.2274	0.7041	0.795	0.01286	0.3684	0.6949	0.3521	0.9461	0.3756	0.1374	0.9685	0.7369	0.3577	0.3111	0.9843	0.3998	0.5558	0.4848	0.9056	0.8052	0.4667	0.4907	0.0725	0.1809	0.9112	0.998
rs11209720	1	41690417	A	G	23	155	124	1	0.009245	0.333	0	0.994482	2.715e-05	IFNAR2_of_monocytes	SCMH1(0)|=missense	2.715e-05	0.6189	0.06663	0.02746	0.255	0.4134	0.3592	0.4	0.2274	0.7041	0.795	0.01286	0.3684	0.6949	0.3521	0.9461	0.3756	0.1374	0.9685	0.7369	0.3577	0.3111	0.9843	0.3998	0.5558	0.4848	0.9056	0.8052	0.4667	0.4907	0.0725	0.1809	0.9112	0.998
rs11209721	1	41690644	T	C	23	155	124	1	0.009245	0.333	0	0.994482	2.715e-05	IFNAR2_of_monocytes	SCMH1(0)|=missense	2.715e-05	0.6189	0.06663	0.02746	0.255	0.4134	0.3592	0.4	0.2274	0.7041	0.795	0.01286	0.3684	0.6949	0.3521	0.9461	0.3756	0.1374	0.9685	0.7369	0.3577	0.3111	0.9843	0.3998	0.5558	0.4848	0.9056	0.8052	0.4667	0.4907	0.0725	0.1809	0.9112	0.998
rs11209726	1	41695058	C	T	23	155	124	1	0.009245	0.333	0	0.99381	2.715e-05	IFNAR2_of_monocytes	SCMH1(0)	2.715e-05	0.6189	0.06663	0.02746	0.255	0.4134	0.3592	0.4	0.2274	0.7041	0.795	0.01286	0.3684	0.6949	0.3521	0.9461	0.3756	0.1374	0.9685	0.7369	0.3577	0.3111	0.9843	0.3998	0.5558	0.4848	0.9056	0.8052	0.4667	0.4907	0.0725	0.1809	0.9112	0.998
rs17358157	1	41699522	G	C	23	155	124	1	0.009245	0.333	0	0.994066	2.715e-05	IFNAR2_of_monocytes	SCMH1(0)	2.715e-05	0.6189	0.06663	0.02746	0.255	0.4134	0.3592	0.4	0.2274	0.7041	0.795	0.01286	0.3684	0.6949	0.3521	0.9461	0.3756	0.1374	0.9685	0.7369	0.3577	0.3111	0.9843	0.3998	0.5558	0.4848	0.9056	0.8052	0.4667	0.4907	0.0725	0.1809	0.9112	0.998
rs11585506	1	41699907	G	C	23	155	124	1	0.009245	0.333	0	0.994066	2.715e-05	IFNAR2_of_monocytes	SCMH1(0)	2.715e-05	0.6189	0.06663	0.02746	0.255	0.4134	0.3592	0.4	0.2274	0.7041	0.795	0.01286	0.3684	0.6949	0.3521	0.9461	0.3756	0.1374	0.9685	0.7369	0.3577	0.3111	0.9843	0.3998	0.5558	0.4848	0.9056	0.8052	0.4667	0.4907	0.0725	0.1809	0.9112	0.998
rs12127194	1	41700233	T	G	23	155	124	1	0.009245	0.333	0	0.994066	2.715e-05	IFNAR2_of_monocytes	SCMH1(0)	2.715e-05	0.6189	0.06663	0.02746	0.255	0.4134	0.3592	0.4	0.2274	0.7041	0.795	0.01286	0.3684	0.6949	0.3521	0.9461	0.3756	0.1374	0.9685	0.7369	0.3577	0.3111	0.9843	0.3998	0.5558	0.4848	0.9056	0.8052	0.4667	0.4907	0.0725	0.1809	0.9112	0.998
rs10493093	1	41702186	G	A	23	155	123	2	0.006641	0.334	0	0.993475	2.577e-05	IFNAR2_of_monocytes	SCMH1(0)|=missense	2.577e-05	0.5517	0.0671	0.02257	0.295	0.4474	0.3305	0.3701	0.2255	0.6662	0.8325	0.01284	0.3928	0.7558	0.3619	0.9173	0.3867	0.1391	0.8992	0.6609	0.3105	0.3289	0.9921	0.4209	0.5585	0.4842	0.9503	0.807	0.4744	0.5159	0.0694	0.1826	0.8977	0.9949
rs12123384	1	41705018	G	A	23	154	123	3	0.009149	0.333	0	0.99288	2.906e-05	IFNAR2_of_monocytes	SCMH1(0)|=missense	2.906e-05	0.5722	0.07081	0.02411	0.3045	0.4391	0.3517	0.3838	0.2295	0.6768	0.8227	0.01323	0.3831	0.7457	0.3598	0.9218	0.3936	0.1396	0.8881	0.6763	0.3006	0.3362	0.987	0.4293	0.5278	0.4866	0.9238	0.7929	0.4686	0.5043	0.07266	0.1814	0.8962	0.9961
rs12128359	1	41708912	C	T	23	154	123	3	0.009149	0.333	0	0.99288	2.906e-05	IFNAR2_of_monocytes	SCMH1(+1.097kb)|=missense	2.906e-05	0.5722	0.07081	0.02411	0.3045	0.4391	0.3517	0.3838	0.2295	0.6768	0.8227	0.01323	0.3831	0.7457	0.3598	0.9218	0.3936	0.1396	0.8881	0.6763	0.3006	0.3362	0.987	0.4293	0.5278	0.4866	0.9238	0.7929	0.4686	0.5043	0.07266	0.1814	0.8962	0.9961
rs59911668	1	41709475	A	C	23	154	123	3	0.009149	0.333	0	0.99288	2.906e-05	IFNAR2_of_monocytes	SCMH1(+1.66kb)	2.906e-05	0.5722	0.07081	0.02411	0.3045	0.4391	0.3517	0.3838	0.2295	0.6768	0.8227	0.01323	0.3831	0.7457	0.3598	0.9218	0.3936	0.1396	0.8881	0.6763	0.3006	0.3362	0.987	0.4293	0.5278	0.4866	0.9238	0.7929	0.4686	0.5043	0.07266	0.1814	0.8962	0.9961
rs61774707	1	41713224	T	A	23	154	123	3	0.009149	0.333	0	0.99308	2.906e-05	IFNAR2_of_monocytes	SCMH1(+5.409kb)	2.906e-05	0.5722	0.07081	0.02411	0.3045	0.4391	0.3517	0.3838	0.2295	0.6768	0.8227	0.01323	0.3831	0.7457	0.3598	0.9218	0.3936	0.1396	0.8881	0.6763	0.3006	0.3362	0.987	0.4293	0.5278	0.4866	0.9238	0.7929	0.4686	0.5043	0.07266	0.1814	0.8962	0.9961
rs3845571	1	41716039	C	A	23	153	123	4	0.009306	0.333	0	0.989387	2.92e-05	IFNAR2_of_monocytes	SCMH1(+8.224kb)	2.92e-05	0.5309	0.06939	0.02176	0.2823	0.4738	0.3316	0.3523	0.2076	0.6576	0.8409	0.01451	0.3658	0.734	0.3452	0.9682	0.3956	0.1461	0.9204	0.6641	0.3257	0.3136	0.9195	0.3931	0.6114	0.4775	0.9231	0.8537	0.5009	0.4914	0.07789	0.1817	0.9139	0.9912
rs3856251	1	41716047	C	A	23	152	123	5	0.0128	0.332	0	0.988789	3.306e-05	IFNAR2_of_monocytes	SCMH1(+8.232kb)	3.306e-05	0.5517	0.07349	0.02329	0.2918	0.4652	0.3538	0.3659	0.2113	0.6684	0.831	0.01496	0.356	0.7235	0.343	0.9733	0.4028	0.1467	0.9092	0.68	0.3154	0.3206	0.9239	0.4012	0.579	0.4798	0.8954	0.8395	0.495	0.4795	0.08167	0.1804	0.9125	0.9898
rs3899207	1	41721677	T	A	23	154	123	3	0.009149	0.333	0	0.99308	2.906e-05	IFNAR2_of_monocytes	SCMH1(+13.86kb)	2.906e-05	0.5722	0.07081	0.02411	0.3045	0.4391	0.3517	0.3838	0.2295	0.6768	0.8227	0.01323	0.3831	0.7457	0.3598	0.9218	0.3936	0.1396	0.8881	0.6763	0.3006	0.3362	0.987	0.4293	0.5278	0.4866	0.9238	0.7929	0.4686	0.5043	0.07266	0.1814	0.8962	0.9961
rs11209765	1	41728096	T	G	21	154	123	5	0.003776	0.329	0	0.990507	1.427e-05	IFNAR2_of_monocytes	FOXO6(-99.51kb)|SCMH1(+20.28kb)	1.427e-05	0.5761	0.129	0.0213	0.3081	0.4008	0.3174	0.2969	0.23	0.9077	0.9456	0.014	0.507	0.9795	0.4946	0.8845	0.3669	0.1127	0.5937	0.4494	0.1942	0.4296	0.8443	0.4455	0.4724	0.638	0.8872	0.9242	0.5044	0.5407	0.0803	0.245	0.9219	0.9384
rs2275931	1	41730151	T	G	21	156	122	4	0.002556	0.331	0	0.991976	1.151e-05	IFNAR2_of_monocytes	FOXO6(-97.45kb)|SCMH1(+22.34kb)|=missense	1.151e-05	0.5908	0.1105	0.03492	0.2936	0.3895	0.3333	0.3399	0.1429	0.848	0.9215	0.01359	0.4503	0.9232	0.4185	0.7594	0.2954	0.1251	0.745	0.5225	0.2161	0.3541	0.8885	0.4447	0.4429	0.4747	0.9647	0.9221	0.5181	0.5151	0.06108	0.3066	0.8774	0.9803
rs61774716	1	41732844	A	G	21	154	123	5	0.003776	0.329	0	0.990593	1.427e-05	IFNAR2_of_monocytes	FOXO6(-94.76kb)|SCMH1(+25.03kb)	1.427e-05	0.5761	0.129	0.0213	0.3081	0.4008	0.3174	0.2969	0.23	0.9077	0.9456	0.014	0.507	0.9795	0.4946	0.8845	0.3669	0.1127	0.5937	0.4494	0.1942	0.4296	0.8443	0.4455	0.4724	0.638	0.8872	0.9242	0.5044	0.5407	0.0803	0.245	0.9219	0.9384
rs11578158	1	41735845	T	C	21	154	123	5	0.003776	0.329	0	0.990334	1.427e-05	IFNAR2_of_monocytes	FOXO6(-91.76kb)|SCMH1(+28.03kb)	1.427e-05	0.5761	0.129	0.0213	0.3081	0.4008	0.3174	0.2969	0.23	0.9077	0.9456	0.014	0.507	0.9795	0.4946	0.8845	0.3669	0.1127	0.5937	0.4494	0.1942	0.4296	0.8443	0.4455	0.4724	0.638	0.8872	0.9242	0.5044	0.5407	0.0803	0.245	0.9219	0.9384
rs11589478	1	41736227	A	G	21	154	123	5	0.003776	0.329	0	0.990334	1.427e-05	IFNAR2_of_monocytes	FOXO6(-91.38kb)|SCMH1(+28.41kb)	1.427e-05	0.5761	0.129	0.0213	0.3081	0.4008	0.3174	0.2969	0.23	0.9077	0.9456	0.014	0.507	0.9795	0.4946	0.8845	0.3669	0.1127	0.5937	0.4494	0.1942	0.4296	0.8443	0.4455	0.4724	0.638	0.8872	0.9242	0.5044	0.5407	0.0803	0.245	0.9219	0.9384
rs78715416	1	41738089	T	C	21	156	122	4	0.002556	0.331	0	0.991976	1.151e-05	IFNAR2_of_monocytes	FOXO6(-89.51kb)|SCMH1(+30.27kb)	1.151e-05	0.5908	0.1105	0.03492	0.2936	0.3895	0.3333	0.3399	0.1429	0.848	0.9215	0.01359	0.4503	0.9232	0.4185	0.7594	0.2954	0.1251	0.745	0.5225	0.2161	0.3541	0.8885	0.4447	0.4429	0.4747	0.9647	0.9221	0.5181	0.5151	0.06108	0.3066	0.8774	0.9803
rs61774718	1	41739732	A	T	21	156	122	4	0.002556	0.331	0	0.991439	1.151e-05	IFNAR2_of_monocytes	FOXO6(-87.87kb)|SCMH1(+31.92kb)	1.151e-05	0.5908	0.1105	0.03492	0.2936	0.3895	0.3333	0.3399	0.1429	0.848	0.9215	0.01359	0.4503	0.9232	0.4185	0.7594	0.2954	0.1251	0.745	0.5225	0.2161	0.3541	0.8885	0.4447	0.4429	0.4747	0.9647	0.9221	0.5181	0.5151	0.06108	0.3066	0.8774	0.9803
rs13374676	1	41740895	T	C	21	156	122	4	0.002556	0.331	0	0.992233	1.151e-05	IFNAR2_of_monocytes	FOXO6(-86.71kb)|SCMH1(+33.08kb)	1.151e-05	0.5908	0.1105	0.03492	0.2936	0.3895	0.3333	0.3399	0.1429	0.848	0.9215	0.01359	0.4503	0.9232	0.4185	0.7594	0.2954	0.1251	0.745	0.5225	0.2161	0.3541	0.8885	0.4447	0.4429	0.4747	0.9647	0.9221	0.5181	0.5151	0.06108	0.3066	0.8774	0.9803
rs35050319	1	47103886	A	C	22	123	156	2	0.8856	0.277	0	0.987725	9.513e-05	IFNalpha_ABC_of_CD56dimCD16p	ATPAF1(0)|EFCAB14(-36.94kb)|EFCAB14-AS1(-35.82kb)|KNCN(+87kb)|MKNK1(+33.92kb)|MKNK1-AS1(+67.96kb)|MOB3C(+21.32kb)|TEX38(-33.61kb)	0.4081	0.1535	0.3781	0.08199	0.6517	0.9009	0.2245	0.06671	0.5888	0.1983	0.2356	0.1934	0.5012	0.8588	0.7639	0.6754	0.8058	0.1048	0.6384	0.9565	0.2995	0.9064	0.03876	0.1554	0.05628	0.04481	0.8389	0.4939	0.2746	0.2102	0.8398	0.8085	0.9057	0.6029
rs601060	1	47139580	C	G	23	122	157	1	1	0.278	0	0.998899	9.918e-05	IFNalpha_ABC_of_CD56dimCD16p	ATPAF1(+5.481kb)|EFCAB14(-1.25kb)|EFCAB14-AS1(-0.127kb)|MKNK1(+69.61kb)|MOB3C(+57.02kb)|TEX38(+0.324kb)	0.3555	0.08099	0.2854	0.06926	0.6703	0.9336	0.2262	0.05879	0.4782	0.1452	0.3133	0.2031	0.4623	0.9035	0.667	0.7095	0.9743	0.09031	0.7939	0.9638	0.1784	0.9893	0.0364	0.164	0.049	0.02588	0.9722	0.7026	0.4349	0.1724	0.7883	0.8951	0.9283	0.627
rs12794	1	47141718	T	C	23	122	157	1	1	0.278	0	0.998899	9.918e-05	IFNalpha_ABC_of_CD56dimCD16p	ATPAF1(+7.619kb)|EFCAB14(0)|EFCAB14-AS1(0)|MKNK1(+71.75kb)|MOB3C(+59.16kb)|TEX38(+2.462kb)	0.3555	0.08099	0.2854	0.06926	0.6703	0.9336	0.2262	0.05879	0.4782	0.1452	0.3133	0.2031	0.4623	0.9035	0.667	0.7095	0.9743	0.09031	0.7939	0.9638	0.1784	0.9893	0.0364	0.164	0.049	0.02588	0.9722	0.7026	0.4349	0.1724	0.7883	0.8951	0.9283	0.627
rs1890473	1	47149794	G	A	23	122	156	2	1	0.279	0	0.998302	8.799e-05	IFNalpha_ABC_of_CD56dimCD16p	ATPAF1(+15.7kb)|EFCAB14(0)|EFCAB14-AS1(0)|MKNK1(+79.83kb)|MOB3C(+67.23kb)|TEX38(+10.54kb)	0.3785	0.08403	0.2873	0.08102	0.6552	0.9287	0.2485	0.06971	0.4801	0.1555	0.3057	0.1924	0.465	0.906	0.6594	0.7794	0.8981	0.1164	0.7702	0.9877	0.1803	0.9925	0.03697	0.1497	0.04281	0.02548	0.9727	0.6688	0.3915	0.1807	0.87	0.8579	0.9447	0.6104
rs4660956	1	47158486	T	C	23	122	156	2	1	0.279	0	0.997671	8.799e-05	IFNalpha_ABC_of_CD56dimCD16p	ATPAF1(+24.39kb)|EFCAB14(0)|EFCAB14-AS1(+0.717kb)|MKNK1(+88.52kb)|MOB3C(+75.92kb)|TEX38(+19.23kb)	0.3785	0.08403	0.2873	0.08102	0.6552	0.9287	0.2485	0.06971	0.4801	0.1555	0.3057	0.1924	0.465	0.906	0.6594	0.7794	0.8981	0.1164	0.7702	0.9877	0.1803	0.9925	0.03697	0.1497	0.04281	0.02548	0.9727	0.6688	0.3915	0.1807	0.87	0.8579	0.9447	0.6104
rs11211342	1	47163098	T	C	23	122	157	1	1	0.278	0	0.998267	9.918e-05	IFNalpha_ABC_of_CD56dimCD16p	ATPAF1(+29kb)|EFCAB14(0)|EFCAB14-AS1(+5.329kb)|MKNK1(+93.13kb)|MOB3C(+80.54kb)|TEX38(+23.84kb)	0.3555	0.08099	0.2854	0.06926	0.6703	0.9336	0.2262	0.05879	0.4782	0.1452	0.3133	0.2031	0.4623	0.9035	0.667	0.7095	0.9743	0.09031	0.7939	0.9638	0.1784	0.9893	0.0364	0.164	0.049	0.02588	0.9722	0.7026	0.4349	0.1724	0.7883	0.8951	0.9283	0.627
rs4553120	1	47165729	C	T	23	122	157	1	1	0.278	0	0.998396	9.918e-05	IFNalpha_ABC_of_CD56dimCD16p	ATPAF1(+31.63kb)|CYP4B1(-98.94kb)|EFCAB14(0)|EFCAB14-AS1(+7.96kb)|MKNK1(+95.76kb)|MOB3C(+83.17kb)|TEX38(+26.47kb)	0.3555	0.08099	0.2854	0.06926	0.6703	0.9336	0.2262	0.05879	0.4782	0.1452	0.3133	0.2031	0.4623	0.9035	0.667	0.7095	0.9743	0.09031	0.7939	0.9638	0.1784	0.9893	0.0364	0.164	0.049	0.02588	0.9722	0.7026	0.4349	0.1724	0.7883	0.8951	0.9283	0.627
rs1440487	1	47167075	A	G	23	122	157	1	1	0.278	0	0.998399	9.918e-05	IFNalpha_ABC_of_CD56dimCD16p	ATPAF1(+32.98kb)|CYP4B1(-97.59kb)|EFCAB14(0)|EFCAB14-AS1(+9.306kb)|MKNK1(+97.11kb)|MOB3C(+84.51kb)|TEX38(+27.82kb)	0.3555	0.08099	0.2854	0.06926	0.6703	0.9336	0.2262	0.05879	0.4782	0.1452	0.3133	0.2031	0.4623	0.9035	0.667	0.7095	0.9743	0.09031	0.7939	0.9638	0.1784	0.9893	0.0364	0.164	0.049	0.02588	0.9722	0.7026	0.4349	0.1724	0.7883	0.8951	0.9283	0.627
rs2083485	1	47170091	G	C	23	122	157	1	1	0.278	0	0.998619	9.918e-05	IFNalpha_ABC_of_CD56dimCD16p	ATPAF1(+35.99kb)|CYP4B1(-94.58kb)|EFCAB14(0)|EFCAB14-AS1(+12.32kb)|MOB3C(+87.53kb)|TEX38(+30.84kb)	0.3555	0.08099	0.2854	0.06926	0.6703	0.9336	0.2262	0.05879	0.4782	0.1452	0.3133	0.2031	0.4623	0.9035	0.667	0.7095	0.9743	0.09031	0.7939	0.9638	0.1784	0.9893	0.0364	0.164	0.049	0.02588	0.9722	0.7026	0.4349	0.1724	0.7883	0.8951	0.9283	0.627
rs35861275	1	47171909	C	A	23	122	157	1	1	0.278	0	0.998619	9.918e-05	IFNalpha_ABC_of_CD56dimCD16p	ATPAF1(+37.81kb)|CYP4B1(-92.76kb)|EFCAB14(0)|EFCAB14-AS1(+14.14kb)|MOB3C(+89.35kb)|TEX38(+32.65kb)	0.3555	0.08099	0.2854	0.06926	0.6703	0.9336	0.2262	0.05879	0.4782	0.1452	0.3133	0.2031	0.4623	0.9035	0.667	0.7095	0.9743	0.09031	0.7939	0.9638	0.1784	0.9893	0.0364	0.164	0.049	0.02588	0.9722	0.7026	0.4349	0.1724	0.7883	0.8951	0.9283	0.627
rs10749863	1	47174328	G	A	23	122	157	1	1	0.278	0	0.9989	9.918e-05	IFNalpha_ABC_of_CD56dimCD16p	ATPAF1(+40.23kb)|CYP4B1(-90.34kb)|EFCAB14(0)|EFCAB14-AS1(+16.56kb)|MOB3C(+91.76kb)|TEX38(+35.07kb)	0.3555	0.08099	0.2854	0.06926	0.6703	0.9336	0.2262	0.05879	0.4782	0.1452	0.3133	0.2031	0.4623	0.9035	0.667	0.7095	0.9743	0.09031	0.7939	0.9638	0.1784	0.9893	0.0364	0.164	0.049	0.02588	0.9722	0.7026	0.4349	0.1724	0.7883	0.8951	0.9283	0.627
rs1371834	1	47176894	G	A	23	122	157	1	1	0.278	0	0.9989	9.918e-05	IFNalpha_ABC_of_CD56dimCD16p	ATPAF1(+42.8kb)|CYP4B1(-87.78kb)|EFCAB14(0)|EFCAB14-AS1(+19.12kb)|MOB3C(+94.33kb)|TEX38(+37.64kb)	0.3555	0.08099	0.2854	0.06926	0.6703	0.9336	0.2262	0.05879	0.4782	0.1452	0.3133	0.2031	0.4623	0.9035	0.667	0.7095	0.9743	0.09031	0.7939	0.9638	0.1784	0.9893	0.0364	0.164	0.049	0.02588	0.9722	0.7026	0.4349	0.1724	0.7883	0.8951	0.9283	0.627
rs7547522	1	47179918	C	G	23	122	157	1	1	0.278	0	0.999403	9.918e-05	IFNalpha_ABC_of_CD56dimCD16p	ATPAF1(+45.82kb)|CYP4B1(-84.75kb)|EFCAB14(0)|EFCAB14-AS1(+22.15kb)|MOB3C(+97.36kb)|TEX38(+40.66kb)	0.3555	0.08099	0.2854	0.06926	0.6703	0.9336	0.2262	0.05879	0.4782	0.1452	0.3133	0.2031	0.4623	0.9035	0.667	0.7095	0.9743	0.09031	0.7939	0.9638	0.1784	0.9893	0.0364	0.164	0.049	0.02588	0.9722	0.7026	0.4349	0.1724	0.7883	0.8951	0.9283	0.627
rs1866770	1	47182468	G	T	23	122	157	1	1	0.278	0	0.999403	9.918e-05	IFNalpha_ABC_of_CD56dimCD16p	ATPAF1(+48.37kb)|CYP4B1(-82.2kb)|EFCAB14(0)|EFCAB14-AS1(+24.7kb)|MOB3C(+99.9kb)|TEX38(+43.21kb)	0.3555	0.08099	0.2854	0.06926	0.6703	0.9336	0.2262	0.05879	0.4782	0.1452	0.3133	0.2031	0.4623	0.9035	0.667	0.7095	0.9743	0.09031	0.7939	0.9638	0.1784	0.9893	0.0364	0.164	0.049	0.02588	0.9722	0.7026	0.4349	0.1724	0.7883	0.8951	0.9283	0.627
rs1545206	1	47185082	C	G	22	116	164	1	0.7696	0.265	0	0.998029	8.49e-05	IFNalpha_ABC_of_CD56dimCD16p	ATPAF1(+50.98kb)|CYP4B1(-79.59kb)|EFCAB14(+0.346kb)|EFCAB14-AS1(+27.31kb)|TEX38(+45.83kb)	0.2516	0.03131	0.1679	0.0849	0.8356	0.9657	0.1678	0.04071	0.7173	0.2416	0.2003	0.3983	0.34	0.7182	0.8268	0.6798	0.9038	0.1091	0.6829	0.8764	0.2285	0.9941	0.01819	0.1573	0.03504	0.02601	0.9214	0.6042	0.4376	0.203	0.9102	0.9326	0.9309	0.616
rs10749864	1	47185988	T	C	23	122	157	1	1	0.278	0	0.998515	9.918e-05	IFNalpha_ABC_of_CD56dimCD16p	ATPAF1(+51.89kb)|CYP4B1(-78.68kb)|EFCAB14(+1.252kb)|EFCAB14-AS1(+28.22kb)|TEX38(+46.73kb)	0.3555	0.08099	0.2854	0.06926	0.6703	0.9336	0.2262	0.05879	0.4782	0.1452	0.3133	0.2031	0.4623	0.9035	0.667	0.7095	0.9743	0.09031	0.7939	0.9638	0.1784	0.9893	0.0364	0.164	0.049	0.02588	0.9722	0.7026	0.4349	0.1724	0.7883	0.8951	0.9283	0.627
rs7516616	1	47186274	G	A	23	122	157	1	1	0.278	0	0.998515	9.918e-05	IFNalpha_ABC_of_CD56dimCD16p	ATPAF1(+52.18kb)|CYP4B1(-78.4kb)|EFCAB14(+1.538kb)|EFCAB14-AS1(+28.5kb)|TEX38(+47.02kb)	0.3555	0.08099	0.2854	0.06926	0.6703	0.9336	0.2262	0.05879	0.4782	0.1452	0.3133	0.2031	0.4623	0.9035	0.667	0.7095	0.9743	0.09031	0.7939	0.9638	0.1784	0.9893	0.0364	0.164	0.049	0.02588	0.9722	0.7026	0.4349	0.1724	0.7883	0.8951	0.9283	0.627
rs77246948	1	48509805	T	G	1	28	274	0	0.5299	0.05	1	1	9.438e-05	IFNalpha_CXCL10_of_CD56brightCD16n	SKINTL(-57.58kb)|TRABD2B(+47.24kb)	0.6992	0.06387	0.02747	0.883	0.394	0.3711	0.8276	0.8905	0.3644	0.3719	0.4199	0.08069	0.03147	0.06082	0.2022	0.6069	0.891	0.6814	0.1143	0.1517	0.4976	0.4552	0.8401	0.1979	0.8588	0.46	0.506	0.4867	0.416	0.9488	9.438e-05	0.6284	0.8958	0.9248
rs74199056	1	48957167	C	T	0	36	265	2	0.6108	0.06	0	0.980437	4.205e-05	IFNGR1_of_monocytes	AGBL4(-41.36kb)|SPATA6(+19.29kb)	0.495	0.5821	0.2323	0.678	4.205e-05	0.2403	0.6951	0.2815	0.496	0.4067	0.7172	0.903	0.2534	0.662	0.8644	0.6771	0.1675	0.7641	0.9567	0.7655	0.7772	0.6089	0.4673	0.5252	0.4246	0.9171	0.7503	0.1215	0.2461	0.4158	0.6635	0.8451	0.1616	0.05049
rs75682415	1	48963511	C	T	0	36	267	0	0.6107	0.059	1	1	2.433e-05	IFNGR1_of_monocytes	AGBL4(-35.02kb)|SPATA6(+25.63kb)	0.3027	0.5309	0.1825	0.6455	2.433e-05	0.1877	0.6255	0.2481	0.2327	0.2694	0.9558	0.7647	0.2627	0.9225	0.9466	0.6034	0.1504	0.711	0.9411	0.8694	0.9197	0.651	0.5779	0.4862	0.3703	0.8944	0.6986	0.0665	0.1637	0.3548	0.9207	0.9215	0.1281	0.03976
rs60463035	1	48969217	T	G	0	39	260	4	0.6228	0.065	0	0.970376	5.192e-05	IFNGR1_of_monocytes	AGBL4(-29.31kb)|SPATA6(+31.34kb)	0.4428	0.4475	0.2159	0.9772	5.192e-05	0.02427	0.7648	0.3781	0.09382	0.1122	0.7433	0.8069	0.05398	0.6419	0.5048	0.6291	0.04827	0.1351	0.574	0.4796	0.6438	0.7606	0.8683	0.2437	0.3623	0.2831	0.1872	0.02747	0.06248	0.5649	0.8752	0.9485	0.1091	0.04356
rs4926734	1	48973813	T	C	0	34	267	2	0.6101	0.056	0	0.985675	8.591e-06	IFNGR1_of_monocytes	AGBL4(-24.71kb)|SPATA6(+35.93kb)	0.4733	0.6329	0.149	0.5619	8.591e-06	0.134	0.7662	0.2814	0.214	0.1608	0.9309	0.5459	0.1757	0.827	0.915	0.4763	0.2436	0.7894	0.9748	0.752	0.7349	0.6628	0.4693	0.5557	0.5652	0.9374	0.689	0.01652	0.03918	0.3034	0.9228	0.9836	0.0735	0.02334
rs7555099	1	54561916	T	C	36	128	138	1	0.4384	0.331	0	0.994403	8.67e-05	IFNAR2_of_CD56brightCD16n	CDCP2(-42.75kb)|CYB5RL(-76.11kb)|LDLRAD1(+78.06kb)|MIR4781(+42.09kb)|TCEANC2(0)|TMEM59(+42.8kb)	0.08569	0.01354	8.67e-05	0.7351	0.09036	0.1016	0.3312	0.1944	0.04769	0.01849	0.5036	0.03992	0.9306	0.6301	0.2713	0.9325	0.5633	0.2596	0.9143	0.9781	0.6272	0.729	0.2869	0.5353	0.3389	0.1305	0.4508	0.8485	0.8492	0.1851	0.303	0.9812	0.2206	0.6425
rs6588502	1	54563156	G	A	36	128	138	1	0.4384	0.331	0	0.993684	8.67e-05	IFNAR2_of_CD56brightCD16n	CDCP2(-41.51kb)|CYB5RL(-74.87kb)|LDLRAD1(+79.3kb)|MIR4781(+43.33kb)|TCEANC2(0)|TMEM59(+44.04kb)	0.08569	0.01354	8.67e-05	0.7351	0.09036	0.1016	0.3312	0.1944	0.04769	0.01849	0.5036	0.03992	0.9306	0.6301	0.2713	0.9325	0.5633	0.2596	0.9143	0.9781	0.6272	0.729	0.2869	0.5353	0.3389	0.1305	0.4508	0.8485	0.8492	0.1851	0.303	0.9812	0.2206	0.6425
rs11206283	1	54576639	T	G	36	128	139	0	0.4371	0.33	0	0.995741	7.184e-05	IFNAR2_of_CD56brightCD16n	CDCP2(-28.03kb)|CYB5RL(-61.39kb)|LDLRAD1(+92.78kb)|MIR4781(+56.81kb)|MRPL37(-89.2kb)|TCEANC2(+11.22kb)|TMEM59(+57.53kb)	0.08109	0.01238	7.184e-05	0.7046	0.08104	0.09482	0.3324	0.2042	0.04073	0.01602	0.5338	0.04383	0.8822	0.5653	0.328	0.9734	0.5615	0.2548	0.8863	0.8945	0.6149	0.7256	0.3026	0.546	0.3508	0.1527	0.4665	0.8592	0.8563	0.191	0.3104	0.9265	0.2306	0.6563
rs1361312	1	54753407	A	G	6	89	208	0	0.4097	0.167	1	1	3.987e-05	IFNalpha_DRPQ_of_CD20p	CYB5RL(+87.66kb)|MRPL37(+69.35kb)|SSBP3(0)|SSBP3-AS1(+48.67kb)	0.8142	0.339	0.8993	0.8749	0.1977	0.9302	0.1711	0.7714	0.4108	0.8122	0.3361	0.1754	0.1693	0.4671	0.09928	0.1261	0.6266	0.6575	0.3006	0.6225	0.4083	0.2678	0.3391	0.4211	0.6991	0.4579	0.2684	0.1866	0.4969	0.322	0.5984	0.1497	0.3636	0.6659
rs1416558	1	54753512	A	C	6	89	206	2	0.4093	0.168	0	0.99719	6.055e-05	IFNalpha_DRPQ_of_CD20p	CYB5RL(+87.77kb)|MRPL37(+69.46kb)|SSBP3(0)|SSBP3-AS1(+48.78kb)	0.9928	0.3014	0.9791	0.9433	0.1841	0.9097	0.1354	0.6337	0.3802	0.8337	0.3261	0.1364	0.142	0.4683	0.1166	0.08716	0.5419	0.5754	0.2921	0.7444	0.3946	0.2885	0.3397	0.4751	0.7348	0.4568	0.2734	0.2484	0.537	0.2673	0.6732	0.1646	0.4998	0.5388
rs11206354	1	54903656	T	C	13	97	186	7	1	0.208	0	0.98642	5.38e-05	IFNAR2_of_monocytes	SSBP3(+31.59kb)	5.38e-05	0.1306	0.0872	0.4144	0.003496	0.04182	0.02542	0.03313	0.852	0.451	0.8526	0.02523	0.6209	0.6925	0.6718	0.1222	0.7945	0.1235	0.7727	0.6803	0.8922	0.1983	0.06134	0.9527	0.1241	0.09312	0.1408	0.4961	0.8992	0.3707	0.6771	0.6783	0.1506	0.4645
rs72895864	1	54905070	A	T	0	40	259	4	0.3796	0.067	0	0.97731	6.773e-06	IFNalpha_ABC_of_CD56brightCD16n	SSBP3(+33kb)	0.03405	0.01051	0.8309	0.0325	0.165	0.2689	0.03468	0.0575	0.9859	0.3618	0.841	0.6462	0.08292	0.3417	0.403	0.09208	0.6141	0.9606	0.7123	0.6447	0.843	0.04581	0.7597	0.146	0.737	0.2681	0.2534	0.1134	0.3475	0.05467	0.1541	0.3654	0.1596	0.527
rs1497857	1	54906890	G	C	9	70	224	0	0.2439	0.145	0	0.999667	7.848e-05	IFNAR2_of_monocytes	SSBP3(+34.82kb)	7.848e-05	0.5002	0.1218	0.04909	0.05056	0.09765	0.02934	0.1343	0.3346	0.6681	0.5649	0.2424	0.05871	0.3851	0.3687	0.203	0.7169	0.3793	0.18	0.5141	0.7299	0.04579	0.533	0.1303	0.9982	0.2654	0.1681	0.5268	0.6535	0.1634	0.7312	0.1666	0.1256	0.5926
rs1497858	1	54907134	T	C	0	44	258	1	0.3837	0.073	0	0.997634	3.296e-05	IFNalpha_ABC_of_CD56brightCD16n	SSBP3(+35.07kb)	0.01132	0.01408	0.2424	0.03761	0.1384	0.7459	0.03757	0.07131	0.8021	0.2229	0.8589	0.4297	0.1658	0.7258	0.6874	0.1098	0.8354	0.9961	0.81	0.733	0.6352	0.1762	0.4432	0.5084	0.8478	0.5441	0.5579	0.08855	0.2874	0.01551	0.2388	0.2919	0.1931	0.5658
rs61774876	1	54907438	G	T	13	96	187	7	0.8596	0.206	0	0.986355	3.932e-05	IFNAR2_of_monocytes	SSBP3(+35.37kb)	3.932e-05	0.1185	0.06601	0.4082	0.003032	0.04062	0.02709	0.03842	0.9544	0.4186	0.8362	0.02535	0.6231	0.7214	0.7288	0.1483	0.8833	0.12	0.8052	0.6209	0.9969	0.1636	0.08426	0.9042	0.1543	0.1198	0.1702	0.4479	0.9941	0.3274	0.7151	0.6444	0.1498	0.4494
rs1543370	1	54907763	A	G	13	96	187	7	0.8596	0.206	0	0.986355	3.932e-05	IFNAR2_of_monocytes	SSBP3(+35.7kb)	3.932e-05	0.1185	0.06601	0.4082	0.003032	0.04062	0.02709	0.03842	0.9544	0.4186	0.8362	0.02535	0.6231	0.7214	0.7288	0.1483	0.8833	0.12	0.8052	0.6209	0.9969	0.1636	0.08426	0.9042	0.1543	0.1198	0.1702	0.4479	0.9941	0.3274	0.7151	0.6444	0.1498	0.4494
rs1543369	1	54907935	T	G	13	96	187	7	0.8596	0.206	0	0.986355	3.932e-05	IFNAR2_of_monocytes	SSBP3(+35.87kb)	3.932e-05	0.1185	0.06601	0.4082	0.003032	0.04062	0.02709	0.03842	0.9544	0.4186	0.8362	0.02535	0.6231	0.7214	0.7288	0.1483	0.8833	0.12	0.8052	0.6209	0.9969	0.1636	0.08426	0.9042	0.1543	0.1198	0.1702	0.4479	0.9941	0.3274	0.7151	0.6444	0.1498	0.4494
rs1543368	1	54908141	G	T	9	70	224	0	0.2439	0.145	0	0.997685	7.848e-05	IFNAR2_of_monocytes	SSBP3(+36.07kb)	7.848e-05	0.5002	0.1218	0.04909	0.05056	0.09765	0.02934	0.1343	0.3346	0.6681	0.5649	0.2424	0.05871	0.3851	0.3687	0.203	0.7169	0.3793	0.18	0.5141	0.7299	0.04579	0.533	0.1303	0.9982	0.2654	0.1681	0.5268	0.6535	0.1634	0.7312	0.1666	0.1256	0.5926
rs59166633	1	54909443	T	C	13	97	187	6	0.8614	0.207	0	0.987019	3.164e-05	IFNAR2_of_monocytes	SSBP3(+37.38kb)	3.164e-05	0.1059	0.07171	0.4241	0.002782	0.04036	0.02581	0.03302	0.9603	0.4268	0.7569	0.01816	0.6355	0.7124	0.75	0.1344	0.8554	0.2192	0.8145	0.6555	0.9412	0.1636	0.0802	0.9372	0.1436	0.113	0.1682	0.4699	0.9474	0.4037	0.7034	0.5639	0.1607	0.4721
rs59803131	1	54913764	T	G	13	97	186	7	1	0.208	0	0.985088	2.708e-05	IFNAR2_of_monocytes	SSBP3(+41.7kb)	2.708e-05	0.1127	0.07857	0.4239	0.003089	0.04146	0.02786	0.03726	0.9575	0.4357	0.7782	0.01744	0.6288	0.7373	0.7636	0.1524	0.8754	0.1962	0.7953	0.6876	0.908	0.1637	0.09259	0.8758	0.1683	0.122	0.1661	0.4894	0.9146	0.4006	0.7102	0.5161	0.1675	0.4842
rs2221053	1	54913832	T	G	13	97	186	7	1	0.208	0	0.985088	2.708e-05	IFNAR2_of_monocytes	ACOT11(-99.97kb)|SSBP3(+41.76kb)	2.708e-05	0.1127	0.07857	0.4239	0.003089	0.04146	0.02786	0.03726	0.9575	0.4357	0.7782	0.01744	0.6288	0.7373	0.7636	0.1524	0.8754	0.1962	0.7953	0.6876	0.908	0.1637	0.09259	0.8758	0.1683	0.122	0.1661	0.4894	0.9146	0.4006	0.7102	0.5161	0.1675	0.4842
rs4268303	1	54914289	G	A	13	97	186	7	1	0.208	0	0.985088	2.708e-05	IFNAR2_of_monocytes	ACOT11(-99.52kb)|SSBP3(+42.22kb)	2.708e-05	0.1127	0.07857	0.4239	0.003089	0.04146	0.02786	0.03726	0.9575	0.4357	0.7782	0.01744	0.6288	0.7373	0.7636	0.1524	0.8754	0.1962	0.7953	0.6876	0.908	0.1637	0.09259	0.8758	0.1683	0.122	0.1661	0.4894	0.9146	0.4006	0.7102	0.5161	0.1675	0.4842
rs11206359	1	54914316	A	G	13	97	186	7	1	0.208	0	0.985088	2.708e-05	IFNAR2_of_monocytes	ACOT11(-99.49kb)|SSBP3(+42.25kb)	2.708e-05	0.1127	0.07857	0.4239	0.003089	0.04146	0.02786	0.03726	0.9575	0.4357	0.7782	0.01744	0.6288	0.7373	0.7636	0.1524	0.8754	0.1962	0.7953	0.6876	0.908	0.1637	0.09259	0.8758	0.1683	0.122	0.1661	0.4894	0.9146	0.4006	0.7102	0.5161	0.1675	0.4842
rs7522865	1	54914393	C	G	13	97	186	7	1	0.208	0	0.985088	2.708e-05	IFNAR2_of_monocytes	ACOT11(-99.41kb)|SSBP3(+42.32kb)	2.708e-05	0.1127	0.07857	0.4239	0.003089	0.04146	0.02786	0.03726	0.9575	0.4357	0.7782	0.01744	0.6288	0.7373	0.7636	0.1524	0.8754	0.1962	0.7953	0.6876	0.908	0.1637	0.09259	0.8758	0.1683	0.122	0.1661	0.4894	0.9146	0.4006	0.7102	0.5161	0.1675	0.4842
rs7546153	1	54914608	T	C	13	97	186	7	1	0.208	0	0.985088	2.708e-05	IFNAR2_of_monocytes	ACOT11(-99.2kb)|SSBP3(+42.54kb)	2.708e-05	0.1127	0.07857	0.4239	0.003089	0.04146	0.02786	0.03726	0.9575	0.4357	0.7782	0.01744	0.6288	0.7373	0.7636	0.1524	0.8754	0.1962	0.7953	0.6876	0.908	0.1637	0.09259	0.8758	0.1683	0.122	0.1661	0.4894	0.9146	0.4006	0.7102	0.5161	0.1675	0.4842
rs7523170	1	54914741	A	G	0	44	256	3	0.3843	0.073	0	0.992673	3.054e-05	IFNalpha_ABC_of_CD56brightCD16n	ACOT11(-99.06kb)|SSBP3(+42.67kb)	0.01138	0.0153	0.2638	0.03698	0.157	0.7846	0.04111	0.0814	0.8109	0.2436	0.8679	0.4141	0.1642	0.7074	0.6959	0.1255	0.853	0.9603	0.7944	0.7587	0.6346	0.167	0.4894	0.4468	0.929	0.5591	0.5307	0.09599	0.3025	0.01505	0.241	0.2705	0.2089	0.5923
rs7546437	1	54914915	T	C	13	97	186	7	1	0.208	0	0.985088	2.708e-05	IFNAR2_of_monocytes	ACOT11(-98.89kb)|SSBP3(+42.85kb)	2.708e-05	0.1127	0.07857	0.4239	0.003089	0.04146	0.02786	0.03726	0.9575	0.4357	0.7782	0.01744	0.6288	0.7373	0.7636	0.1524	0.8754	0.1962	0.7953	0.6876	0.908	0.1637	0.09259	0.8758	0.1683	0.122	0.1661	0.4894	0.9146	0.4006	0.7102	0.5161	0.1675	0.4842
rs61774884	1	54915119	C	T	13	97	186	7	1	0.208	0	0.985088	2.708e-05	IFNAR2_of_monocytes	ACOT11(-98.69kb)|SSBP3(+43.05kb)	2.708e-05	0.1127	0.07857	0.4239	0.003089	0.04146	0.02786	0.03726	0.9575	0.4357	0.7782	0.01744	0.6288	0.7373	0.7636	0.1524	0.8754	0.1962	0.7953	0.6876	0.908	0.1637	0.09259	0.8758	0.1683	0.122	0.1661	0.4894	0.9146	0.4006	0.7102	0.5161	0.1675	0.4842
rs113879158	1	54915427	T	C	0	44	257	2	0.384	0.073	0	0.99606	3.38e-05	IFNalpha_ABC_of_CD56brightCD16n	ACOT11(-98.38kb)|SSBP3(+43.36kb)	0.01073	0.0148	0.2517	0.03788	0.1432	0.7505	0.03922	0.07559	0.801	0.2267	0.8716	0.4245	0.1644	0.7114	0.6947	0.1174	0.8464	0.9772	0.799	0.7518	0.6514	0.1766	0.4669	0.4788	0.8904	0.5588	0.5556	0.09214	0.2979	0.01555	0.2377	0.2722	0.1977	0.5733
rs11206364	1	54915888	G	A	13	97	186	7	1	0.208	0	0.985088	2.708e-05	IFNAR2_of_monocytes	ACOT11(-97.92kb)|SSBP3(+43.82kb)	2.708e-05	0.1127	0.07857	0.4239	0.003089	0.04146	0.02786	0.03726	0.9575	0.4357	0.7782	0.01744	0.6288	0.7373	0.7636	0.1524	0.8754	0.1962	0.7953	0.6876	0.908	0.1637	0.09259	0.8758	0.1683	0.122	0.1661	0.4894	0.9146	0.4006	0.7102	0.5161	0.1675	0.4842
rs4628455	1	54917340	A	G	13	97	186	7	1	0.208	0	0.985088	2.708e-05	IFNAR2_of_monocytes	ACOT11(-96.47kb)|SSBP3(+45.27kb)	2.708e-05	0.1127	0.07857	0.4239	0.003089	0.04146	0.02786	0.03726	0.9575	0.4357	0.7782	0.01744	0.6288	0.7373	0.7636	0.1524	0.8754	0.1962	0.7953	0.6876	0.908	0.1637	0.09259	0.8758	0.1683	0.122	0.1661	0.4894	0.9146	0.4006	0.7102	0.5161	0.1675	0.4842
rs4328027	1	54917356	T	C	13	97	186	7	1	0.208	0	0.985088	2.708e-05	IFNAR2_of_monocytes	ACOT11(-96.45kb)|SSBP3(+45.29kb)	2.708e-05	0.1127	0.07857	0.4239	0.003089	0.04146	0.02786	0.03726	0.9575	0.4357	0.7782	0.01744	0.6288	0.7373	0.7636	0.1524	0.8754	0.1962	0.7953	0.6876	0.908	0.1637	0.09259	0.8758	0.1683	0.122	0.1661	0.4894	0.9146	0.4006	0.7102	0.5161	0.1675	0.4842
rs4584342	1	54917378	C	T	13	97	186	7	1	0.208	0	0.985088	2.708e-05	IFNAR2_of_monocytes	ACOT11(-96.43kb)|SSBP3(+45.31kb)	2.708e-05	0.1127	0.07857	0.4239	0.003089	0.04146	0.02786	0.03726	0.9575	0.4357	0.7782	0.01744	0.6288	0.7373	0.7636	0.1524	0.8754	0.1962	0.7953	0.6876	0.908	0.1637	0.09259	0.8758	0.1683	0.122	0.1661	0.4894	0.9146	0.4006	0.7102	0.5161	0.1675	0.4842
rs74073682	1	54925568	T	G	0	45	258	0	0.3887	0.074	1	1	3.821e-05	IFNalpha_ABC_of_CD56brightCD16n	ACOT11(-88.24kb)|SSBP3(+53.5kb)	0.00994	0.02128	0.3138	0.04099	0.199	0.7784	0.0541	0.1257	0.8076	0.2449	0.9296	0.4075	0.1551	0.6272	0.7557	0.2127	0.9463	0.799	0.7621	0.8471	0.7332	0.1963	0.6662	0.351	0.8239	0.7054	0.5703	0.1101	0.3578	0.01348	0.2106	0.1868	0.2247	0.6214
rs910112	1	54925781	T	C	0	41	259	3	0.3781	0.068	0	0.982432	8.009e-06	IFNalpha_ABC_of_CD56brightCD16n	ACOT11(-88.02kb)|SSBP3(+53.71kb)	0.02184	0.01667	0.6738	0.02938	0.1972	0.3579	0.05069	0.1684	0.8562	0.3877	0.901	0.6207	0.1048	0.4473	0.7465	0.234	0.9411	0.8149	0.9184	0.9753	0.5928	0.08153	0.8259	0.08612	0.311	0.8076	0.5548	0.1083	0.2984	0.03572	0.1385	0.1683	0.1794	0.5198
rs74073689	1	54927449	C	T	0	45	258	0	0.3887	0.074	0	0.996807	3.821e-05	IFNalpha_ABC_of_CD56brightCD16n	ACOT11(-86.36kb)|SSBP3(+55.38kb)	0.00994	0.02128	0.3138	0.04099	0.199	0.7784	0.0541	0.1257	0.8076	0.2449	0.9296	0.4075	0.1551	0.6272	0.7557	0.2127	0.9463	0.799	0.7621	0.8471	0.7332	0.1963	0.6662	0.351	0.8239	0.7054	0.5703	0.1101	0.3578	0.01348	0.2106	0.1868	0.2247	0.6214
rs7550300	1	54928342	C	G	0	45	258	0	0.3887	0.074	0	0.997804	3.821e-05	IFNalpha_ABC_of_CD56brightCD16n	ACOT11(-85.46kb)|SSBP3(+56.27kb)	0.00994	0.02128	0.3138	0.04099	0.199	0.7784	0.0541	0.1257	0.8076	0.2449	0.9296	0.4075	0.1551	0.6272	0.7557	0.2127	0.9463	0.799	0.7621	0.8471	0.7332	0.1963	0.6662	0.351	0.8239	0.7054	0.5703	0.1101	0.3578	0.01348	0.2106	0.1868	0.2247	0.6214
rs7550485	1	54928493	A	G	0	44	258	1	0.3837	0.073	0	0.995552	3.284e-05	IFNalpha_ABC_of_CD56brightCD16n	ACOT11(-85.31kb)|SSBP3(+56.42kb)	0.02125	0.03008	0.3621	0.04924	0.2487	0.5713	0.07768	0.1706	0.7083	0.2364	0.8596	0.5475	0.09758	0.5087	0.7162	0.175	0.8685	0.8923	0.7262	0.8542	0.659	0.1615	0.6494	0.3069	0.8319	0.7633	0.6021	0.1607	0.4358	0.01738	0.2406	0.1229	0.1949	0.6079
rs12128375	1	55254092	T	C	6	72	224	1	1	0.139	0	0.981433	7.38e-05	IFNgamma_STAT1_of_Monocytes	C1orf177(-17.64kb)|DHCR24(-61.21kb)|MROH7(+78.15kb)|MROH7-TTC4(+45.76kb)|PARS2(+23.87kb)|TTC4(+45.76kb)|TTC22(0)	0.1614	0.6266	0.2245	0.06255	0.5313	0.8037	0.8346	0.5209	0.553	0.647	0.1881	7.38e-05	0.5085	0.3908	0.8528	0.888	0.5844	0.6879	0.2351	0.4098	0.7223	0.8098	0.6689	0.342	0.5515	0.4584	0.5118	0.009334	0.001432	0.03015	0.078	0.1121	0.1603	0.0225
rs12118786	1	55255871	C	T	6	72	223	2	1	0.14	0	0.983452	7.409e-05	IFNgamma_STAT1_of_Monocytes	C1orf177(-15.86kb)|DHCR24(-59.43kb)|MROH7(+79.93kb)|MROH7-TTC4(+47.54kb)|PARS2(+25.64kb)|TTC4(+47.54kb)|TTC22(0)	0.151	0.6202	0.2179	0.0685	0.5232	0.8268	0.8169	0.5306	0.5178	0.671	0.2027	7.409e-05	0.5443	0.4234	0.9048	0.8595	0.6035	0.7025	0.2597	0.4419	0.7603	0.7516	0.6649	0.2986	0.5329	0.4898	0.5505	0.01009	0.001383	0.03112	0.07635	0.1106	0.1742	0.02434
rs75192634	1	55257056	C	T	6	72	223	2	1	0.14	0	0.984485	7.409e-05	IFNgamma_STAT1_of_Monocytes	C1orf177(-14.68kb)|DHCR24(-58.24kb)|MROH7(+81.12kb)|MROH7-TTC4(+48.73kb)|PARS2(+26.83kb)|TTC4(+48.73kb)|TTC22(0)	0.151	0.6202	0.2179	0.0685	0.5232	0.8268	0.8169	0.5306	0.5178	0.671	0.2027	7.409e-05	0.5443	0.4234	0.9048	0.8595	0.6035	0.7025	0.2597	0.4419	0.7603	0.7516	0.6649	0.2986	0.5329	0.4898	0.5505	0.01009	0.001383	0.03112	0.07635	0.1106	0.1742	0.02434
rs76034260	1	55257177	C	T	6	72	224	1	1	0.139	0	0.985491	7.38e-05	IFNgamma_STAT1_of_Monocytes	C1orf177(-14.56kb)|DHCR24(-58.12kb)|MROH7(+81.24kb)|MROH7-TTC4(+48.85kb)|PARS2(+26.95kb)|TTC4(+48.85kb)|TTC22(0)	0.1614	0.6266	0.2245	0.06255	0.5313	0.8037	0.8346	0.5209	0.553	0.647	0.1881	7.38e-05	0.5085	0.3908	0.8528	0.888	0.5844	0.6879	0.2351	0.4098	0.7223	0.8098	0.6689	0.342	0.5515	0.4584	0.5118	0.009334	0.001432	0.03015	0.078	0.1121	0.1603	0.0225
rs6663032	1	55257323	C	A	6	72	224	1	1	0.139	0	0.985491	7.38e-05	IFNgamma_STAT1_of_Monocytes	C1orf177(-14.41kb)|DHCR24(-57.98kb)|MROH7(+81.38kb)|MROH7-TTC4(+49kb)|PARS2(+27.1kb)|TTC4(+49kb)|TTC22(0)	0.1614	0.6266	0.2245	0.06255	0.5313	0.8037	0.8346	0.5209	0.553	0.647	0.1881	7.38e-05	0.5085	0.3908	0.8528	0.888	0.5844	0.6879	0.2351	0.4098	0.7223	0.8098	0.6689	0.342	0.5515	0.4584	0.5118	0.009334	0.001432	0.03015	0.078	0.1121	0.1603	0.0225
rs12126259	1	55257774	G	C	6	72	223	2	1	0.14	0	0.984485	7.409e-05	IFNgamma_STAT1_of_Monocytes	C1orf177(-13.96kb)|DHCR24(-57.52kb)|MROH7(+81.83kb)|MROH7-TTC4(+49.45kb)|PARS2(+27.55kb)|TTC4(+49.45kb)|TTC22(0)	0.151	0.6202	0.2179	0.0685	0.5232	0.8268	0.8169	0.5306	0.5178	0.671	0.2027	7.409e-05	0.5443	0.4234	0.9048	0.8595	0.6035	0.7025	0.2597	0.4419	0.7603	0.7516	0.6649	0.2986	0.5329	0.4898	0.5505	0.01009	0.001383	0.03112	0.07635	0.1106	0.1742	0.02434
rs12145898	1	55258337	C	T	6	72	224	1	1	0.139	0	0.984458	7.38e-05	IFNgamma_STAT1_of_Monocytes	C1orf177(-13.4kb)|DHCR24(-56.96kb)|MROH7(+82.4kb)|MROH7-TTC4(+50.01kb)|PARS2(+28.11kb)|TTC4(+50.01kb)|TTC22(0)	0.1614	0.6266	0.2245	0.06255	0.5313	0.8037	0.8346	0.5209	0.553	0.647	0.1881	7.38e-05	0.5085	0.3908	0.8528	0.888	0.5844	0.6879	0.2351	0.4098	0.7223	0.8098	0.6689	0.342	0.5515	0.4584	0.5118	0.009334	0.001432	0.03015	0.078	0.1121	0.1603	0.0225
rs116542409	1	55258340	A	G	6	72	224	1	1	0.139	0	0.984458	7.38e-05	IFNgamma_STAT1_of_Monocytes	C1orf177(-13.4kb)|DHCR24(-56.96kb)|MROH7(+82.4kb)|MROH7-TTC4(+50.01kb)|PARS2(+28.11kb)|TTC4(+50.01kb)|TTC22(0)	0.1614	0.6266	0.2245	0.06255	0.5313	0.8037	0.8346	0.5209	0.553	0.647	0.1881	7.38e-05	0.5085	0.3908	0.8528	0.888	0.5844	0.6879	0.2351	0.4098	0.7223	0.8098	0.6689	0.342	0.5515	0.4584	0.5118	0.009334	0.001432	0.03015	0.078	0.1121	0.1603	0.0225
rs356087	1	55945361	T	C	3	56	243	1	1	0.103	0	0.996731	1.63e-05	IFNgamma_STAT1_of_Monocytes	.	0.1693	0.9921	0.596	0.05336	0.7986	0.5979	0.05292	0.197	0.8839	0.1729	0.5941	1.63e-05	0.6728	0.6751	0.8998	0.275	0.7835	0.9387	0.7606	0.4454	0.5725	0.1206	0.8862	0.3008	0.9069	0.8909	0.9439	0.6382	0.05518	0.4433	0.7185	0.3133	0.969	0.8359
rs769894	1	55948977	C	A	3	56	244	0	1	0.102	0	0.998533	1.451e-05	IFNgamma_STAT1_of_Monocytes	.	0.1651	0.9971	0.5912	0.05478	0.7958	0.5934	0.04841	0.1858	0.8655	0.1792	0.597	1.451e-05	0.6611	0.6549	0.9051	0.2756	0.8335	0.937	0.755	0.4417	0.5957	0.123	0.8762	0.3084	0.8922	0.8667	0.9182	0.6136	0.0533	0.4525	0.729	0.3053	0.9739	0.8516
rs630446	1	55949987	G	T	3	56	244	0	1	0.102	0	0.998533	1.451e-05	IFNgamma_STAT1_of_Monocytes	.	0.1651	0.9971	0.5912	0.05478	0.7958	0.5934	0.04841	0.1858	0.8655	0.1792	0.597	1.451e-05	0.6611	0.6549	0.9051	0.2756	0.8335	0.937	0.755	0.4417	0.5957	0.123	0.8762	0.3084	0.8922	0.8667	0.9182	0.6136	0.0533	0.4525	0.729	0.3053	0.9739	0.8516
rs438238	1	55950157	A	G	3	56	244	0	1	0.102	0	0.998533	1.451e-05	IFNgamma_STAT1_of_Monocytes	.	0.1651	0.9971	0.5912	0.05478	0.7958	0.5934	0.04841	0.1858	0.8655	0.1792	0.597	1.451e-05	0.6611	0.6549	0.9051	0.2756	0.8335	0.937	0.755	0.4417	0.5957	0.123	0.8762	0.3084	0.8922	0.8667	0.9182	0.6136	0.0533	0.4525	0.729	0.3053	0.9739	0.8516
rs370904	1	55951505	T	C	3	56	244	0	1	0.102	0	0.999029	1.451e-05	IFNgamma_STAT1_of_Monocytes	.	0.1651	0.9971	0.5912	0.05478	0.7958	0.5934	0.04841	0.1858	0.8655	0.1792	0.597	1.451e-05	0.6611	0.6549	0.9051	0.2756	0.8335	0.937	0.755	0.4417	0.5957	0.123	0.8762	0.3084	0.8922	0.8667	0.9182	0.6136	0.0533	0.4525	0.729	0.3053	0.9739	0.8516
rs390026	1	55953105	G	C	1	50	252	0	0.7096	0.086	0	0.998848	5.456e-07	IFNgamma_STAT1_of_Monocytes	.	0.1049	0.8101	0.3143	0.02769	0.6602	0.6984	0.01259	0.03671	0.4878	0.2365	0.4246	5.456e-07	0.5477	0.4395	0.8618	0.4259	0.8626	0.9592	0.69	0.3079	0.303	0.08154	0.9662	0.182	0.8145	0.3957	0.2214	0.4352	0.006887	0.364	0.6555	0.2411	0.6848	0.3152
rs12043386	1	55953404	G	A	1	45	257	0	1	0.078	1	1	1.348e-06	IFNgamma_STAT1_of_Monocytes	.	0.1124	0.7861	0.1653	0.01981	0.8504	0.8243	0.02285	0.04085	0.8435	0.2775	0.2755	1.348e-06	0.7239	0.6174	0.8618	0.5413	0.8787	0.8642	0.8583	0.5073	0.5219	0.1466	0.9574	0.3004	0.7619	0.5295	0.4433	0.3563	0.01278	0.2165	0.5917	0.137	0.6154	0.3723
rs1695935	1	55954257	G	A	3	55	245	0	1	0.101	0	0.999013	7.142e-05	IFNgamma_STAT1_of_Monocytes	.	0.5745	0.5257	0.2432	0.02771	0.5661	0.4596	0.01837	0.08362	0.5672	0.4014	0.6249	7.142e-05	0.8719	0.8841	0.9688	0.9662	0.7821	0.9673	0.5478	0.8209	0.5663	0.1822	0.8653	0.6226	0.5601	0.3075	0.355	0.6952	0.07951	0.4232	0.7102	0.409	0.9662	0.4923
rs379213	1	55954627	G	A	3	55	245	0	1	0.101	0	0.998521	7.142e-05	IFNgamma_STAT1_of_Monocytes	.	0.5745	0.5257	0.2432	0.02771	0.5661	0.4596	0.01837	0.08362	0.5672	0.4014	0.6249	7.142e-05	0.8719	0.8841	0.9688	0.9662	0.7821	0.9673	0.5478	0.8209	0.5663	0.1822	0.8653	0.6226	0.5601	0.3075	0.355	0.6952	0.07951	0.4232	0.7102	0.409	0.9662	0.4923
rs412115	1	55954916	T	G	3	55	245	0	1	0.101	0	0.999013	7.142e-05	IFNgamma_STAT1_of_Monocytes	.	0.5745	0.5257	0.2432	0.02771	0.5661	0.4596	0.01837	0.08362	0.5672	0.4014	0.6249	7.142e-05	0.8719	0.8841	0.9688	0.9662	0.7821	0.9673	0.5478	0.8209	0.5663	0.1822	0.8653	0.6226	0.5601	0.3075	0.355	0.6952	0.07951	0.4232	0.7102	0.409	0.9662	0.4923
rs380389	1	55957272	T	C	1	45	257	0	1	0.078	0	1	1.348e-06	IFNgamma_STAT1_of_Monocytes	.	0.1124	0.7861	0.1653	0.01981	0.8504	0.8243	0.02285	0.04085	0.8435	0.2775	0.2755	1.348e-06	0.7239	0.6174	0.8618	0.5413	0.8787	0.8642	0.8583	0.5073	0.5219	0.1466	0.9574	0.3004	0.7619	0.5295	0.4433	0.3563	0.01278	0.2165	0.5917	0.137	0.6154	0.3723
rs396511	1	55958103	A	C	1	49	253	0	0.7071	0.084	0	0.997511	3.491e-06	IFNgamma_STAT1_of_Monocytes	.	0.216	0.4456	0.07911	0.1433	0.8126	0.9201	0.02076	0.03465	0.8816	0.07415	0.3134	3.491e-06	0.6036	0.6048	0.989	0.4049	0.9613	0.9793	0.8168	0.5662	0.4091	0.1578	0.8954	0.4273	0.5126	0.474	0.3255	0.669	0.06129	0.1949	0.9635	0.1654	0.6907	0.5566
rs11206611	1	55967144	T	C	1	45	257	0	1	0.078	0	0.997395	1.348e-06	IFNgamma_STAT1_of_Monocytes	.	0.1124	0.7861	0.1653	0.01981	0.8504	0.8243	0.02285	0.04085	0.8435	0.2775	0.2755	1.348e-06	0.7239	0.6174	0.8618	0.5413	0.8787	0.8642	0.8583	0.5073	0.5219	0.1466	0.9574	0.3004	0.7619	0.5295	0.4433	0.3563	0.01278	0.2165	0.5917	0.137	0.6154	0.3723
rs17416336	1	55969748	T	C	1	45	257	0	1	0.078	0	0.997395	1.348e-06	IFNgamma_STAT1_of_Monocytes	.	0.1124	0.7861	0.1653	0.01981	0.8504	0.8243	0.02285	0.04085	0.8435	0.2775	0.2755	1.348e-06	0.7239	0.6174	0.8618	0.5413	0.8787	0.8642	0.8583	0.5073	0.5219	0.1466	0.9574	0.3004	0.7619	0.5295	0.4433	0.3563	0.01278	0.2165	0.5917	0.137	0.6154	0.3723
rs356118	1	55972259	T	C	3	54	246	0	1	0.099	0	0.997372	4.986e-05	IFNgamma_STAT1_of_Monocytes	.	0.2227	0.7664	0.2842	0.2619	0.8115	0.7224	0.1186	0.2298	0.5854	0.04901	0.517	4.986e-05	0.6446	0.775	0.9982	0.2706	0.9587	0.9919	0.7374	0.6321	0.8223	0.2406	0.7843	0.6485	0.4515	0.9794	0.9563	0.932	0.2576	0.316	0.8371	0.2342	0.9929	0.8514
rs356119	1	55972500	T	C	3	50	250	0	0.7293	0.092	0	0.997273	2.826e-05	IFNgamma_STAT1_of_Monocytes	.	0.1273	0.876	0.4725	0.06062	0.8868	0.6387	0.134	0.2676	0.8064	0.1809	0.4793	2.826e-05	0.7572	0.7936	0.8684	0.3653	0.8983	0.9058	0.7724	0.5801	0.9672	0.2319	0.8361	0.5099	0.6615	0.9425	0.8687	0.6058	0.09852	0.3497	0.7565	0.2054	0.9276	0.9505
rs424713	1	55987498	A	G	1	45	257	0	1	0.078	0	0.992167	1.348e-06	IFNgamma_STAT1_of_Monocytes	.	0.1124	0.7861	0.1653	0.01981	0.8504	0.8243	0.02285	0.04085	0.8435	0.2775	0.2755	1.348e-06	0.7239	0.6174	0.8618	0.5413	0.8787	0.8642	0.8583	0.5073	0.5219	0.1466	0.9574	0.3004	0.7619	0.5295	0.4433	0.3563	0.01278	0.2165	0.5917	0.137	0.6154	0.3723
rs11206616	1	55990636	G	C	1	46	255	1	0.7062	0.079	0	0.989248	1.846e-06	IFNgamma_STAT1_of_Monocytes	.	0.06969	0.7887	0.1962	0.01882	0.8673	0.8973	0.02048	0.03651	0.5762	0.4895	0.4131	1.846e-06	0.4786	0.422	0.8809	0.6053	0.728	0.9406	0.824	0.3367	0.3454	0.07257	0.9502	0.2011	0.8027	0.2767	0.2409	0.4669	0.01278	0.2681	0.6764	0.159	0.8713	0.4784
rs1321120	1	55992810	G	A	3	50	245	5	0.7324	0.094	0	0.979807	2.704e-06	IFNgamma_STAT1_of_Monocytes	.	0.1523	0.6826	0.5191	0.06332	0.5433	0.4315	0.0261	0.06386	0.4864	0.7062	0.4924	2.704e-06	0.4042	0.5422	0.9761	0.6282	0.8959	0.8236	0.9369	0.6319	0.6922	0.02692	0.887	0.14	0.958	0.1838	0.1492	0.519	0.01606	0.3796	0.319	0.2051	0.915	0.3713
rs12041208	1	55993659	T	C	3	50	245	5	0.7324	0.094	0	0.980427	2.704e-06	IFNgamma_STAT1_of_Monocytes	.	0.1523	0.6826	0.5191	0.06332	0.5433	0.4315	0.0261	0.06386	0.4864	0.7062	0.4924	2.704e-06	0.4042	0.5422	0.9761	0.6282	0.8959	0.8236	0.9369	0.6319	0.6922	0.02692	0.887	0.14	0.958	0.1838	0.1492	0.519	0.01606	0.3796	0.319	0.2051	0.915	0.3713
rs61774737	1	55994840	G	A	1	44	253	5	1	0.077	0	0.975082	5.083e-06	IFNgamma_STAT1_of_Monocytes	.	0.06981	0.9416	0.2642	0.03074	0.8309	0.8075	0.04136	0.06348	0.5064	0.5976	0.351	5.083e-06	0.5415	0.5546	0.899	0.5225	0.9111	0.8128	0.9428	0.4928	0.4746	0.106	0.8664	0.1965	0.8396	0.3418	0.2848	0.4634	0.009526	0.2148	0.5212	0.1783	0.8773	0.4706
rs7529841	1	55995469	A	C	1	43	254	5	1	0.076	0	0.976895	6.322e-06	IFNgamma_STAT1_of_Monocytes	.	0.08599	0.9055	0.2526	0.01617	0.8704	0.8236	0.02555	0.0346	0.5188	0.5136	0.3214	6.322e-06	0.5198	0.5353	0.9208	0.6966	0.756	0.8721	0.9967	0.5326	0.4728	0.09813	0.8837	0.2345	0.7313	0.3251	0.277	0.5313	0.01505	0.2365	0.7171	0.2132	0.8232	0.4991
rs356099	1	55996883	C	T	4	50	243	6	0.5015	0.098	0	0.974691	6.537e-06	IFNgamma_STAT1_of_Monocytes	.	0.2032	0.3932	0.3514	0.2248	0.7187	0.3105	0.02275	0.03756	0.3832	0.1852	0.5085	6.537e-06	0.1928	0.2787	0.6436	0.2411	0.942	0.8485	0.4589	0.3739	0.1745	0.03836	0.8007	0.202	0.4168	0.159	0.06375	0.9531	0.02381	0.346	0.9371	0.2686	0.9569	0.5653
rs12130571	1	57698001	A	C	4	43	255	1	0.2477	0.084	0	0.990003	3.724e-05	IFNAR2_of_CD4p_T	DAB1(0)	0.04624	0.001855	0.1059	0.4913	0.6226	0.7368	3.724e-05	9.264e-05	0.3014	0.7625	0.3405	0.9314	0.8729	0.6377	0.2663	0.1631	0.657	0.5478	0.9091	0.951	0.4476	0.2926	0.4335	0.2886	0.8132	0.3746	0.9704	0.3642	0.642	0.8051	0.8795	0.3817	0.7208	0.5365
rs17117407	1	58825401	A	T	1	42	259	1	1	0.073	0	0.980703	5.825e-05	IFNGR1_of_CD4p_T	.	0.2436	0.04748	0.5823	0.08275	0.1725	0.03755	0.4116	0.4087	5.825e-05	0.01855	0.6723	0.9047	0.7638	0.9118	0.8223	0.06694	0.3558	0.1698	0.8521	0.8939	0.9927	0.7122	0.3481	0.4825	0.71	0.8429	0.6528	0.2337	0.08777	0.3604	0.9521	0.4714	0.4555	0.7421
rs1341743	1	58826170	C	G	1	43	259	0	1	0.074	0	0.984368	4.015e-05	IFNGR1_of_CD4p_T	.	0.2236	0.0446	0.5413	0.08019	0.1704	0.03416	0.3853	0.4009	4.015e-05	0.01666	0.7801	0.9893	0.8186	0.8464	0.8987	0.06814	0.3668	0.1499	0.7418	0.9767	0.9759	0.7464	0.369	0.6206	0.8109	0.8955	0.7319	0.2521	0.09426	0.4128	0.8903	0.55	0.4094	0.7764
rs1213664	1	58833588	T	C	1	43	259	0	1	0.074	1	1	4.015e-05	IFNGR1_of_CD4p_T	.	0.2236	0.0446	0.5413	0.08019	0.1704	0.03416	0.3853	0.4009	4.015e-05	0.01666	0.7801	0.9893	0.8186	0.8464	0.8987	0.06814	0.3668	0.1499	0.7418	0.9767	0.9759	0.7464	0.369	0.6206	0.8109	0.8955	0.7319	0.2521	0.09426	0.4128	0.8903	0.55	0.4094	0.7764
rs12028180	1	58833911	A	G	1	43	259	0	1	0.074	0	1	4.015e-05	IFNGR1_of_CD4p_T	.	0.2236	0.0446	0.5413	0.08019	0.1704	0.03416	0.3853	0.4009	4.015e-05	0.01666	0.7801	0.9893	0.8186	0.8464	0.8987	0.06814	0.3668	0.1499	0.7418	0.9767	0.9759	0.7464	0.369	0.6206	0.8109	0.8955	0.7319	0.2521	0.09426	0.4128	0.8903	0.55	0.4094	0.7764
rs78082480	1	58833997	A	G	1	43	259	0	1	0.074	0	1	4.015e-05	IFNGR1_of_CD4p_T	.	0.2236	0.0446	0.5413	0.08019	0.1704	0.03416	0.3853	0.4009	4.015e-05	0.01666	0.7801	0.9893	0.8186	0.8464	0.8987	0.06814	0.3668	0.1499	0.7418	0.9767	0.9759	0.7464	0.369	0.6206	0.8109	0.8955	0.7319	0.2521	0.09426	0.4128	0.8903	0.55	0.4094	0.7764
rs7518838	1	58845298	A	T	1	43	259	0	1	0.074	0	1	4.015e-05	IFNGR1_of_CD4p_T	.	0.2236	0.0446	0.5413	0.08019	0.1704	0.03416	0.3853	0.4009	4.015e-05	0.01666	0.7801	0.9893	0.8186	0.8464	0.8987	0.06814	0.3668	0.1499	0.7418	0.9767	0.9759	0.7464	0.369	0.6206	0.8109	0.8955	0.7319	0.2521	0.09426	0.4128	0.8903	0.55	0.4094	0.7764
rs12030247	1	58847558	A	T	1	43	259	0	1	0.074	0	1	4.015e-05	IFNGR1_of_CD4p_T	OMA1(-98.83kb)	0.2236	0.0446	0.5413	0.08019	0.1704	0.03416	0.3853	0.4009	4.015e-05	0.01666	0.7801	0.9893	0.8186	0.8464	0.8987	0.06814	0.3668	0.1499	0.7418	0.9767	0.9759	0.7464	0.369	0.6206	0.8109	0.8955	0.7319	0.2521	0.09426	0.4128	0.8903	0.55	0.4094	0.7764
rs12041543	1	58848710	T	C	1	43	259	0	1	0.074	0	1	4.015e-05	IFNGR1_of_CD4p_T	OMA1(-97.68kb)	0.2236	0.0446	0.5413	0.08019	0.1704	0.03416	0.3853	0.4009	4.015e-05	0.01666	0.7801	0.9893	0.8186	0.8464	0.8987	0.06814	0.3668	0.1499	0.7418	0.9767	0.9759	0.7464	0.369	0.6206	0.8109	0.8955	0.7319	0.2521	0.09426	0.4128	0.8903	0.55	0.4094	0.7764
rs6664838	1	58849454	T	C	1	43	259	0	1	0.074	1	1	4.015e-05	IFNGR1_of_CD4p_T	OMA1(-96.94kb)	0.2236	0.0446	0.5413	0.08019	0.1704	0.03416	0.3853	0.4009	4.015e-05	0.01666	0.7801	0.9893	0.8186	0.8464	0.8987	0.06814	0.3668	0.1499	0.7418	0.9767	0.9759	0.7464	0.369	0.6206	0.8109	0.8955	0.7319	0.2521	0.09426	0.4128	0.8903	0.55	0.4094	0.7764
rs12035478	1	58849462	C	A	1	43	259	0	1	0.074	0	1	4.015e-05	IFNGR1_of_CD4p_T	OMA1(-96.93kb)	0.2236	0.0446	0.5413	0.08019	0.1704	0.03416	0.3853	0.4009	4.015e-05	0.01666	0.7801	0.9893	0.8186	0.8464	0.8987	0.06814	0.3668	0.1499	0.7418	0.9767	0.9759	0.7464	0.369	0.6206	0.8109	0.8955	0.7319	0.2521	0.09426	0.4128	0.8903	0.55	0.4094	0.7764
rs12071896	1	58852338	A	G	1	43	259	0	1	0.074	0	0.999283	4.015e-05	IFNGR1_of_CD4p_T	OMA1(-94.05kb)	0.2236	0.0446	0.5413	0.08019	0.1704	0.03416	0.3853	0.4009	4.015e-05	0.01666	0.7801	0.9893	0.8186	0.8464	0.8987	0.06814	0.3668	0.1499	0.7418	0.9767	0.9759	0.7464	0.369	0.6206	0.8109	0.8955	0.7319	0.2521	0.09426	0.4128	0.8903	0.55	0.4094	0.7764
rs12083631	1	58853837	G	A	1	43	259	0	1	0.074	0	0.999283	4.015e-05	IFNGR1_of_CD4p_T	OMA1(-92.55kb)	0.2236	0.0446	0.5413	0.08019	0.1704	0.03416	0.3853	0.4009	4.015e-05	0.01666	0.7801	0.9893	0.8186	0.8464	0.8987	0.06814	0.3668	0.1499	0.7418	0.9767	0.9759	0.7464	0.369	0.6206	0.8109	0.8955	0.7319	0.2521	0.09426	0.4128	0.8903	0.55	0.4094	0.7764
rs17117429	1	58854441	T	C	1	43	259	0	1	0.074	0	0.997362	4.015e-05	IFNGR1_of_CD4p_T	OMA1(-91.95kb)	0.2236	0.0446	0.5413	0.08019	0.1704	0.03416	0.3853	0.4009	4.015e-05	0.01666	0.7801	0.9893	0.8186	0.8464	0.8987	0.06814	0.3668	0.1499	0.7418	0.9767	0.9759	0.7464	0.369	0.6206	0.8109	0.8955	0.7319	0.2521	0.09426	0.4128	0.8903	0.55	0.4094	0.7764
rs80147935	1	59847902	T	C	0	35	268	0	0.6098	0.058	1	1	8.071e-05	IFNAR2_of_CD8p_T	FGGY(0)	0.1113	0.01267	0.1733	0.03546	0.06855	0.9629	0.0009321	8.071e-05	0.9815	0.4772	0.3471	0.4583	0.2549	0.1278	0.2629	0.8137	0.3698	0.2024	0.3252	0.5915	0.7077	0.3228	0.2209	0.4878	0.1793	0.1321	0.3715	0.6281	0.4909	0.1903	0.1049	0.624	0.5568	0.6175
rs74678179	1	59849626	T	C	0	35	268	0	0.6098	0.058	0	0.99108	8.071e-05	IFNAR2_of_CD8p_T	FGGY(0)	0.1113	0.01267	0.1733	0.03546	0.06855	0.9629	0.0009321	8.071e-05	0.9815	0.4772	0.3471	0.4583	0.2549	0.1278	0.2629	0.8137	0.3698	0.2024	0.3252	0.5915	0.7077	0.3228	0.2209	0.4878	0.1793	0.1321	0.3715	0.6281	0.4909	0.1903	0.1049	0.624	0.5568	0.6175
rs587366	1	60600186	A	T	8	73	215	7	0.4995	0.15	0	0.981579	1.049e-05	IFNalpha_STAT1_of_CD56pCD16p	C1orf87(+60.74kb)	0.2297	0.8094	0.936	0.5514	0.2086	0.205	0.6456	0.7573	0.7448	0.2291	0.1806	0.4096	1.049e-05	0.001855	0.003905	0.2749	0.0462	0.7426	0.01018	0.03385	0.7979	0.01637	0.3721	0.06267	0.6582	0.01381	0.01888	0.4091	0.3147	0.2347	0.491	0.2508	0.2632	0.6825
rs619806	1	60602824	A	C	8	69	219	7	0.3467	0.144	0	0.984595	9.456e-06	IFNalpha_STAT1_of_CD56pCD16p	C1orf87(+63.38kb)	0.2984	0.587	0.9657	0.5482	0.3161	0.2178	0.5108	0.5942	0.9023	0.6041	0.4335	0.4028	9.456e-06	0.00387	0.008599	0.4226	0.1112	0.9094	0.04005	0.06242	0.9378	0.02328	0.3504	0.04318	0.6502	0.01689	0.01344	0.4767	0.34	0.1857	0.5525	0.3527	0.3791	0.779
rs671094	1	60602865	G	C	8	70	218	7	0.4792	0.145	0	0.984702	1.293e-05	IFNalpha_STAT1_of_CD56pCD16p	C1orf87(+63.42kb)	0.2524	0.6631	0.9515	0.4912	0.3508	0.2312	0.5536	0.6923	0.9715	0.7091	0.5431	0.339	1.293e-05	0.005839	0.01765	0.4885	0.1157	0.9297	0.04456	0.06688	0.866	0.02109	0.444	0.03969	0.7115	0.01965	0.01525	0.5364	0.2914	0.222	0.4757	0.2518	0.5118	0.8914
rs591539	1	60607376	C	G	8	70	218	7	0.4792	0.145	0	0.984328	1.293e-05	IFNalpha_STAT1_of_CD56pCD16p	C1orf87(+67.93kb)	0.2524	0.6631	0.9515	0.4912	0.3508	0.2312	0.5536	0.6923	0.9715	0.7091	0.5431	0.339	1.293e-05	0.005839	0.01765	0.4885	0.1157	0.9297	0.04456	0.06688	0.866	0.02109	0.444	0.03969	0.7115	0.01965	0.01525	0.5364	0.2914	0.222	0.4757	0.2518	0.5118	0.8914
rs582695	1	60607442	A	G	8	70	218	7	0.4792	0.145	0	0.984328	1.293e-05	IFNalpha_STAT1_of_CD56pCD16p	C1orf87(+68kb)	0.2524	0.6631	0.9515	0.4912	0.3508	0.2312	0.5536	0.6923	0.9715	0.7091	0.5431	0.339	1.293e-05	0.005839	0.01765	0.4885	0.1157	0.9297	0.04456	0.06688	0.866	0.02109	0.444	0.03969	0.7115	0.01965	0.01525	0.5364	0.2914	0.222	0.4757	0.2518	0.5118	0.8914
rs583614	1	60607633	T	G	8	70	218	7	0.4792	0.145	0	0.984328	1.293e-05	IFNalpha_STAT1_of_CD56pCD16p	C1orf87(+68.19kb)	0.2524	0.6631	0.9515	0.4912	0.3508	0.2312	0.5536	0.6923	0.9715	0.7091	0.5431	0.339	1.293e-05	0.005839	0.01765	0.4885	0.1157	0.9297	0.04456	0.06688	0.866	0.02109	0.444	0.03969	0.7115	0.01965	0.01525	0.5364	0.2914	0.222	0.4757	0.2518	0.5118	0.8914
1:60609043	1	60609043	C	T	8	74	214	7	0.6502	0.152	0	0.9834	1.426e-05	IFNalpha_STAT1_of_CD56pCD16p	C1orf87(+69.6kb)	0.192	0.8926	0.922	0.4947	0.2348	0.2177	0.6923	0.8622	0.681	0.2904	0.2444	0.3456	1.426e-05	0.00287	0.008481	0.3255	0.04845	0.7239	0.01158	0.03653	0.8683	0.01477	0.468	0.0579	0.7192	0.0161	0.02128	0.4637	0.269	0.2768	0.4197	0.1728	0.3698	0.7902
rs655146	1	60611029	G	T	8	74	214	7	0.6502	0.152	0	0.9834	1.426e-05	IFNalpha_STAT1_of_CD56pCD16p	C1orf87(+71.59kb)	0.192	0.8926	0.922	0.4947	0.2348	0.2177	0.6923	0.8622	0.681	0.2904	0.2444	0.3456	1.426e-05	0.00287	0.008481	0.3255	0.04845	0.7239	0.01158	0.03653	0.8683	0.01477	0.468	0.0579	0.7192	0.0161	0.02128	0.4637	0.269	0.2768	0.4197	0.1728	0.3698	0.7902
rs656416	1	60611269	A	G	8	70	218	7	0.4792	0.145	0	0.984328	1.293e-05	IFNalpha_STAT1_of_CD56pCD16p	C1orf87(+71.83kb)	0.2524	0.6631	0.9515	0.4912	0.3508	0.2312	0.5536	0.6923	0.9715	0.7091	0.5431	0.339	1.293e-05	0.005839	0.01765	0.4885	0.1157	0.9297	0.04456	0.06688	0.866	0.02109	0.444	0.03969	0.7115	0.01965	0.01525	0.5364	0.2914	0.222	0.4757	0.2518	0.5118	0.8914
rs1930742	1	60612375	A	G	8	70	218	7	0.4792	0.145	0	0.984328	1.293e-05	IFNalpha_STAT1_of_CD56pCD16p	C1orf87(+72.93kb)	0.2524	0.6631	0.9515	0.4912	0.3508	0.2312	0.5536	0.6923	0.9715	0.7091	0.5431	0.339	1.293e-05	0.005839	0.01765	0.4885	0.1157	0.9297	0.04456	0.06688	0.866	0.02109	0.444	0.03969	0.7115	0.01965	0.01525	0.5364	0.2914	0.222	0.4757	0.2518	0.5118	0.8914
rs684328	1	60612912	A	G	8	69	219	7	0.3467	0.144	0	0.985367	9.456e-06	IFNalpha_STAT1_of_CD56pCD16p	C1orf87(+73.47kb)	0.2984	0.587	0.9657	0.5482	0.3161	0.2178	0.5108	0.5942	0.9023	0.6041	0.4335	0.4028	9.456e-06	0.00387	0.008599	0.4226	0.1112	0.9094	0.04005	0.06242	0.9378	0.02328	0.3504	0.04318	0.6502	0.01689	0.01344	0.4767	0.34	0.1857	0.5525	0.3527	0.3791	0.779
rs17120264	1	60613082	A	G	8	69	218	8	0.3481	0.144	0	0.983585	9.949e-06	IFNalpha_STAT1_of_CD56pCD16p	C1orf87(+73.64kb)	0.2952	0.6036	0.983	0.5585	0.2993	0.219	0.514	0.5966	0.9109	0.597	0.4391	0.4036	9.949e-06	0.004144	0.008564	0.4195	0.1136	0.9307	0.04131	0.06552	0.9349	0.023	0.3478	0.04286	0.6498	0.01658	0.01317	0.4674	0.3506	0.1791	0.5546	0.3556	0.3804	0.768
rs588869	1	60613343	C	G	8	70	218	7	0.4792	0.145	0	0.984328	1.293e-05	IFNalpha_STAT1_of_CD56pCD16p	C1orf87(+73.9kb)	0.2524	0.6631	0.9515	0.4912	0.3508	0.2312	0.5536	0.6923	0.9715	0.7091	0.5431	0.339	1.293e-05	0.005839	0.01765	0.4885	0.1157	0.9297	0.04456	0.06688	0.866	0.02109	0.444	0.03969	0.7115	0.01965	0.01525	0.5364	0.2914	0.222	0.4757	0.2518	0.5118	0.8914
rs61766445	1	63717098	G	T	8	66	227	2	0.223	0.136	0	0.984106	7.451e-05	IFNAR2_of_CD56brightCD16n	FOXD3(-71.63kb)|LINC00466(0)|MIR6068(-75.5kb)	0.04266	0.008077	7.451e-05	0.01407	0.6992	0.9127	0.007224	0.001398	0.5861	0.8062	0.3418	0.4839	0.06879	0.004674	0.211	0.1246	0.6703	0.5346	0.05132	0.09028	0.5826	0.3262	0.2937	0.1534	0.6536	0.967	0.2825	0.4003	0.0582	0.6318	0.9772	0.4727	0.03463	0.04003
rs4915889	1	63719825	G	A	8	66	227	2	0.223	0.136	0	0.984106	7.451e-05	IFNAR2_of_CD56brightCD16n	FOXD3(-68.9kb)|LINC00466(0)|MIR6068(-72.77kb)	0.04266	0.008077	7.451e-05	0.01407	0.6992	0.9127	0.007224	0.001398	0.5861	0.8062	0.3418	0.4839	0.06879	0.004674	0.211	0.1246	0.6703	0.5346	0.05132	0.09028	0.5826	0.3262	0.2937	0.1534	0.6536	0.967	0.2825	0.4003	0.0582	0.6318	0.9772	0.4727	0.03463	0.04003
rs1328591	1	63720712	A	G	8	66	227	2	0.223	0.136	0	0.984106	7.451e-05	IFNAR2_of_CD56brightCD16n	FOXD3(-68.02kb)|LINC00466(0)|MIR6068(-71.88kb)	0.04266	0.008077	7.451e-05	0.01407	0.6992	0.9127	0.007224	0.001398	0.5861	0.8062	0.3418	0.4839	0.06879	0.004674	0.211	0.1246	0.6703	0.5346	0.05132	0.09028	0.5826	0.3262	0.2937	0.1534	0.6536	0.967	0.2825	0.4003	0.0582	0.6318	0.9772	0.4727	0.03463	0.04003
rs12032626	1	63721039	G	A	8	66	227	2	0.223	0.136	0	0.984106	7.451e-05	IFNAR2_of_CD56brightCD16n	FOXD3(-67.69kb)|LINC00466(0)|MIR6068(-71.56kb)	0.04266	0.008077	7.451e-05	0.01407	0.6992	0.9127	0.007224	0.001398	0.5861	0.8062	0.3418	0.4839	0.06879	0.004674	0.211	0.1246	0.6703	0.5346	0.05132	0.09028	0.5826	0.3262	0.2937	0.1534	0.6536	0.967	0.2825	0.4003	0.0582	0.6318	0.9772	0.4727	0.03463	0.04003
rs12239793	1	63721800	T	C	8	66	227	2	0.223	0.136	0	0.983086	7.451e-05	IFNAR2_of_CD56brightCD16n	FOXD3(-66.93kb)|LINC00466(0)|MIR6068(-70.8kb)	0.04266	0.008077	7.451e-05	0.01407	0.6992	0.9127	0.007224	0.001398	0.5861	0.8062	0.3418	0.4839	0.06879	0.004674	0.211	0.1246	0.6703	0.5346	0.05132	0.09028	0.5826	0.3262	0.2937	0.1534	0.6536	0.967	0.2825	0.4003	0.0582	0.6318	0.9772	0.4727	0.03463	0.04003
rs825203	1	64773328	A	T	61	144	98	0	0.5602	0.439	0	0.997853	5.917e-05	IFNalpha_STAT1_of_Monocytes	UBE2U(+63.3kb)	0.8406	0.3912	0.1554	0.3722	0.6456	0.4724	0.7988	0.8671	0.08652	0.01794	5.917e-05	0.0007458	0.01471	0.004535	0.01146	0.5919	0.1973	0.2229	0.01709	0.002295	0.1269	0.09716	0.858	0.1742	0.7566	0.6069	0.08508	0.01957	0.0232	0.2868	0.5243	0.9556	0.04208	0.03651
rs705571	1	64774217	T	C	61	144	98	0	0.5602	0.439	0	0.997853	5.917e-05	IFNalpha_STAT1_of_Monocytes	UBE2U(+64.19kb)	0.8406	0.3912	0.1554	0.3722	0.6456	0.4724	0.7988	0.8671	0.08652	0.01794	5.917e-05	0.0007458	0.01471	0.004535	0.01146	0.5919	0.1973	0.2229	0.01709	0.002295	0.1269	0.09716	0.858	0.1742	0.7566	0.6069	0.08508	0.01957	0.0232	0.2868	0.5243	0.9556	0.04208	0.03651
rs4915665	1	64804300	A	G	60	139	102	2	0.3466	0.43	0	0.99648	7.126e-05	IFNalpha_STAT1_of_Monocytes	UBE2U(+94.27kb)	0.9068	0.3728	0.1875	0.5848	0.9346	0.7307	0.6914	0.9743	0.08517	0.01362	7.126e-05	0.001664	0.00386	0.001187	0.005297	0.9342	0.2228	0.3267	0.00906	0.001869	0.164	0.08788	0.833	0.1134	0.646	0.6054	0.07722	0.02602	0.03835	0.334	0.2983	0.8404	0.07785	0.07414
rs680925	1	66583121	A	G	43	144	114	2	0.9029	0.382	0	0.994567	6.914e-05	IFNalpha_STAT1_of_CD56brightCD16n	PDE4B(0)	0.9585	0.3366	0.2265	0.5848	0.5262	0.7837	0.02	0.051	0.1123	0.008012	0.01443	0.2639	0.0001645	6.914e-05	0.001076	0.4358	0.6052	0.3998	0.005647	0.009967	0.1747	0.004929	0.6275	0.04959	0.3843	0.07281	0.01663	0.9912	0.6719	0.1987	0.7707	0.7456	0.04949	0.2128
rs566005	1	66583262	T	C	43	145	114	1	0.8086	0.382	0	0.99508	6.571e-05	IFNalpha_STAT1_of_CD56brightCD16n	PDE4B(0)	0.9704	0.3456	0.2213	0.6041	0.5272	0.7913	0.02179	0.05781	0.1134	0.007816	0.01422	0.273	0.0001551	6.571e-05	0.001073	0.4388	0.6238	0.4023	0.005341	0.009679	0.1699	0.004768	0.6217	0.04881	0.3756	0.07181	0.0166	0.9935	0.6663	0.2012	0.7748	0.7476	0.05029	0.2122
rs518938	1	66585659	T	C	43	146	114	0	0.8081	0.383	0	0.996124	6.611e-05	IFNalpha_STAT1_of_CD56brightCD16n	PDE4B(0)	0.968	0.3527	0.2188	0.5988	0.5252	0.7892	0.02124	0.05652	0.1151	0.007598	0.01383	0.2726	0.0001511	6.611e-05	0.001047	0.4421	0.6292	0.4058	0.005185	0.009431	0.1696	0.004708	0.6204	0.04764	0.375	0.07015	0.0162	0.9971	0.6612	0.204	0.7776	0.7514	0.04938	0.2114
rs12745871	1	66587376	T	C	43	146	114	0	0.8081	0.383	1	1	6.611e-05	IFNalpha_STAT1_of_CD56brightCD16n	PDE4B(0)	0.968	0.3527	0.2188	0.5988	0.5252	0.7892	0.02124	0.05652	0.1151	0.007598	0.01383	0.2726	0.0001511	6.611e-05	0.001047	0.4421	0.6292	0.4058	0.005185	0.009431	0.1696	0.004708	0.6204	0.04764	0.375	0.07015	0.0162	0.9971	0.6612	0.204	0.7776	0.7514	0.04938	0.2114
rs7533441	1	66588465	C	T	43	146	114	0	0.8081	0.383	0	0.999488	6.611e-05	IFNalpha_STAT1_of_CD56brightCD16n	PDE4B(0)	0.968	0.3527	0.2188	0.5988	0.5252	0.7892	0.02124	0.05652	0.1151	0.007598	0.01383	0.2726	0.0001511	6.611e-05	0.001047	0.4421	0.6292	0.4058	0.005185	0.009431	0.1696	0.004708	0.6204	0.04764	0.375	0.07015	0.0162	0.9971	0.6612	0.204	0.7776	0.7514	0.04938	0.2114
rs570497	1	66648845	C	T	16	122	163	2	0.293	0.256	0	0.988987	1.55e-05	IFNalpha_STAT1_of_Monocytes	PDE4B(0)	0.7841	0.3972	0.5262	0.7298	0.6305	0.8431	0.368	0.4012	0.4487	0.1318	1.55e-05	0.1116	0.006148	0.001749	5.455e-05	0.4147	0.0003004	0.1042	9.183e-05	0.0002201	0.01439	0.02897	0.4056	0.1897	0.421	0.03084	0.005353	0.3384	0.9937	0.05074	0.9993	0.2386	0.002198	0.04871
rs524897	1	66648903	T	C	18	126	157	2	0.3069	0.269	0	0.990091	1.811e-05	IFNalpha_STAT1_of_Monocytes	PDE4B(0)	0.811	0.4483	0.6325	0.8607	0.8894	0.7886	0.3501	0.3047	0.3074	0.127	1.811e-05	0.2579	0.00503	0.001344	2.449e-05	0.4021	0.000503	0.1743	0.0001012	0.0002286	0.01395	0.02365	0.3175	0.1234	0.2918	0.02762	0.003862	0.4598	0.9969	0.03741	0.8689	0.2705	0.003925	0.05783
rs4655599	1	66649968	G	A	16	123	164	0	0.2923	0.256	0	0.996492	1.914e-05	IFNalpha_STAT1_of_Monocytes	PDE4B(0)	0.7367	0.4018	0.5256	0.7346	0.632	0.8557	0.3499	0.3736	0.528	0.132	1.914e-05	0.1162	0.005614	0.001773	5.946e-05	0.406	0.0003408	0.1041	8.518e-05	0.000199	0.01802	0.02429	0.3823	0.1498	0.3679	0.02709	0.004162	0.3343	0.9788	0.04372	0.9772	0.2549	0.002471	0.04722
rs4655821	1	66650047	G	A	16	123	164	0	0.2923	0.256	0	0.996492	1.914e-05	IFNalpha_STAT1_of_Monocytes	PDE4B(0)	0.7367	0.4018	0.5256	0.7346	0.632	0.8557	0.3499	0.3736	0.528	0.132	1.914e-05	0.1162	0.005614	0.001773	5.946e-05	0.406	0.0003408	0.1041	8.518e-05	0.000199	0.01802	0.02429	0.3823	0.1498	0.3679	0.02709	0.004162	0.3343	0.9788	0.04372	0.9772	0.2549	0.002471	0.04722
rs36183827	1	66651350	C	G	16	123	164	0	0.2923	0.256	0	0.996492	1.914e-05	IFNalpha_STAT1_of_Monocytes	PDE4B(0)	0.7367	0.4018	0.5256	0.7346	0.632	0.8557	0.3499	0.3736	0.528	0.132	1.914e-05	0.1162	0.005614	0.001773	5.946e-05	0.406	0.0003408	0.1041	8.518e-05	0.000199	0.01802	0.02429	0.3823	0.1498	0.3679	0.02709	0.004162	0.3343	0.9788	0.04372	0.9772	0.2549	0.002471	0.04722
rs471257	1	66657678	G	A	18	127	157	1	0.3063	0.27	0	0.995051	2.545e-05	IFNalpha_STAT1_of_Monocytes	PDE4B(0)	0.7963	0.4484	0.6617	0.9702	0.9602	0.8711	0.3517	0.3045	0.3734	0.1445	2.545e-05	0.267	0.004926	0.001567	3.687e-05	0.3303	0.0006536	0.1558	8.957e-05	0.0002044	0.01631	0.01921	0.2973	0.09739	0.2645	0.02163	0.00245	0.4483	0.9602	0.03158	0.8453	0.2743	0.004845	0.06272
rs559321	1	66660358	C	T	18	127	158	0	0.3067	0.269	0	0.996334	2.237e-05	IFNalpha_STAT1_of_Monocytes	PDE4B(0)	0.7655	0.4529	0.6321	0.863	0.8911	0.8005	0.3326	0.2821	0.3683	0.1275	2.237e-05	0.2663	0.00468	0.001381	2.699e-05	0.3942	0.0005673	0.1745	9.475e-05	0.0002087	0.0173	0.02003	0.2994	0.09683	0.2528	0.0244	0.003026	0.4554	0.9712	0.03238	0.8477	0.2869	0.004368	0.05626
rs1084499	1	66669288	T	C	16	123	164	0	0.2923	0.256	0	0.996492	1.914e-05	IFNalpha_STAT1_of_Monocytes	PDE4B(0)	0.7367	0.4018	0.5256	0.7346	0.632	0.8557	0.3499	0.3736	0.528	0.132	1.914e-05	0.1162	0.005614	0.001773	5.946e-05	0.406	0.0003408	0.1041	8.518e-05	0.000199	0.01802	0.02429	0.3823	0.1498	0.3679	0.02709	0.004162	0.3343	0.9788	0.04372	0.9772	0.2549	0.002471	0.04722
rs510278	1	66670074	A	T	16	123	164	0	0.2923	0.256	0	0.996492	1.914e-05	IFNalpha_STAT1_of_Monocytes	PDE4B(0)	0.7367	0.4018	0.5256	0.7346	0.632	0.8557	0.3499	0.3736	0.528	0.132	1.914e-05	0.1162	0.005614	0.001773	5.946e-05	0.406	0.0003408	0.1041	8.518e-05	0.000199	0.01802	0.02429	0.3823	0.1498	0.3679	0.02709	0.004162	0.3343	0.9788	0.04372	0.9772	0.2549	0.002471	0.04722
rs12141125	1	66671273	T	C	69	162	72	0	0.2518	0.495	1	1	6.449e-05	IFNalpha_STAT1_of_CD20p	PDE4B(0)	0.5635	0.6535	0.2352	0.6219	0.07472	0.2292	0.1467	0.09635	0.5734	0.5108	0.002261	0.4158	0.007963	0.0003417	6.449e-05	0.2916	0.1629	0.3349	0.001768	0.0002414	0.02565	0.06306	0.2436	0.3876	0.9203	0.01126	0.003581	0.2788	0.8842	0.06515	0.9874	0.04441	0.0591	0.2442
rs483098	1	66671455	C	A	18	125	158	2	0.377	0.267	0	0.980982	1.54e-05	IFNalpha_STAT1_of_Monocytes	PDE4B(0)	0.9643	0.5986	0.5051	0.8569	0.7808	0.9361	0.569	0.6276	0.7188	0.1379	1.54e-05	0.08971	0.006294	0.001929	4.832e-05	0.1764	0.0002974	0.09725	4.241e-05	9.819e-05	0.006278	0.01765	0.4178	0.2202	0.6296	0.008082	0.001599	0.2835	0.9366	0.0392	0.8365	0.2925	0.003098	0.07396
rs1416312	1	66682087	C	T	52	162	89	0	0.1618	0.439	1	1	4.601e-05	IFNalpha_STAT4_of_CD56brightCD16n	PDE4B(0)	0.7383	0.7597	0.1469	0.7549	0.3501	0.4406	0.1828	0.1407	0.438	0.2041	0.0007223	0.6023	0.002806	0.0003252	0.0001805	0.2899	0.08023	0.5223	0.0004066	4.601e-05	0.004142	0.04589	0.1692	0.3105	0.832	0.01267	0.001702	0.5935	0.8876	0.2675	0.9084	0.2712	0.1436	0.2894
rs555764	1	66685301	C	G	16	120	162	5	0.3613	0.255	0	0.978296	1.4e-05	IFNalpha_STAT1_of_Monocytes	PDE4B(0)	0.8094	0.4195	0.5396	0.6152	0.7207	0.9925	0.3309	0.4151	0.4373	0.08706	1.4e-05	0.1249	0.004912	0.001147	3.391e-05	0.3641	0.0003752	0.1289	9.428e-05	0.0002337	0.01745	0.03443	0.5639	0.2443	0.5374	0.03354	0.00623	0.4177	0.837	0.03993	0.8334	0.2738	0.00229	0.063
rs520717	1	67256885	G	A	0	45	258	0	0.3887	0.074	1	1	2.579e-05	IFNalpha_ABC_of_CD20p	INSL5(-6.538kb)|SGIP1(+46.12kb)|TCTEX1D1(+12.16kb)|WDR78(-21.69kb)	0.6363	0.06549	0.9157	0.8139	0.8451	0.03182	0.292	0.2642	0.4756	0.8256	0.9562	0.7639	0.1123	0.1933	0.7377	0.2596	0.4457	0.5326	0.1459	0.5913	0.8098	0.1051	0.7781	0.2731	0.7055	0.5307	0.3084	0.3184	0.3485	0.6296	0.091	0.5393	0.9552	0.8066
rs77931172	1	67266170	C	T	0	45	256	2	0.3896	0.075	0	0.982567	2.855e-05	IFNalpha_ABC_of_CD20p	INSL5(0)|SGIP1(+55.4kb)|TCTEX1D1(+21.44kb)|WDR78(-12.4kb)	0.6495	0.06529	0.9031	0.8168	0.841	0.03262	0.2922	0.2665	0.4599	0.8389	0.9499	0.7662	0.1143	0.1993	0.7382	0.2512	0.4379	0.5306	0.1457	0.5869	0.7947	0.1109	0.7921	0.2806	0.7187	0.5195	0.3008	0.3269	0.3609	0.6428	0.09476	0.5464	0.9563	0.8108
rs17442592	1	67267242	A	T	0	45	256	2	0.3896	0.075	0	0.982567	2.855e-05	IFNalpha_ABC_of_CD20p	INSL5(+0.3kb)|SGIP1(+56.47kb)|TCTEX1D1(+22.51kb)|WDR78(-11.33kb)	0.6495	0.06529	0.9031	0.8168	0.841	0.03262	0.2922	0.2665	0.4599	0.8389	0.9499	0.7662	0.1143	0.1993	0.7382	0.2512	0.4379	0.5306	0.1457	0.5869	0.7947	0.1109	0.7921	0.2806	0.7187	0.5195	0.3008	0.3269	0.3609	0.6428	0.09476	0.5464	0.9563	0.8108
rs113340351	1	67267436	A	G	0	45	256	2	0.3896	0.075	0	0.982567	2.855e-05	IFNalpha_ABC_of_CD20p	INSL5(+0.494kb)|SGIP1(+56.67kb)|TCTEX1D1(+22.71kb)|WDR78(-11.14kb)	0.6495	0.06529	0.9031	0.8168	0.841	0.03262	0.2922	0.2665	0.4599	0.8389	0.9499	0.7662	0.1143	0.1993	0.7382	0.2512	0.4379	0.5306	0.1457	0.5869	0.7947	0.1109	0.7921	0.2806	0.7187	0.5195	0.3008	0.3269	0.3609	0.6428	0.09476	0.5464	0.9563	0.8108
rs145062453	1	67267978	T	C	0	45	256	2	0.3896	0.075	0	0.98071	2.855e-05	IFNalpha_ABC_of_CD20p	INSL5(+1.036kb)|SGIP1(+57.21kb)|TCTEX1D1(+23.25kb)|WDR78(-10.59kb)	0.6495	0.06529	0.9031	0.8168	0.841	0.03262	0.2922	0.2665	0.4599	0.8389	0.9499	0.7662	0.1143	0.1993	0.7382	0.2512	0.4379	0.5306	0.1457	0.5869	0.7947	0.1109	0.7921	0.2806	0.7187	0.5195	0.3008	0.3269	0.3609	0.6428	0.09476	0.5464	0.9563	0.8108
rs6679356	1	67820194	C	T	7	66	229	1	0.448	0.132	0	0.998378	6.618e-05	IFNalpha_STAT1_of_CD56pCD16p	IL12RB2(0)|IL23R(+94.54kb)|SERBP1(-53.3kb)	0.367	0.4928	0.8366	0.5113	0.1815	0.1523	0.3004	0.3863	0.1198	0.5365	0.00377	0.5352	6.618e-05	0.0004824	0.06409	0.1654	0.228	0.1334	0.00496	0.02135	0.05877	0.3731	0.924	0.1245	0.3029	0.9566	0.4297	0.8749	0.1798	0.7307	0.3289	0.8895	0.8816	0.8374
rs6702599	1	67825399	A	C	7	67	228	1	0.4541	0.134	0	0.998041	6.085e-05	IFNalpha_STAT1_of_CD56pCD16p	IL12RB2(0)|IL23R(+99.75kb)|SERBP1(-48.09kb)	0.3062	0.4594	0.9915	0.5378	0.1694	0.1201	0.158	0.2599	0.1092	0.6179	0.008087	0.6371	6.085e-05	0.0006676	0.06055	0.1633	0.2348	0.1167	0.004562	0.02299	0.04949	0.3936	0.9141	0.1315	0.3174	0.9903	0.4663	0.9267	0.1704	0.7951	0.2634	0.9434	0.9544	0.7774
rs4076000	1	68837169	A	C	60	160	83	0	0.3004	0.462	1	1	7.676e-07	IFNgamma_STAT1_of_CD20p	RPE65(-57.34kb)	0.5489	0.7615	0.8224	0.1942	0.1153	0.0447	0.6998	0.6201	0.9328	0.4554	0.07474	0.03988	0.8284	0.8335	0.2672	7.676e-07	0.9918	0.8689	0.1396	0.3417	0.022	0.1391	0.8194	0.07996	0.6351	0.05371	0.07265	0.4055	0.1687	0.02317	0.7276	0.1098	0.8095	0.4422
rs4265468	1	68837170	G	C	60	160	83	0	0.3004	0.462	0	0.998802	7.676e-07	IFNgamma_STAT1_of_CD20p	RPE65(-57.34kb)	0.5489	0.7615	0.8224	0.1942	0.1153	0.0447	0.6998	0.6201	0.9328	0.4554	0.07474	0.03988	0.8284	0.8335	0.2672	7.676e-07	0.9918	0.8689	0.1396	0.3417	0.022	0.1391	0.8194	0.07996	0.6351	0.05371	0.07265	0.4055	0.1687	0.02317	0.7276	0.1098	0.8095	0.4422
rs3118386	1	68839242	C	T	60	160	83	0	0.3004	0.462	0	0.998954	7.676e-07	IFNgamma_STAT1_of_CD20p	RPE65(-55.26kb)	0.5489	0.7615	0.8224	0.1942	0.1153	0.0447	0.6998	0.6201	0.9328	0.4554	0.07474	0.03988	0.8284	0.8335	0.2672	7.676e-07	0.9918	0.8689	0.1396	0.3417	0.022	0.1391	0.8194	0.07996	0.6351	0.05371	0.07265	0.4055	0.1687	0.02317	0.7276	0.1098	0.8095	0.4422
rs3118390	1	68840507	C	T	73	153	75	2	0.8182	0.497	0	0.993038	4.192e-07	IFNgamma_STAT1_of_CD20p	DEPDC1(-99.33kb)|RPE65(-54kb)	0.5245	0.5069	0.4921	0.2545	0.02144	0.03273	0.9345	0.4332	0.7589	0.2419	0.2714	0.05498	0.6963	0.8759	0.424	4.192e-07	0.8989	0.733	0.3656	0.8373	0.02933	0.1291	0.7263	0.09203	0.5531	0.117	0.1336	0.4437	0.1047	0.01031	0.9499	0.1088	0.4989	0.4222
rs2209559	1	68840797	G	A	60	160	83	0	0.3004	0.462	0	0.998955	7.676e-07	IFNgamma_STAT1_of_CD20p	DEPDC1(-99.04kb)|RPE65(-53.71kb)	0.5489	0.7615	0.8224	0.1942	0.1153	0.0447	0.6998	0.6201	0.9328	0.4554	0.07474	0.03988	0.8284	0.8335	0.2672	7.676e-07	0.9918	0.8689	0.1396	0.3417	0.022	0.1391	0.8194	0.07996	0.6351	0.05371	0.07265	0.4055	0.1687	0.02317	0.7276	0.1098	0.8095	0.4422
rs2225019	1	68844739	G	T	60	160	83	0	0.3004	0.462	0	0.997652	7.676e-07	IFNgamma_STAT1_of_CD20p	DEPDC1(-95.1kb)|RPE65(-49.77kb)	0.5489	0.7615	0.8224	0.1942	0.1153	0.0447	0.6998	0.6201	0.9328	0.4554	0.07474	0.03988	0.8284	0.8335	0.2672	7.676e-07	0.9918	0.8689	0.1396	0.3417	0.022	0.1391	0.8194	0.07996	0.6351	0.05371	0.07265	0.4055	0.1687	0.02317	0.7276	0.1098	0.8095	0.4422
rs3125918	1	68846246	G	A	60	160	83	0	0.3004	0.462	0	0.997291	7.676e-07	IFNgamma_STAT1_of_CD20p	DEPDC1(-93.59kb)|RPE65(-48.26kb)	0.5489	0.7615	0.8224	0.1942	0.1153	0.0447	0.6998	0.6201	0.9328	0.4554	0.07474	0.03988	0.8284	0.8335	0.2672	7.676e-07	0.9918	0.8689	0.1396	0.3417	0.022	0.1391	0.8194	0.07996	0.6351	0.05371	0.07265	0.4055	0.1687	0.02317	0.7276	0.1098	0.8095	0.4422
rs1925953	1	68848681	T	A	60	160	83	0	0.3004	0.462	0	0.999639	7.676e-07	IFNgamma_STAT1_of_CD20p	DEPDC1(-91.15kb)|RPE65(-45.82kb)	0.5489	0.7615	0.8224	0.1942	0.1153	0.0447	0.6998	0.6201	0.9328	0.4554	0.07474	0.03988	0.8284	0.8335	0.2672	7.676e-07	0.9918	0.8689	0.1396	0.3417	0.022	0.1391	0.8194	0.07996	0.6351	0.05371	0.07265	0.4055	0.1687	0.02317	0.7276	0.1098	0.8095	0.4422
rs3118379	1	68850766	G	T	60	160	83	0	0.3004	0.462	0	0.999458	7.676e-07	IFNgamma_STAT1_of_CD20p	DEPDC1(-89.07kb)|RPE65(-43.74kb)	0.5489	0.7615	0.8224	0.1942	0.1153	0.0447	0.6998	0.6201	0.9328	0.4554	0.07474	0.03988	0.8284	0.8335	0.2672	7.676e-07	0.9918	0.8689	0.1396	0.3417	0.022	0.1391	0.8194	0.07996	0.6351	0.05371	0.07265	0.4055	0.1687	0.02317	0.7276	0.1098	0.8095	0.4422
rs3125926	1	68861192	C	T	54	160	85	4	0.198	0.448	0	0.986765	4.262e-05	IFNgamma_STAT1_of_CD20p	DEPDC1(-78.64kb)|RPE65(-33.31kb)	0.536	0.7182	0.2826	0.43	0.05574	0.2258	0.6107	0.2865	0.5789	0.08242	0.4294	0.04	0.6059	0.8129	0.7597	4.262e-05	0.5941	0.6571	0.5594	0.8998	0.3275	0.02777	0.8704	0.04737	0.7159	0.2539	0.5487	0.506	0.2972	0.06096	0.8053	0.2841	0.3873	0.8203
rs3118389	1	68861257	C	T	54	160	85	4	0.198	0.448	0	0.986943	4.262e-05	IFNgamma_STAT1_of_CD20p	DEPDC1(-78.58kb)|RPE65(-33.25kb)	0.536	0.7182	0.2826	0.43	0.05574	0.2258	0.6107	0.2865	0.5789	0.08242	0.4294	0.04	0.6059	0.8129	0.7597	4.262e-05	0.5941	0.6571	0.5594	0.8998	0.3275	0.02777	0.8704	0.04737	0.7159	0.2539	0.5487	0.506	0.2972	0.06096	0.8053	0.2841	0.3873	0.8203
rs3125927	1	68862622	A	G	41	165	93	4	0.02315	0.413	0	0.985619	4.432e-05	IFNgamma_STAT1_of_CD20p	DEPDC1(-77.21kb)|LOC101927220(-99.74kb)|RPE65(-31.88kb)	0.5542	0.9135	0.5461	0.2482	0.2503	0.2668	0.8445	0.4592	0.421	0.1744	0.1025	0.0127	0.8076	0.7921	0.4204	4.432e-05	0.6845	0.7248	0.2174	0.4675	0.2372	0.03258	0.5875	0.0401	0.8994	0.1157	0.3834	0.3794	0.3274	0.09357	0.8817	0.2302	0.8041	0.6355
rs3125932	1	68868924	G	A	51	165	84	3	0.06137	0.445	0	0.995434	8.797e-05	IFNgamma_STAT1_of_CD20p	DEPDC1(-70.91kb)|LOC101927220(-93.43kb)|RPE65(-25.58kb)	0.4109	0.8509	0.3488	0.208	0.1801	0.2142	0.7015	0.5007	0.2468	0.04428	0.3837	0.0214	0.886	0.8691	0.3951	8.797e-05	0.5809	0.523	0.4458	0.8848	0.3202	0.03967	0.4757	0.08731	0.7903	0.1813	0.4286	0.3958	0.1458	0.03562	0.9746	0.1107	0.5252	0.5558
rs2815473	1	69752770	C	T	21	119	163	0	1	0.266	1	1	3.235e-05	IFNgamma_CXCL9_of_Monocytes	.	0.6268	0.8308	0.4246	0.8396	0.7749	0.02648	0.3206	0.6755	0.8151	0.2103	0.03596	0.3999	0.1447	0.1363	0.03416	0.8243	0.4276	0.5415	0.02532	0.03289	0.06202	0.03158	0.7859	0.3729	0.7535	0.2769	0.1624	0.00283	0.0001645	0.1278	0.06259	0.01392	0.001396	3.235e-05
rs2791202	1	69773050	A	G	21	120	162	0	1	0.267	0	0.994107	7.148e-05	IFNgamma_CXCL9_of_Monocytes	.	0.6086	0.7885	0.5009	0.966	0.6338	0.01957	0.3068	0.6443	0.8739	0.2503	0.04276	0.4019	0.1323	0.1236	0.0323	0.8265	0.4207	0.488	0.02984	0.04149	0.05822	0.02901	0.7504	0.3596	0.6987	0.2971	0.1699	0.003446	0.0002052	0.1282	0.04117	0.0166	0.002525	7.148e-05
rs61783747	1	69778176	T	G	21	120	162	0	1	0.267	0	0.993817	7.148e-05	IFNgamma_CXCL9_of_Monocytes	.	0.6086	0.7885	0.5009	0.966	0.6338	0.01957	0.3068	0.6443	0.8739	0.2503	0.04276	0.4019	0.1323	0.1236	0.0323	0.8265	0.4207	0.488	0.02984	0.04149	0.05822	0.02901	0.7504	0.3596	0.6987	0.2971	0.1699	0.003446	0.0002052	0.1282	0.04117	0.0166	0.002525	7.148e-05
rs991302	1	71046578	C	T	1	53	246	3	0.4886	0.092	0	0.965651	1.828e-06	IFNgamma_STAT1_of_CD8p_T	.	0.3491	0.6677	0.6562	0.3064	0.7144	0.9244	0.9664	0.4772	0.5194	0.8412	0.4396	0.3944	0.9949	0.8598	0.7565	0.07464	0.2575	0.00391	0.8954	0.8267	0.8975	0.1117	0.000976	0.002268	1.828e-06	0.7965	0.5171	0.9907	0.9701	0.785	0.4391	0.9228	0.4561	0.6457
rs17131358	1	71060083	G	A	1	54	248	0	0.4901	0.092	1	1	1.982e-06	IFNgamma_STAT1_of_CD8p_T	.	0.2971	0.6411	0.5766	0.387	0.6823	0.9313	0.9889	0.4318	0.5022	0.788	0.4389	0.3346	0.9399	0.7722	0.7595	0.09193	0.3523	0.004385	0.8412	0.7559	0.9104	0.09857	0.0007509	0.001759	1.982e-06	0.7881	0.4783	0.992	0.903	0.8379	0.4609	0.9471	0.4211	0.519
rs78421047	1	71060611	G	C	1	54	248	0	0.4901	0.092	0	0.99956	1.982e-06	IFNgamma_STAT1_of_CD8p_T	.	0.2971	0.6411	0.5766	0.387	0.6823	0.9313	0.9889	0.4318	0.5022	0.788	0.4389	0.3346	0.9399	0.7722	0.7595	0.09193	0.3523	0.004385	0.8412	0.7559	0.9104	0.09857	0.0007509	0.001759	1.982e-06	0.7881	0.4783	0.992	0.903	0.8379	0.4609	0.9471	0.4211	0.519
rs2421801	1	71070050	C	A	1	54	247	1	0.4902	0.093	0	0.997943	2.461e-06	IFNgamma_STAT1_of_CD8p_T	.	0.2922	0.6276	0.568	0.4126	0.7013	0.9361	0.9826	0.4369	0.5188	0.7751	0.4424	0.3411	0.9555	0.7897	0.7653	0.1016	0.3356	0.004632	0.846	0.7631	0.9253	0.1014	0.0008865	0.002054	2.461e-06	0.8097	0.4684	0.9727	0.9225	0.8429	0.393	0.9774	0.4426	0.5329
rs2421800	1	71072625	G	T	1	54	247	1	0.4902	0.093	0	0.997943	2.461e-06	IFNgamma_STAT1_of_CD8p_T	.	0.2922	0.6276	0.568	0.4126	0.7013	0.9361	0.9826	0.4369	0.5188	0.7751	0.4424	0.3411	0.9555	0.7897	0.7653	0.1016	0.3356	0.004632	0.846	0.7631	0.9253	0.1014	0.0008865	0.002054	2.461e-06	0.8097	0.4684	0.9727	0.9225	0.8429	0.393	0.9774	0.4426	0.5329
rs10889882	1	71073536	T	G	1	54	248	0	0.4901	0.092	0	0.99868	1.982e-06	IFNgamma_STAT1_of_CD8p_T	.	0.2971	0.6411	0.5766	0.387	0.6823	0.9313	0.9889	0.4318	0.5022	0.788	0.4389	0.3346	0.9399	0.7722	0.7595	0.09193	0.3523	0.004385	0.8412	0.7559	0.9104	0.09857	0.0007509	0.001759	1.982e-06	0.7881	0.4783	0.992	0.903	0.8379	0.4609	0.9471	0.4211	0.519
rs76633732	1	71076276	G	C	1	54	246	2	0.4904	0.093	0	0.993264	1.774e-06	IFNgamma_STAT1_of_CD8p_T	.	0.3074	0.6445	0.59	0.4112	0.6879	0.9211	0.9909	0.4463	0.5025	0.7837	0.4574	0.3284	0.9475	0.7696	0.7551	0.09803	0.3631	0.004534	0.8275	0.7411	0.8996	0.104	0.0007846	0.001928	1.774e-06	0.8355	0.4364	0.9424	0.9288	0.8139	0.4492	0.9752	0.4499	0.5499
rs78718664	1	71076666	A	G	1	54	246	2	0.4904	0.093	0	0.993264	1.774e-06	IFNgamma_STAT1_of_CD8p_T	.	0.3074	0.6445	0.59	0.4112	0.6879	0.9211	0.9909	0.4463	0.5025	0.7837	0.4574	0.3284	0.9475	0.7696	0.7551	0.09803	0.3631	0.004534	0.8275	0.7411	0.8996	0.104	0.0007846	0.001928	1.774e-06	0.8355	0.4364	0.9424	0.9288	0.8139	0.4492	0.9752	0.4499	0.5499
rs1413956	1	71077827	T	C	1	54	245	3	0.4906	0.093	0	0.991219	2.191e-06	IFNgamma_STAT1_of_CD8p_T	.	0.3022	0.6311	0.5813	0.4374	0.7068	0.9259	0.9973	0.4513	0.5191	0.7709	0.4608	0.3348	0.9631	0.7872	0.7611	0.1081	0.3462	0.004789	0.8327	0.7484	0.9143	0.1069	0.0009245	0.002246	2.191e-06	0.8569	0.4273	0.9236	0.948	0.8189	0.3827	0.9949	0.4719	0.5639
rs6701774	1	71079368	T	A	1	54	246	2	0.4904	0.093	0	0.993264	1.774e-06	IFNgamma_STAT1_of_CD8p_T	.	0.3074	0.6445	0.59	0.4112	0.6879	0.9211	0.9909	0.4463	0.5025	0.7837	0.4574	0.3284	0.9475	0.7696	0.7551	0.09803	0.3631	0.004534	0.8275	0.7411	0.8996	0.104	0.0007846	0.001928	1.774e-06	0.8355	0.4364	0.9424	0.9288	0.8139	0.4492	0.9752	0.4499	0.5499
rs149144906	1	71079968	G	C	1	54	246	2	0.4904	0.093	0	0.993264	1.774e-06	IFNgamma_STAT1_of_CD8p_T	.	0.3074	0.6445	0.59	0.4112	0.6879	0.9211	0.9909	0.4463	0.5025	0.7837	0.4574	0.3284	0.9475	0.7696	0.7551	0.09803	0.3631	0.004534	0.8275	0.7411	0.8996	0.104	0.0007846	0.001928	1.774e-06	0.8355	0.4364	0.9424	0.9288	0.8139	0.4492	0.9752	0.4499	0.5499
rs79012105	1	71080585	A	G	1	54	246	2	0.4904	0.093	0	0.993264	1.774e-06	IFNgamma_STAT1_of_CD8p_T	.	0.3074	0.6445	0.59	0.4112	0.6879	0.9211	0.9909	0.4463	0.5025	0.7837	0.4574	0.3284	0.9475	0.7696	0.7551	0.09803	0.3631	0.004534	0.8275	0.7411	0.8996	0.104	0.0007846	0.001928	1.774e-06	0.8355	0.4364	0.9424	0.9288	0.8139	0.4492	0.9752	0.4499	0.5499
rs80199290	1	71084595	G	A	1	55	245	2	0.494	0.095	0	0.988576	1.552e-06	IFNgamma_STAT1_of_CD8p_T	.	0.3583	0.6219	0.664	0.3778	0.8306	0.8487	0.9061	0.4015	0.5284	0.6925	0.3133	0.2918	0.9922	0.9984	0.7992	0.1052	0.3311	0.005299	0.852	0.8785	0.8649	0.164	0.001317	0.001756	1.552e-06	0.9414	0.424	0.8675	0.7115	0.9749	0.5225	0.8042	0.2983	0.2895
rs17394244	1	79131132	G	A	10	80	210	3	0.531	0.167	0	0.978164	9.622e-05	IFNalpha_STAT1_of_CD56brightCD16n	IFI44(+1.369kb)|IFI44L(+19.3kb)	0.9891	0.3402	0.164	0.5396	0.09841	0.8644	0.1554	0.2463	0.3624	0.1911	0.0423	0.9815	0.008936	9.622e-05	0.007114	0.238	0.9462	0.1907	0.005711	0.004648	0.3756	0.02904	0.6843	0.082	0.4324	0.6281	0.1637	0.3075	0.63	0.3166	0.7737	0.5247	0.3145	0.5125
rs12066013	1	79136456	C	T	10	82	211	0	0.5396	0.168	0	0.98565	8.4e-05	IFNalpha_STAT1_of_CD56brightCD16n	IFI44(+6.693kb)|IFI44L(+24.63kb)	0.982	0.2896	0.1764	0.5115	0.081	0.9524	0.1251	0.2495	0.3751	0.2959	0.04846	0.8549	0.01042	8.4e-05	0.007586	0.2299	0.9508	0.1736	0.003783	0.002874	0.3825	0.03452	0.6691	0.1118	0.4894	0.5682	0.1595	0.3436	0.6743	0.3221	0.8064	0.633	0.3349	0.5655
rs72673963	1	79138482	T	C	10	82	211	0	0.5396	0.168	0	0.98565	8.4e-05	IFNalpha_STAT1_of_CD56brightCD16n	IFI44(+8.719kb)|IFI44L(+26.65kb)	0.982	0.2896	0.1764	0.5115	0.081	0.9524	0.1251	0.2495	0.3751	0.2959	0.04846	0.8549	0.01042	8.4e-05	0.007586	0.2299	0.9508	0.1736	0.003783	0.002874	0.3825	0.03452	0.6691	0.1118	0.4894	0.5682	0.1595	0.3436	0.6743	0.3221	0.8064	0.633	0.3349	0.5655
rs11162526	1	79144319	C	T	10	82	211	0	0.5396	0.168	1	1	8.4e-05	IFNalpha_STAT1_of_CD56brightCD16n	IFI44(+14.56kb)|IFI44L(+32.49kb)	0.982	0.2896	0.1764	0.5115	0.081	0.9524	0.1251	0.2495	0.3751	0.2959	0.04846	0.8549	0.01042	8.4e-05	0.007586	0.2299	0.9508	0.1736	0.003783	0.002874	0.3825	0.03452	0.6691	0.1118	0.4894	0.5682	0.1595	0.3436	0.6743	0.3221	0.8064	0.633	0.3349	0.5655
rs11162527	1	79147686	A	G	10	83	210	0	0.5473	0.17	0	0.999681	4.1e-05	IFNalpha_STAT1_of_CD56brightCD16n	IFI44(+17.92kb)|IFI44L(+35.86kb)	0.8854	0.3126	0.168	0.5389	0.0936	0.9679	0.1011	0.2421	0.4709	0.3997	0.06069	0.7104	0.0064	4.1e-05	0.00788	0.213	0.8932	0.1321	0.002294	0.001493	0.2948	0.02115	0.6107	0.1012	0.4911	0.4972	0.1401	0.4256	0.7785	0.3139	0.7622	0.5567	0.4005	0.6189
rs34124503	1	79264974	C	A	12	96	188	7	1	0.203	0	0.97611	6.24e-05	IFNAR2_of_CD20p	ELTD1(-90.47kb)	0.8026	0.4773	0.6787	6.24e-05	0.7769	0.6996	0.03089	0.1158	0.7215	0.8797	0.1929	0.3136	0.3293	0.2762	0.4103	0.2102	0.9829	0.1066	0.2896	0.2671	0.8042	0.01442	0.4537	0.05759	0.5048	0.2736	0.209	0.3886	0.7701	0.8638	0.3717	0.3638	0.4154	0.5532
rs12129565	1	79266405	C	T	12	98	188	5	1	0.205	0	0.983172	4.359e-05	IFNAR2_of_CD20p	ELTD1(-89.04kb)	0.8423	0.3844	0.5379	4.359e-05	0.6819	0.7065	0.01965	0.08893	0.8229	0.8284	0.1763	0.2966	0.2336	0.1767	0.3622	0.211	0.937	0.09982	0.219	0.1908	0.8104	0.01217	0.4162	0.04501	0.466	0.2265	0.1544	0.4287	0.6988	0.7643	0.2918	0.3538	0.4302	0.6147
rs7522086	1	79293815	C	T	56	139	101	7	0.5516	0.424	0	0.989362	5.251e-05	IFNAR2_of_CD20p	ELTD1(-61.63kb)	0.3604	0.1672	0.003178	5.251e-05	0.8162	0.6638	0.001858	0.02342	0.4021	0.4188	0.02994	0.2917	0.01874	0.0005102	0.06659	0.02107	0.5521	0.03934	0.0009315	0.0001152	0.04762	6.929e-05	0.1159	0.0009618	0.1181	0.005624	0.0004359	0.744	0.2507	0.6818	0.8414	0.1792	0.5541	0.8178
rs12028170	1	79532046	C	A	21	108	170	4	0.5377	0.251	0	0.976638	1.795e-05	IFNalpha_STAT4_of_Monocytes	ELTD1(+59.55kb)	0.428	0.5069	0.5397	0.6278	0.9401	0.8733	0.3525	0.8354	0.1605	0.6494	0.1545	0.1872	0.02787	0.03396	0.009137	0.6178	1.795e-05	0.2307	0.05771	0.04677	0.01379	0.3107	0.6668	0.9063	0.4188	0.2429	0.5433	0.9149	0.898	0.3528	0.8138	0.9352	0.9282	0.9563
rs12029371	1	79533747	G	A	21	108	170	4	0.5377	0.251	0	0.97735	1.795e-05	IFNalpha_STAT4_of_Monocytes	ELTD1(+61.25kb)	0.428	0.5069	0.5397	0.6278	0.9401	0.8733	0.3525	0.8354	0.1605	0.6494	0.1545	0.1872	0.02787	0.03396	0.009137	0.6178	1.795e-05	0.2307	0.05771	0.04677	0.01379	0.3107	0.6668	0.9063	0.4188	0.2429	0.5433	0.9149	0.898	0.3528	0.8138	0.9352	0.9282	0.9563
rs61769008	1	79538377	T	C	22	108	172	1	0.3626	0.252	0	0.982548	4.309e-05	IFNalpha_STAT4_of_Monocytes	ELTD1(+65.88kb)	0.3521	0.4469	0.6094	0.5692	0.9125	0.8206	0.2586	0.9201	0.111	0.713	0.2285	0.1744	0.03609	0.04673	0.01187	0.5205	4.309e-05	0.2481	0.08793	0.08151	0.02433	0.3743	0.6583	0.9488	0.3069	0.2983	0.6194	0.8923	0.6713	0.4064	0.8933	0.834	0.9715	0.8042
rs61769009	1	79539227	C	G	22	108	172	1	0.3626	0.252	0	0.981631	4.309e-05	IFNalpha_STAT4_of_Monocytes	ELTD1(+66.73kb)	0.3521	0.4469	0.6094	0.5692	0.9125	0.8206	0.2586	0.9201	0.111	0.713	0.2285	0.1744	0.03609	0.04673	0.01187	0.5205	4.309e-05	0.2481	0.08793	0.08151	0.02433	0.3743	0.6583	0.9488	0.3069	0.2983	0.6194	0.8923	0.6713	0.4064	0.8933	0.834	0.9715	0.8042
rs17416012	1	79540215	G	A	22	108	172	1	0.3626	0.252	0	0.982548	4.309e-05	IFNalpha_STAT4_of_Monocytes	ELTD1(+67.72kb)	0.3521	0.4469	0.6094	0.5692	0.9125	0.8206	0.2586	0.9201	0.111	0.713	0.2285	0.1744	0.03609	0.04673	0.01187	0.5205	4.309e-05	0.2481	0.08793	0.08151	0.02433	0.3743	0.6583	0.9488	0.3069	0.2983	0.6194	0.8923	0.6713	0.4064	0.8933	0.834	0.9715	0.8042
rs59960228	1	79543948	T	A	22	109	171	1	0.4467	0.253	0	0.981724	3.513e-05	IFNalpha_STAT4_of_Monocytes	ELTD1(+71.45kb)	0.2574	0.4443	0.6247	0.5269	0.9729	0.8479	0.253	0.9078	0.1219	0.7413	0.2535	0.1428	0.03691	0.05086	0.01156	0.4065	3.513e-05	0.2144	0.09599	0.09182	0.03392	0.3937	0.6315	0.8744	0.2731	0.3086	0.6586	0.7977	0.5416	0.332	0.7727	0.8016	0.8559	0.6948
rs61769010	1	79545012	G	T	22	108	172	1	0.3626	0.252	0	0.981872	4.309e-05	IFNalpha_STAT4_of_Monocytes	ELTD1(+72.52kb)	0.3521	0.4469	0.6094	0.5692	0.9125	0.8206	0.2586	0.9201	0.111	0.713	0.2285	0.1744	0.03609	0.04673	0.01187	0.5205	4.309e-05	0.2481	0.08793	0.08151	0.02433	0.3743	0.6583	0.9488	0.3069	0.2983	0.6194	0.8923	0.6713	0.4064	0.8933	0.834	0.9715	0.8042
rs4311840	1	79546374	A	T	22	110	171	0	0.4507	0.254	0	0.985132	3.413e-05	IFNalpha_STAT4_of_Monocytes	ELTD1(+73.88kb)	0.3367	0.5152	0.5936	0.5562	0.8246	0.5989	0.2045	0.9838	0.05217	0.6835	0.2602	0.1479	0.05771	0.07236	0.021	0.4597	3.413e-05	0.2242	0.1269	0.1203	0.038	0.362	0.9445	0.9596	0.4046	0.2811	0.6703	0.8823	0.5893	0.4145	0.8721	0.8778	0.9905	0.8011
rs4650641	1	79548945	T	A	22	108	172	1	0.3626	0.252	0	0.982788	4.309e-05	IFNalpha_STAT4_of_Monocytes	ELTD1(+76.45kb)	0.3521	0.4469	0.6094	0.5692	0.9125	0.8206	0.2586	0.9201	0.111	0.713	0.2285	0.1744	0.03609	0.04673	0.01187	0.5205	4.309e-05	0.2481	0.08793	0.08151	0.02433	0.3743	0.6583	0.9488	0.3069	0.2983	0.6194	0.8923	0.6713	0.4064	0.8933	0.834	0.9715	0.8042
rs10874010	1	79552777	G	A	22	110	171	0	0.4507	0.254	1	1	3.413e-05	IFNalpha_STAT4_of_Monocytes	ELTD1(+80.28kb)	0.3367	0.5152	0.5936	0.5562	0.8246	0.5989	0.2045	0.9838	0.05217	0.6835	0.2602	0.1479	0.05771	0.07236	0.021	0.4597	3.413e-05	0.2242	0.1269	0.1203	0.038	0.362	0.9445	0.9596	0.4046	0.2811	0.6703	0.8823	0.5893	0.4145	0.8721	0.8778	0.9905	0.8011
rs7533890	1	79553671	G	A	22	110	171	0	0.4507	0.254	0	0.999763	3.413e-05	IFNalpha_STAT4_of_Monocytes	ELTD1(+81.18kb)	0.3367	0.5152	0.5936	0.5562	0.8246	0.5989	0.2045	0.9838	0.05217	0.6835	0.2602	0.1479	0.05771	0.07236	0.021	0.4597	3.413e-05	0.2242	0.1269	0.1203	0.038	0.362	0.9445	0.9596	0.4046	0.2811	0.6703	0.8823	0.5893	0.4145	0.8721	0.8778	0.9905	0.8011
rs61769020	1	79564855	C	T	21	108	172	2	0.4455	0.249	0	0.992273	5.534e-05	IFNalpha_STAT4_of_Monocytes	ELTD1(+92.36kb)	0.332	0.4422	0.6895	0.6371	0.7352	0.6912	0.2545	0.9708	0.09353	0.6173	0.2476	0.1979	0.03646	0.04514	0.01367	0.6097	5.534e-05	0.2863	0.08096	0.07222	0.03132	0.3266	0.7772	0.8979	0.427	0.2981	0.5467	0.997	0.7224	0.4049	0.9079	0.8749	0.9009	0.9102
rs60739114	1	79565707	T	C	21	108	171	3	0.5373	0.25	0	0.99246	6.223e-05	IFNalpha_STAT4_of_Monocytes	ELTD1(+93.21kb)	0.3269	0.4508	0.6791	0.6102	0.7409	0.6932	0.2602	0.973	0.08701	0.6134	0.2452	0.2009	0.03927	0.0494	0.01268	0.6361	6.223e-05	0.2807	0.08081	0.06996	0.03061	0.3513	0.7442	0.9351	0.4116	0.3039	0.568	0.9791	0.7491	0.4114	0.9209	0.8565	0.8696	0.9429
rs10874014	1	79571946	G	A	21	110	170	2	0.5451	0.252	0	0.995106	9.922e-05	IFNalpha_STAT4_of_Monocytes	ELTD1(+99.45kb)	0.4894	0.5065	0.6609	0.6725	0.5526	0.829	0.2754	0.9908	0.08849	0.5945	0.2329	0.2385	0.03881	0.03673	0.02424	0.5876	9.922e-05	0.4163	0.05631	0.04983	0.02552	0.3711	0.8303	0.9934	0.4409	0.3126	0.5789	0.9429	0.7694	0.4926	0.8384	0.8899	0.8502	0.9122
rs12143269	1	79572286	G	A	21	110	170	2	0.5451	0.252	0	0.995265	9.922e-05	IFNalpha_STAT4_of_Monocytes	ELTD1(+99.79kb)	0.4894	0.5065	0.6609	0.6725	0.5526	0.829	0.2754	0.9908	0.08849	0.5945	0.2329	0.2385	0.03881	0.03673	0.02424	0.5876	9.922e-05	0.4163	0.05631	0.04983	0.02552	0.3711	0.8303	0.9934	0.4409	0.3126	0.5789	0.9429	0.7694	0.4926	0.8384	0.8899	0.8502	0.9122
rs12723597	1	79582090	G	A	22	114	167	0	0.6566	0.261	1	1	8.81e-05	IFNalpha_STAT4_of_Monocytes	.	0.3941	0.6397	0.5798	0.5969	0.4956	0.9476	0.2853	0.9591	0.09742	0.4872	0.2266	0.2359	0.0673	0.06088	0.03439	0.5288	8.81e-05	0.4546	0.05924	0.05372	0.02788	0.4976	0.6819	0.9114	0.4422	0.3562	0.6973	0.9571	0.7007	0.522	0.8846	0.6617	0.7593	0.9478
rs72688268	1	80506034	T	A	13	126	161	3	0.06705	0.253	0	0.991389	9.714e-05	IFNalpha_STAT1_of_CD4p_T	.	0.5437	0.8582	0.435	0.5108	0.5875	0.004177	0.2922	0.7424	0.9676	0.7889	0.1769	0.2905	0.3772	0.08586	0.1185	0.07299	0.04385	0.9732	0.2812	0.2587	0.7783	9.714e-05	0.8464	0.05759	0.2401	0.1698	0.1451	0.7268	0.5059	0.9037	0.8594	0.4942	0.04913	0.02408
rs6692988	1	81212467	G	T	12	101	190	0	0.8615	0.206	1	1	2.565e-05	IFNalpha_ABC_of_CD56brightCD16n	.	0.05974	0.288	0.8129	0.8832	0.4678	0.7638	0.9767	0.9388	0.9063	0.1866	0.3928	0.4389	0.3778	0.1322	0.5004	0.6588	0.7972	0.707	0.4525	0.2955	0.4044	0.05162	0.9649	0.3459	0.8959	0.4206	0.3615	0.856	0.8729	0.4401	0.5587	0.8632	0.5264	0.3923
rs4456134	1	81853327	C	T	67	167	69	0	0.08551	0.497	1	1	7.746e-05	IFNAR2_of_CD8p_T	.	0.1209	0.09315	0.2314	0.006946	0.2194	0.8648	0.000261	7.746e-05	0.4143	0.2007	0.1484	0.01469	0.9042	0.6693	0.4438	0.7691	0.4972	0.8085	0.4877	0.1804	0.3219	0.8113	0.7137	0.901	0.3874	0.2748	0.3272	0.783	0.8713	0.4875	0.7889	0.8796	0.1778	0.5457
rs10874231	1	81853960	T	A	67	166	69	1	0.1068	0.497	0	0.995523	8.038e-05	IFNAR2_of_CD8p_T	.	0.1176	0.09367	0.2297	0.006792	0.2225	0.8686	0.0002699	8.038e-05	0.4124	0.2024	0.147	0.01378	0.9081	0.6742	0.4407	0.7728	0.4991	0.814	0.4923	0.1831	0.3231	0.8211	0.7071	0.8932	0.3835	0.2775	0.3304	0.7814	0.8663	0.4882	0.7876	0.8805	0.1774	0.5419
rs10874238	1	81872593	G	A	22	111	166	4	0.549	0.259	0	0.984064	7.686e-05	IFNgamma_STAT1_of_Monocytes	.	0.1941	0.1324	0.3195	0.9369	0.718	0.7535	0.1412	0.1426	0.9723	0.8286	0.06647	7.686e-05	0.8025	0.8952	0.4305	0.5449	0.4359	0.3828	0.6247	0.7672	0.2238	0.7258	0.9463	0.8761	0.8098	0.9505	0.6102	0.5259	0.351	0.1318	0.9455	0.8587	0.2496	0.07203
rs4233110	1	81878665	C	A	26	124	150	3	1	0.293	0	0.98332	9.417e-05	IFNgamma_STAT1_of_Monocytes	.	0.2865	0.01139	0.2704	0.7881	0.6501	0.7912	0.07722	0.05816	0.1487	0.8553	0.06831	9.417e-05	0.6671	0.8537	0.5478	0.6341	0.9796	0.6588	0.4964	0.9039	0.1758	0.6763	0.6441	0.6276	0.7503	0.7945	0.7263	0.4146	0.2697	0.1516	0.6659	0.7195	0.2849	0.06749
rs11163492	1	82966120	C	T	25	116	162	0	0.563	0.274	1	1	6.317e-05	IFNAR2_of_CD4p_T	.	0.01929	0.6354	0.1047	0.1876	0.9275	0.6039	6.317e-05	0.001312	0.7751	0.3997	0.697	0.3176	0.2877	0.5438	0.2677	0.2573	0.3666	0.9301	0.6212	0.2305	0.6331	0.2	0.1975	0.05123	0.02814	0.2257	0.7319	0.5439	0.5741	0.4869	0.5915	0.8422	0.9155	0.869
rs11163544	1	83138877	C	T	8	89	204	2	0.841	0.174	0	0.980426	3.363e-05	IFNalpha_CXCL10_of_CD8p_T	.	0.05568	0.9216	0.7756	0.2504	0.5881	0.4276	0.1319	0.4876	0.8687	0.5919	0.3471	0.019	0.9722	0.8691	0.5878	0.6708	0.4526	0.6981	0.6973	0.2457	0.5445	0.6432	0.749	0.1078	0.0804	0.8669	0.2505	0.2258	0.1073	0.003834	0.2404	0.105	0.09392	0.1996
rs9661702	1	83142559	C	G	8	89	204	2	0.841	0.174	0	0.981045	3.363e-05	IFNalpha_CXCL10_of_CD8p_T	.	0.05568	0.9216	0.7756	0.2504	0.5881	0.4276	0.1319	0.4876	0.8687	0.5919	0.3471	0.019	0.9722	0.8691	0.5878	0.6708	0.4526	0.6981	0.6973	0.2457	0.5445	0.6432	0.749	0.1078	0.0804	0.8669	0.2505	0.2258	0.1073	0.003834	0.2404	0.105	0.09392	0.1996
rs12140063	1	83144634	G	A	9	90	202	2	1	0.179	0	0.98097	1.39e-05	IFNalpha_CXCL10_of_CD8p_T	.	0.03715	0.9073	0.9067	0.2851	0.4475	0.5007	0.1456	0.5364	0.8111	0.7105	0.3985	0.01929	0.8033	0.6277	0.7592	0.7647	0.3112	0.7482	0.6282	0.1802	0.5322	0.6104	0.8528	0.1011	0.1094	0.94	0.289	0.1962	0.0934	0.002978	0.1557	0.07183	0.08875	0.1748
rs413673	1	83144899	G	T	9	90	204	0	1	0.178	1	1	9.943e-06	IFNalpha_CXCL10_of_CD8p_T	.	0.03311	0.9217	0.8926	0.2855	0.4256	0.4856	0.1393	0.5363	0.7919	0.687	0.4109	0.0181	0.8232	0.6327	0.7801	0.7515	0.3043	0.7763	0.6119	0.1749	0.4981	0.624	0.8817	0.1032	0.1167	0.9686	0.2719	0.203	0.0907	0.002547	0.1546	0.0707	0.08986	0.1696
rs77862238	1	83147744	G	A	8	89	206	0	0.8409	0.173	0	0.996287	2.408e-05	IFNalpha_CXCL10_of_CD8p_T	.	0.0498	0.906	0.7612	0.2498	0.5612	0.4129	0.1255	0.4866	0.8493	0.5681	0.3608	0.01785	0.9878	0.8694	0.6106	0.6578	0.4444	0.7263	0.677	0.2373	0.5082	0.6558	0.7772	0.1094	0.08614	0.8366	0.2334	0.2342	0.1044	0.003285	0.2389	0.1031	0.0954	0.1939
rs78895872	1	83155191	A	G	8	88	206	1	0.8408	0.172	0	0.997067	2.208e-05	IFNalpha_CXCL10_of_CD8p_T	.	0.04227	0.8451	0.7546	0.2449	0.5348	0.4744	0.1247	0.4653	0.8001	0.5354	0.2967	0.01579	0.9545	0.9515	0.5303	0.6624	0.3087	0.8623	0.7541	0.2871	0.6038	0.7041	0.743	0.1153	0.07752	0.8913	0.2496	0.2338	0.09876	0.00373	0.2586	0.09446	0.09037	0.1752
rs403191	1	83156170	C	A	8	89	206	0	0.8409	0.173	0	0.997886	2.408e-05	IFNalpha_CXCL10_of_CD8p_T	.	0.0498	0.906	0.7612	0.2498	0.5612	0.4129	0.1255	0.4866	0.8493	0.5681	0.3608	0.01785	0.9878	0.8694	0.6106	0.6578	0.4444	0.7263	0.677	0.2373	0.5082	0.6558	0.7772	0.1094	0.08614	0.8366	0.2334	0.2342	0.1044	0.003285	0.2389	0.1031	0.0954	0.1939
rs114694219	1	83159862	G	A	8	89	206	0	0.8409	0.173	0	0.998495	2.408e-05	IFNalpha_CXCL10_of_CD8p_T	.	0.0498	0.906	0.7612	0.2498	0.5612	0.4129	0.1255	0.4866	0.8493	0.5681	0.3608	0.01785	0.9878	0.8694	0.6106	0.6578	0.4444	0.7263	0.677	0.2373	0.5082	0.6558	0.7772	0.1094	0.08614	0.8366	0.2334	0.2342	0.1044	0.003285	0.2389	0.1031	0.0954	0.1939
rs75662973	1	83163310	C	G	8	88	206	1	0.8408	0.172	0	0.996472	2.208e-05	IFNalpha_CXCL10_of_CD8p_T	.	0.04227	0.8451	0.7546	0.2449	0.5348	0.4744	0.1247	0.4653	0.8001	0.5354	0.2967	0.01579	0.9545	0.9515	0.5303	0.6624	0.3087	0.8623	0.7541	0.2871	0.6038	0.7041	0.743	0.1153	0.07752	0.8913	0.2496	0.2338	0.09876	0.00373	0.2586	0.09446	0.09037	0.1752
rs1493987	1	83171405	T	G	8	89	206	0	0.8409	0.173	0	0.998476	2.408e-05	IFNalpha_CXCL10_of_CD8p_T	.	0.0498	0.906	0.7612	0.2498	0.5612	0.4129	0.1255	0.4866	0.8493	0.5681	0.3608	0.01785	0.9878	0.8694	0.6106	0.6578	0.4444	0.7263	0.677	0.2373	0.5082	0.6558	0.7772	0.1094	0.08614	0.8366	0.2334	0.2342	0.1044	0.003285	0.2389	0.1031	0.0954	0.1939
rs12030061	1	83171623	A	G	8	88	206	1	0.8408	0.172	0	0.997657	2.208e-05	IFNalpha_CXCL10_of_CD8p_T	.	0.04227	0.8451	0.7546	0.2449	0.5348	0.4744	0.1247	0.4653	0.8001	0.5354	0.2967	0.01579	0.9545	0.9515	0.5303	0.6624	0.3087	0.8623	0.7541	0.2871	0.6038	0.7041	0.743	0.1153	0.07752	0.8913	0.2496	0.2338	0.09876	0.00373	0.2586	0.09446	0.09037	0.1752
rs389112	1	83172684	A	G	8	89	206	0	0.8409	0.173	1	1	2.408e-05	IFNalpha_CXCL10_of_CD8p_T	.	0.0498	0.906	0.7612	0.2498	0.5612	0.4129	0.1255	0.4866	0.8493	0.5681	0.3608	0.01785	0.9878	0.8694	0.6106	0.6578	0.4444	0.7263	0.677	0.2373	0.5082	0.6558	0.7772	0.1094	0.08614	0.8366	0.2334	0.2342	0.1044	0.003285	0.2389	0.1031	0.0954	0.1939
rs11163556	1	83173367	G	A	8	89	206	0	0.8409	0.173	0	0.998796	2.408e-05	IFNalpha_CXCL10_of_CD8p_T	.	0.0498	0.906	0.7612	0.2498	0.5612	0.4129	0.1255	0.4866	0.8493	0.5681	0.3608	0.01785	0.9878	0.8694	0.6106	0.6578	0.4444	0.7263	0.677	0.2373	0.5082	0.6558	0.7772	0.1094	0.08614	0.8366	0.2334	0.2342	0.1044	0.003285	0.2389	0.1031	0.0954	0.1939
rs11163560	1	83181990	C	T	8	88	205	2	0.8408	0.173	0	0.994376	2.133e-05	IFNalpha_CXCL10_of_CD8p_T	.	0.04449	0.9133	0.7555	0.2342	0.5105	0.4396	0.1344	0.5254	0.768	0.532	0.3497	0.0158	0.9966	0.8973	0.5339	0.6893	0.4496	0.7321	0.6661	0.2438	0.5255	0.6205	0.7165	0.09435	0.07629	0.891	0.2329	0.2179	0.09367	0.003315	0.2287	0.08351	0.08877	0.1803
rs982956	1	83185320	C	T	8	88	205	2	0.8408	0.173	0	0.993992	2.133e-05	IFNalpha_CXCL10_of_CD8p_T	.	0.04449	0.9133	0.7555	0.2342	0.5105	0.4396	0.1344	0.5254	0.768	0.532	0.3497	0.0158	0.9966	0.8973	0.5339	0.6893	0.4496	0.7321	0.6661	0.2438	0.5255	0.6205	0.7165	0.09435	0.07629	0.891	0.2329	0.2179	0.09367	0.003315	0.2287	0.08351	0.08877	0.1803
rs79468088	1	83186141	T	G	8	87	205	3	0.8411	0.172	0	0.993171	2.94e-05	IFNalpha_CXCL10_of_CD8p_T	.	0.0513	0.92	0.7287	0.2251	0.5107	0.4626	0.1148	0.4962	0.8017	0.5587	0.3922	0.01769	0.9866	0.8842	0.5783	0.7022	0.5056	0.6749	0.6294	0.2371	0.5255	0.5892	0.6707	0.08877	0.07605	0.8415	0.2045	0.2417	0.1044	0.003954	0.2257	0.08452	0.1011	0.2027
rs10518670	1	83190541	G	A	8	88	205	2	0.8408	0.173	0	0.99361	2.133e-05	IFNalpha_CXCL10_of_CD8p_T	.	0.04449	0.9133	0.7555	0.2342	0.5105	0.4396	0.1344	0.5254	0.768	0.532	0.3497	0.0158	0.9966	0.8973	0.5339	0.6893	0.4496	0.7321	0.6661	0.2438	0.5255	0.6205	0.7165	0.09435	0.07629	0.891	0.2329	0.2179	0.09367	0.003315	0.2287	0.08351	0.08877	0.1803
rs12134811	1	83191780	C	T	8	87	205	3	0.8411	0.172	0	0.992789	2.94e-05	IFNalpha_CXCL10_of_CD8p_T	.	0.0513	0.92	0.7287	0.2251	0.5107	0.4626	0.1148	0.4962	0.8017	0.5587	0.3922	0.01769	0.9866	0.8842	0.5783	0.7022	0.5056	0.6749	0.6294	0.2371	0.5255	0.5892	0.6707	0.08877	0.07605	0.8415	0.2045	0.2417	0.1044	0.003954	0.2257	0.08452	0.1011	0.2027
rs12135542	1	83191842	C	T	8	86	205	4	1	0.171	0	0.991967	2.747e-05	IFNalpha_CXCL10_of_CD8p_T	.	0.04364	0.8595	0.7228	0.2203	0.485	0.5299	0.1137	0.474	0.7531	0.5271	0.3255	0.01568	0.9567	0.9659	0.5007	0.7068	0.3585	0.8088	0.7033	0.2869	0.6241	0.6339	0.6353	0.09335	0.068	0.8949	0.2183	0.2417	0.09877	0.004525	0.2443	0.077	0.09617	0.1836
rs11163561	1	83194458	A	G	8	88	205	2	0.8408	0.173	0	0.99361	2.133e-05	IFNalpha_CXCL10_of_CD8p_T	.	0.04449	0.9133	0.7555	0.2342	0.5105	0.4396	0.1344	0.5254	0.768	0.532	0.3497	0.0158	0.9966	0.8973	0.5339	0.6893	0.4496	0.7321	0.6661	0.2438	0.5255	0.6205	0.7165	0.09435	0.07629	0.891	0.2329	0.2179	0.09367	0.003315	0.2287	0.08351	0.08877	0.1803
rs11163562	1	83199212	A	C	8	88	205	2	0.8408	0.173	0	0.993477	2.133e-05	IFNalpha_CXCL10_of_CD8p_T	.	0.04449	0.9133	0.7555	0.2342	0.5105	0.4396	0.1344	0.5254	0.768	0.532	0.3497	0.0158	0.9966	0.8973	0.5339	0.6893	0.4496	0.7321	0.6661	0.2438	0.5255	0.6205	0.7165	0.09435	0.07629	0.891	0.2329	0.2179	0.09367	0.003315	0.2287	0.08351	0.08877	0.1803
rs12044440	1	83202973	G	A	8	88	205	2	0.8408	0.173	0	0.993173	2.133e-05	IFNalpha_CXCL10_of_CD8p_T	.	0.04449	0.9133	0.7555	0.2342	0.5105	0.4396	0.1344	0.5254	0.768	0.532	0.3497	0.0158	0.9966	0.8973	0.5339	0.6893	0.4496	0.7321	0.6661	0.2438	0.5255	0.6205	0.7165	0.09435	0.07629	0.891	0.2329	0.2179	0.09367	0.003315	0.2287	0.08351	0.08877	0.1803
rs12123229	1	83204366	T	C	8	88	205	2	0.8408	0.173	0	0.99361	2.133e-05	IFNalpha_CXCL10_of_CD8p_T	.	0.04449	0.9133	0.7555	0.2342	0.5105	0.4396	0.1344	0.5254	0.768	0.532	0.3497	0.0158	0.9966	0.8973	0.5339	0.6893	0.4496	0.7321	0.6661	0.2438	0.5255	0.6205	0.7165	0.09435	0.07629	0.891	0.2329	0.2179	0.09367	0.003315	0.2287	0.08351	0.08877	0.1803
rs10874333	1	83205319	G	A	8	88	205	2	0.8408	0.173	0	0.99361	2.133e-05	IFNalpha_CXCL10_of_CD8p_T	.	0.04449	0.9133	0.7555	0.2342	0.5105	0.4396	0.1344	0.5254	0.768	0.532	0.3497	0.0158	0.9966	0.8973	0.5339	0.6893	0.4496	0.7321	0.6661	0.2438	0.5255	0.6205	0.7165	0.09435	0.07629	0.891	0.2329	0.2179	0.09367	0.003315	0.2287	0.08351	0.08877	0.1803
rs10874334	1	83206643	G	A	8	88	205	2	0.8408	0.173	0	0.992617	2.133e-05	IFNalpha_CXCL10_of_CD8p_T	.	0.04449	0.9133	0.7555	0.2342	0.5105	0.4396	0.1344	0.5254	0.768	0.532	0.3497	0.0158	0.9966	0.8973	0.5339	0.6893	0.4496	0.7321	0.6661	0.2438	0.5255	0.6205	0.7165	0.09435	0.07629	0.891	0.2329	0.2179	0.09367	0.003315	0.2287	0.08351	0.08877	0.1803
rs10874335	1	83209380	T	C	8	88	205	2	0.8408	0.173	0	0.993343	2.133e-05	IFNalpha_CXCL10_of_CD8p_T	.	0.04449	0.9133	0.7555	0.2342	0.5105	0.4396	0.1344	0.5254	0.768	0.532	0.3497	0.0158	0.9966	0.8973	0.5339	0.6893	0.4496	0.7321	0.6661	0.2438	0.5255	0.6205	0.7165	0.09435	0.07629	0.891	0.2329	0.2179	0.09367	0.003315	0.2287	0.08351	0.08877	0.1803
rs10518671	1	83223052	G	A	8	88	205	2	0.8408	0.173	0	0.993171	2.133e-05	IFNalpha_CXCL10_of_CD8p_T	.	0.04449	0.9133	0.7555	0.2342	0.5105	0.4396	0.1344	0.5254	0.768	0.532	0.3497	0.0158	0.9966	0.8973	0.5339	0.6893	0.4496	0.7321	0.6661	0.2438	0.5255	0.6205	0.7165	0.09435	0.07629	0.891	0.2329	0.2179	0.09367	0.003315	0.2287	0.08351	0.08877	0.1803
rs11163564	1	83223924	T	G	8	88	205	2	0.8408	0.173	0	0.990641	2.133e-05	IFNalpha_CXCL10_of_CD8p_T	.	0.04449	0.9133	0.7555	0.2342	0.5105	0.4396	0.1344	0.5254	0.768	0.532	0.3497	0.0158	0.9966	0.8973	0.5339	0.6893	0.4496	0.7321	0.6661	0.2438	0.5255	0.6205	0.7165	0.09435	0.07629	0.891	0.2329	0.2179	0.09367	0.003315	0.2287	0.08351	0.08877	0.1803
rs11163565	1	83224866	C	G	8	88	205	2	0.8408	0.173	0	0.992655	2.133e-05	IFNalpha_CXCL10_of_CD8p_T	.	0.04449	0.9133	0.7555	0.2342	0.5105	0.4396	0.1344	0.5254	0.768	0.532	0.3497	0.0158	0.9966	0.8973	0.5339	0.6893	0.4496	0.7321	0.6661	0.2438	0.5255	0.6205	0.7165	0.09435	0.07629	0.891	0.2329	0.2179	0.09367	0.003315	0.2287	0.08351	0.08877	0.1803
rs76650534	1	83231274	T	C	8	88	205	2	0.8408	0.173	0	0.993209	2.133e-05	IFNalpha_CXCL10_of_CD8p_T	.	0.04449	0.9133	0.7555	0.2342	0.5105	0.4396	0.1344	0.5254	0.768	0.532	0.3497	0.0158	0.9966	0.8973	0.5339	0.6893	0.4496	0.7321	0.6661	0.2438	0.5255	0.6205	0.7165	0.09435	0.07629	0.891	0.2329	0.2179	0.09367	0.003315	0.2287	0.08351	0.08877	0.1803
rs12031955	1	83231581	C	G	8	88	205	2	0.8408	0.173	0	0.992905	2.133e-05	IFNalpha_CXCL10_of_CD8p_T	.	0.04449	0.9133	0.7555	0.2342	0.5105	0.4396	0.1344	0.5254	0.768	0.532	0.3497	0.0158	0.9966	0.8973	0.5339	0.6893	0.4496	0.7321	0.6661	0.2438	0.5255	0.6205	0.7165	0.09435	0.07629	0.891	0.2329	0.2179	0.09367	0.003315	0.2287	0.08351	0.08877	0.1803
rs12039947	1	83232034	T	C	8	88	205	2	0.8408	0.173	0	0.993209	2.133e-05	IFNalpha_CXCL10_of_CD8p_T	.	0.04449	0.9133	0.7555	0.2342	0.5105	0.4396	0.1344	0.5254	0.768	0.532	0.3497	0.0158	0.9966	0.8973	0.5339	0.6893	0.4496	0.7321	0.6661	0.2438	0.5255	0.6205	0.7165	0.09435	0.07629	0.891	0.2329	0.2179	0.09367	0.003315	0.2287	0.08351	0.08877	0.1803
rs11163567	1	83232287	G	A	8	87	205	3	0.8411	0.172	0	0.991997	1.775e-05	IFNalpha_CXCL10_of_CD8p_T	.	0.04314	0.875	0.7458	0.2335	0.5616	0.4152	0.1231	0.5238	0.8109	0.5766	0.3861	0.01632	0.9578	0.8507	0.5582	0.6962	0.4339	0.7645	0.6434	0.2393	0.5658	0.6058	0.6639	0.09327	0.07398	0.9424	0.2547	0.2205	0.09131	0.002881	0.2235	0.07329	0.09425	0.1888
rs78623249	1	83232805	A	T	8	87	205	3	0.8411	0.172	0	0.992385	1.97e-05	IFNalpha_CXCL10_of_CD8p_T	.	0.0376	0.8535	0.7504	0.2297	0.4852	0.5033	0.1338	0.5038	0.7196	0.5008	0.2875	0.01396	0.9472	0.9785	0.4593	0.6934	0.3131	0.869	0.7417	0.294	0.6228	0.6666	0.6822	0.0993	0.06834	0.9457	0.2487	0.2172	0.08828	0.003775	0.2473	0.07615	0.08401	0.1624
rs10518672	1	83233847	G	T	8	88	205	2	0.8408	0.173	0	0.993209	2.133e-05	IFNalpha_CXCL10_of_CD8p_T	.	0.04449	0.9133	0.7555	0.2342	0.5105	0.4396	0.1344	0.5254	0.768	0.532	0.3497	0.0158	0.9966	0.8973	0.5339	0.6893	0.4496	0.7321	0.6661	0.2438	0.5255	0.6205	0.7165	0.09435	0.07629	0.891	0.2329	0.2179	0.09367	0.003315	0.2287	0.08351	0.08877	0.1803
rs11163571	1	83241608	A	G	9	89	205	0	1	0.177	1	1	9.045e-05	IFNalpha_CXCL10_of_CD8p_T	.	0.05221	0.9117	0.9677	0.3016	0.5895	0.4018	0.1676	0.5396	0.8721	0.6645	0.4812	0.02285	0.7451	0.5666	0.8148	0.5674	0.4604	0.8048	0.5112	0.1025	0.5123	0.5262	0.7087	0.08589	0.07978	0.6938	0.1885	0.215	0.08578	0.005593	0.185	0.1198	0.1057	0.189
rs11163573	1	83243710	A	C	9	89	205	0	1	0.177	0	0.996391	9.045e-05	IFNalpha_CXCL10_of_CD8p_T	.	0.05221	0.9117	0.9677	0.3016	0.5895	0.4018	0.1676	0.5396	0.8721	0.6645	0.4812	0.02285	0.7451	0.5666	0.8148	0.5674	0.4604	0.8048	0.5112	0.1025	0.5123	0.5262	0.7087	0.08589	0.07978	0.6938	0.1885	0.215	0.08578	0.005593	0.185	0.1198	0.1057	0.189
rs79819069	1	84162509	A	G	1	45	257	0	1	0.078	1	1	1.597e-05	IFNalpha_ABC_of_CD20p	LOC101927587(0)|MIR548AP(-97.09kb)	0.7069	0.3666	0.3955	0.8889	0.4218	0.6348	0.9899	0.5121	0.5941	0.4031	0.5442	0.3243	0.1496	0.7031	0.9206	0.5458	0.9738	0.2512	0.2713	0.5562	0.6905	0.1593	0.3465	0.0173	0.01621	0.9696	0.4413	0.2604	0.6948	0.5207	0.9438	0.7938	0.5035	0.1421
rs12033533	1	84168537	A	T	4	64	230	5	1	0.121	0	0.975493	7.145e-05	IFNalpha_ABC_of_CD20p	LOC101927560(-98.66kb)|LOC101927587(0)|MIR548AP(-91.06kb)	0.3902	0.2407	0.3043	0.5236	0.6874	0.9374	0.8392	0.5871	0.1965	0.4471	0.1948	0.1817	0.05775	0.2365	0.9799	0.8949	0.428	0.3768	0.01556	0.1321	0.8415	0.3414	0.5545	0.09364	0.07297	0.7155	0.819	0.4907	0.2848	0.6792	0.8335	0.5571	0.7766	0.434
rs4907025	1	85608721	G	C	1	48	252	2	0.7058	0.083	0	0.973961	1.481e-06	IFNalpha_ABC_of_CD4p_T	MCOLN3(+94.5kb)|MIR4423(+9.165kb)|SYDE2(-14.63kb)|WDR63(+9.9kb)	0.5731	0.1161	0.8274	0.8045	0.4411	0.08932	0.3843	0.7047	0.1603	0.2059	0.8827	0.2402	0.5749	0.2774	0.1563	0.8013	0.6509	0.8438	0.9541	0.2878	0.6976	0.7562	0.3003	0.6679	0.4281	0.7666	0.4101	0.3258	0.6968	0.3199	0.4134	0.6313	0.6367	0.7559
rs817389	1	85611061	C	G	1	49	252	1	0.7072	0.084	0	0.97806	1.904e-06	IFNalpha_ABC_of_CD4p_T	MCOLN3(+96.84kb)|MIR4423(+11.5kb)|SYDE2(-12.29kb)|WDR63(+12.24kb)	0.4084	0.1636	0.9127	0.7531	0.3146	0.07695	0.3247	0.6504	0.123	0.1238	0.7436	0.2014	0.3876	0.1896	0.1171	0.7238	0.6178	0.9446	0.7338	0.1862	0.563	0.5986	0.2836	0.5956	0.417	0.6196	0.3045	0.3665	0.6655	0.334	0.4118	0.7129	0.6661	0.8327
rs817390	1	85612492	G	C	1	49	252	1	0.7072	0.084	0	0.97806	1.904e-06	IFNalpha_ABC_of_CD4p_T	MCOLN3(+98.27kb)|MIR4423(+12.94kb)|SYDE2(-10.86kb)|WDR63(+13.67kb)	0.4084	0.1636	0.9127	0.7531	0.3146	0.07695	0.3247	0.6504	0.123	0.1238	0.7436	0.2014	0.3876	0.1896	0.1171	0.7238	0.6178	0.9446	0.7338	0.1862	0.563	0.5986	0.2836	0.5956	0.417	0.6196	0.3045	0.3665	0.6655	0.334	0.4118	0.7129	0.6661	0.8327
rs817391	1	85612615	A	G	1	49	252	1	0.7072	0.084	0	0.97806	1.904e-06	IFNalpha_ABC_of_CD4p_T	MCOLN3(+98.39kb)|MIR4423(+13.06kb)|SYDE2(-10.74kb)|WDR63(+13.79kb)	0.4084	0.1636	0.9127	0.7531	0.3146	0.07695	0.3247	0.6504	0.123	0.1238	0.7436	0.2014	0.3876	0.1896	0.1171	0.7238	0.6178	0.9446	0.7338	0.1862	0.563	0.5986	0.2836	0.5956	0.417	0.6196	0.3045	0.3665	0.6655	0.334	0.4118	0.7129	0.6661	0.8327
rs817392	1	85612739	A	G	1	49	252	1	0.7072	0.084	0	0.97806	1.904e-06	IFNalpha_ABC_of_CD4p_T	MCOLN3(+98.52kb)|MIR4423(+13.18kb)|SYDE2(-10.62kb)|WDR63(+13.92kb)	0.4084	0.1636	0.9127	0.7531	0.3146	0.07695	0.3247	0.6504	0.123	0.1238	0.7436	0.2014	0.3876	0.1896	0.1171	0.7238	0.6178	0.9446	0.7338	0.1862	0.563	0.5986	0.2836	0.5956	0.417	0.6196	0.3045	0.3665	0.6655	0.334	0.4118	0.7129	0.6661	0.8327
rs817393	1	85612760	A	G	1	49	252	1	0.7072	0.084	0	0.97806	1.904e-06	IFNalpha_ABC_of_CD4p_T	MCOLN3(+98.54kb)|MIR4423(+13.2kb)|SYDE2(-10.6kb)|WDR63(+13.94kb)	0.4084	0.1636	0.9127	0.7531	0.3146	0.07695	0.3247	0.6504	0.123	0.1238	0.7436	0.2014	0.3876	0.1896	0.1171	0.7238	0.6178	0.9446	0.7338	0.1862	0.563	0.5986	0.2836	0.5956	0.417	0.6196	0.3045	0.3665	0.6655	0.334	0.4118	0.7129	0.6661	0.8327
rs6576756	1	85612868	A	G	6	65	231	1	0.6018	0.127	0	0.984074	7.661e-06	IFNalpha_ABC_of_CD4p_T	MCOLN3(+98.64kb)|MIR4423(+13.31kb)|SYDE2(-10.49kb)|WDR63(+14.05kb)|=missense	0.1743	0.4089	0.665	0.5295	0.7249	0.8358	0.5829	0.6446	0.3822	0.254	0.5205	0.6319	0.09752	0.04828	0.1078	0.7667	0.5359	0.7039	0.2184	0.108	0.2766	0.04863	0.9934	0.09596	0.8436	0.2917	0.1063	0.09347	0.2819	0.3328	0.8779	0.246	0.6531	0.9967
rs817394	1	85613163	C	A	1	49	252	1	0.7072	0.084	0	0.97806	1.904e-06	IFNalpha_ABC_of_CD4p_T	MCOLN3(+98.94kb)|MIR4423(+13.61kb)|SYDE2(-10.19kb)|WDR63(+14.34kb)	0.4084	0.1636	0.9127	0.7531	0.3146	0.07695	0.3247	0.6504	0.123	0.1238	0.7436	0.2014	0.3876	0.1896	0.1171	0.7238	0.6178	0.9446	0.7338	0.1862	0.563	0.5986	0.2836	0.5956	0.417	0.6196	0.3045	0.3665	0.6655	0.334	0.4118	0.7129	0.6661	0.8327
rs817399	1	85613551	A	G	1	49	252	1	0.7072	0.084	0	0.974975	1.904e-06	IFNalpha_ABC_of_CD4p_T	MCOLN3(+99.33kb)|MIR4423(+14kb)|SYDE2(-9.804kb)|WDR63(+14.73kb)	0.4084	0.1636	0.9127	0.7531	0.3146	0.07695	0.3247	0.6504	0.123	0.1238	0.7436	0.2014	0.3876	0.1896	0.1171	0.7238	0.6178	0.9446	0.7338	0.1862	0.563	0.5986	0.2836	0.5956	0.417	0.6196	0.3045	0.3665	0.6655	0.334	0.4118	0.7129	0.6661	0.8327
rs817401	1	85615880	G	A	1	48	253	1	0.7058	0.083	0	0.976786	1.729e-06	IFNalpha_ABC_of_CD4p_T	C1orf52(-99.76kb)|MIR4423(+16.32kb)|SYDE2(-7.475kb)|WDR63(+17.06kb)	0.2255	0.1402	0.9159	0.6969	0.2376	0.08209	0.3069	0.6138	0.1224	0.09927	0.791	0.112	0.3928	0.1745	0.1165	0.8666	0.7613	0.7284	0.6939	0.1667	0.4704	0.5557	0.3007	0.5984	0.4332	0.5154	0.2238	0.3107	0.5484	0.3492	0.3905	0.6956	0.6567	0.8661
rs2007508	1	85616443	C	T	7	74	222	0	0.816	0.145	0	0.985855	2.883e-06	IFNalpha_ABC_of_CD4p_T	C1orf52(-99.19kb)|MIR4423(+16.89kb)|SYDE2(-6.912kb)|WDR63(+17.62kb)	0.1517	0.4207	0.9244	0.4805	0.9297	0.9831	0.8169	0.615	0.3982	0.6296	0.6681	0.441	0.1848	0.2011	0.2792	0.554	0.489	0.6132	0.2595	0.2689	0.3782	0.09697	0.9732	0.1811	0.8685	0.3138	0.1451	0.1282	0.1986	0.26	0.8562	0.4591	0.7427	0.7355
rs817403	1	85617351	T	C	1	46	253	3	0.7059	0.08	0	0.971069	1.836e-06	IFNalpha_ABC_of_CD4p_T	C1orf52(-98.28kb)|MIR4423(+17.8kb)|SYDE2(-6.004kb)|WDR63(+18.53kb)	0.2814	0.3046	0.9053	0.6001	0.2243	0.1276	0.1429	0.3608	0.1115	0.1028	0.5173	0.1927	0.3324	0.1319	0.06475	0.9391	0.4503	0.9285	0.4661	0.1072	0.2801	0.5085	0.2493	0.6068	0.3903	0.4566	0.1965	0.414	0.7258	0.4728	0.2896	0.5282	0.7655	0.7506
rs817409	1	85621658	C	A	7	74	222	0	0.816	0.145	0	0.984717	2.883e-06	IFNalpha_ABC_of_CD4p_T	C1orf52(-93.98kb)|MIR4423(+22.1kb)|SYDE2(-1.697kb)|WDR63(+22.84kb)	0.1517	0.4207	0.9244	0.4805	0.9297	0.9831	0.8169	0.615	0.3982	0.6296	0.6681	0.441	0.1848	0.2011	0.2792	0.554	0.489	0.6132	0.2595	0.2689	0.3782	0.09697	0.9732	0.1811	0.8685	0.3138	0.1451	0.1282	0.1986	0.26	0.8562	0.4591	0.7427	0.7355
rs817410	1	85622423	T	C	7	74	222	0	0.816	0.145	0	0.984717	2.883e-06	IFNalpha_ABC_of_CD4p_T	C1orf52(-93.21kb)|MIR4423(+22.87kb)|SYDE2(-0.932kb)|WDR63(+23.6kb)	0.1517	0.4207	0.9244	0.4805	0.9297	0.9831	0.8169	0.615	0.3982	0.6296	0.6681	0.441	0.1848	0.2011	0.2792	0.554	0.489	0.6132	0.2595	0.2689	0.3782	0.09697	0.9732	0.1811	0.8685	0.3138	0.1451	0.1282	0.1986	0.26	0.8562	0.4591	0.7427	0.7355
rs817411	1	85623859	A	G	1	48	250	4	0.7059	0.084	0	0.964068	2.203e-06	IFNalpha_ABC_of_CD4p_T	C1orf52(-91.78kb)|MIR4423(+24.3kb)|SYDE2(0)|WDR63(+25.04kb)	0.244	0.1456	0.897	0.7127	0.2437	0.08998	0.318	0.6517	0.1256	0.1036	0.8065	0.1131	0.4089	0.1911	0.1217	0.8959	0.713	0.7728	0.6882	0.1782	0.4804	0.5682	0.3155	0.6252	0.4306	0.5136	0.2291	0.3177	0.5341	0.3535	0.3682	0.6848	0.6478	0.9026
rs709785	1	85624006	G	C	7	74	222	0	0.816	0.145	0	0.984717	2.883e-06	IFNalpha_ABC_of_CD4p_T	C1orf52(-91.63kb)|MIR4423(+24.45kb)|SYDE2(0)|WDR63(+25.18kb)	0.1517	0.4207	0.9244	0.4805	0.9297	0.9831	0.8169	0.615	0.3982	0.6296	0.6681	0.441	0.1848	0.2011	0.2792	0.554	0.489	0.6132	0.2595	0.2689	0.3782	0.09697	0.9732	0.1811	0.8685	0.3138	0.1451	0.1282	0.1986	0.26	0.8562	0.4591	0.7427	0.7355
rs817413	1	85625855	T	G	7	74	222	0	0.816	0.145	1	1	2.883e-06	IFNalpha_ABC_of_CD4p_T	C1orf52(-89.78kb)|MIR4423(+26.3kb)|SYDE2(0)|WDR63(+27.03kb)	0.1517	0.4207	0.9244	0.4805	0.9297	0.9831	0.8169	0.615	0.3982	0.6296	0.6681	0.441	0.1848	0.2011	0.2792	0.554	0.489	0.6132	0.2595	0.2689	0.3782	0.09697	0.9732	0.1811	0.8685	0.3138	0.1451	0.1282	0.1986	0.26	0.8562	0.4591	0.7427	0.7355
rs817414	1	85627064	A	G	7	74	222	0	0.816	0.145	0	1	2.883e-06	IFNalpha_ABC_of_CD4p_T	C1orf52(-88.57kb)|MIR4423(+27.51kb)|SYDE2(0)|WDR63(+28.24kb)|=missense	0.1517	0.4207	0.9244	0.4805	0.9297	0.9831	0.8169	0.615	0.3982	0.6296	0.6681	0.441	0.1848	0.2011	0.2792	0.554	0.489	0.6132	0.2595	0.2689	0.3782	0.09697	0.9732	0.1811	0.8685	0.3138	0.1451	0.1282	0.1986	0.26	0.8562	0.4591	0.7427	0.7355
rs817415	1	85628317	T	C	1	48	251	3	0.7059	0.083	0	0.976874	2.074e-06	IFNalpha_ABC_of_CD4p_T	C1orf52(-87.32kb)|MIR4423(+28.76kb)|SYDE2(0)|WDR63(+29.5kb)	0.2371	0.1447	0.9093	0.7098	0.2347	0.08638	0.3185	0.6509	0.1207	0.1003	0.798	0.1151	0.4063	0.1845	0.1193	0.8891	0.7316	0.7708	0.6918	0.1747	0.4845	0.5762	0.3093	0.6205	0.4293	0.532	0.2355	0.3169	0.5314	0.3501	0.3876	0.7008	0.6487	0.9008
rs2068427	1	85628480	G	A	7	74	222	0	0.816	0.145	0	0.998882	2.883e-06	IFNalpha_ABC_of_CD4p_T	C1orf52(-87.16kb)|MIR4423(+28.92kb)|SYDE2(0)|WDR63(+29.66kb)	0.1517	0.4207	0.9244	0.4805	0.9297	0.9831	0.8169	0.615	0.3982	0.6296	0.6681	0.441	0.1848	0.2011	0.2792	0.554	0.489	0.6132	0.2595	0.2689	0.3782	0.09697	0.9732	0.1811	0.8685	0.3138	0.1451	0.1282	0.1986	0.26	0.8562	0.4591	0.7427	0.7355
rs817417	1	85629830	C	T	7	74	222	0	0.816	0.145	0	0.998882	2.883e-06	IFNalpha_ABC_of_CD4p_T	C1orf52(-85.81kb)|MIR4423(+30.27kb)|SYDE2(0)|WDR63(+31.01kb)	0.1517	0.4207	0.9244	0.4805	0.9297	0.9831	0.8169	0.615	0.3982	0.6296	0.6681	0.441	0.1848	0.2011	0.2792	0.554	0.489	0.6132	0.2595	0.2689	0.3782	0.09697	0.9732	0.1811	0.8685	0.3138	0.1451	0.1282	0.1986	0.26	0.8562	0.4591	0.7427	0.7355
rs817418	1	85629958	C	T	7	74	222	0	0.816	0.145	0	0.999627	2.883e-06	IFNalpha_ABC_of_CD4p_T	C1orf52(-85.68kb)|MIR4423(+30.4kb)|SYDE2(0)|WDR63(+31.14kb)	0.1517	0.4207	0.9244	0.4805	0.9297	0.9831	0.8169	0.615	0.3982	0.6296	0.6681	0.441	0.1848	0.2011	0.2792	0.554	0.489	0.6132	0.2595	0.2689	0.3782	0.09697	0.9732	0.1811	0.8685	0.3138	0.1451	0.1282	0.1986	0.26	0.8562	0.4591	0.7427	0.7355
rs817419	1	85630015	G	A	7	74	222	0	0.816	0.145	0	0.999254	2.883e-06	IFNalpha_ABC_of_CD4p_T	C1orf52(-85.62kb)|MIR4423(+30.46kb)|SYDE2(0)|WDR63(+31.19kb)	0.1517	0.4207	0.9244	0.4805	0.9297	0.9831	0.8169	0.615	0.3982	0.6296	0.6681	0.441	0.1848	0.2011	0.2792	0.554	0.489	0.6132	0.2595	0.2689	0.3782	0.09697	0.9732	0.1811	0.8685	0.3138	0.1451	0.1282	0.1986	0.26	0.8562	0.4591	0.7427	0.7355
rs817420	1	85630865	C	T	7	74	222	0	0.816	0.145	0	0.999254	2.883e-06	IFNalpha_ABC_of_CD4p_T	C1orf52(-84.77kb)|MIR4423(+31.31kb)|SYDE2(0)|WDR63(+32.04kb)	0.1517	0.4207	0.9244	0.4805	0.9297	0.9831	0.8169	0.615	0.3982	0.6296	0.6681	0.441	0.1848	0.2011	0.2792	0.554	0.489	0.6132	0.2595	0.2689	0.3782	0.09697	0.9732	0.1811	0.8685	0.3138	0.1451	0.1282	0.1986	0.26	0.8562	0.4591	0.7427	0.7355
rs817421	1	85630899	C	T	7	74	222	0	0.816	0.145	0	0.999627	2.883e-06	IFNalpha_ABC_of_CD4p_T	C1orf52(-84.74kb)|MIR4423(+31.34kb)|SYDE2(0)|WDR63(+32.08kb)	0.1517	0.4207	0.9244	0.4805	0.9297	0.9831	0.8169	0.615	0.3982	0.6296	0.6681	0.441	0.1848	0.2011	0.2792	0.554	0.489	0.6132	0.2595	0.2689	0.3782	0.09697	0.9732	0.1811	0.8685	0.3138	0.1451	0.1282	0.1986	0.26	0.8562	0.4591	0.7427	0.7355
rs709787	1	85631790	G	A	7	74	222	0	0.816	0.145	0	0.999627	2.883e-06	IFNalpha_ABC_of_CD4p_T	BCL10(-99.67kb)|C1orf52(-83.85kb)|MIR4423(+32.23kb)|SYDE2(0)|WDR63(+32.97kb)	0.1517	0.4207	0.9244	0.4805	0.9297	0.9831	0.8169	0.615	0.3982	0.6296	0.6681	0.441	0.1848	0.2011	0.2792	0.554	0.489	0.6132	0.2595	0.2689	0.3782	0.09697	0.9732	0.1811	0.8685	0.3138	0.1451	0.1282	0.1986	0.26	0.8562	0.4591	0.7427	0.7355
rs817422	1	85632596	G	T	1	48	251	3	0.7059	0.083	0	0.976874	2.074e-06	IFNalpha_ABC_of_CD4p_T	BCL10(-98.86kb)|C1orf52(-83.04kb)|MIR4423(+33.04kb)|SYDE2(0)|WDR63(+33.78kb)	0.2371	0.1447	0.9093	0.7098	0.2347	0.08638	0.3185	0.6509	0.1207	0.1003	0.798	0.1151	0.4063	0.1845	0.1193	0.8891	0.7316	0.7708	0.6918	0.1747	0.4845	0.5762	0.3093	0.6205	0.4293	0.532	0.2355	0.3169	0.5314	0.3501	0.3876	0.7008	0.6487	0.9008
rs817423	1	85632660	A	G	1	48	251	3	0.7059	0.083	0	0.976874	2.074e-06	IFNalpha_ABC_of_CD4p_T	BCL10(-98.8kb)|C1orf52(-82.98kb)|MIR4423(+33.1kb)|SYDE2(0)|WDR63(+33.84kb)	0.2371	0.1447	0.9093	0.7098	0.2347	0.08638	0.3185	0.6509	0.1207	0.1003	0.798	0.1151	0.4063	0.1845	0.1193	0.8891	0.7316	0.7708	0.6918	0.1747	0.4845	0.5762	0.3093	0.6205	0.4293	0.532	0.2355	0.3169	0.5314	0.3501	0.3876	0.7008	0.6487	0.9008
rs817424	1	85633244	C	T	7	74	222	0	0.816	0.145	0	0.999627	2.883e-06	IFNalpha_ABC_of_CD4p_T	BCL10(-98.22kb)|C1orf52(-82.39kb)|MIR4423(+33.69kb)|SYDE2(0)|WDR63(+34.42kb)	0.1517	0.4207	0.9244	0.4805	0.9297	0.9831	0.8169	0.615	0.3982	0.6296	0.6681	0.441	0.1848	0.2011	0.2792	0.554	0.489	0.6132	0.2595	0.2689	0.3782	0.09697	0.9732	0.1811	0.8685	0.3138	0.1451	0.1282	0.1986	0.26	0.8562	0.4591	0.7427	0.7355
rs817425	1	85633294	T	C	1	48	251	3	0.7059	0.083	0	0.976874	2.074e-06	IFNalpha_ABC_of_CD4p_T	BCL10(-98.16kb)|C1orf52(-82.34kb)|MIR4423(+33.74kb)|SYDE2(0)|WDR63(+34.47kb)	0.2371	0.1447	0.9093	0.7098	0.2347	0.08638	0.3185	0.6509	0.1207	0.1003	0.798	0.1151	0.4063	0.1845	0.1193	0.8891	0.7316	0.7708	0.6918	0.1747	0.4845	0.5762	0.3093	0.6205	0.4293	0.532	0.2355	0.3169	0.5314	0.3501	0.3876	0.7008	0.6487	0.9008
rs817426	1	85633632	T	A	7	74	222	0	0.816	0.145	0	0.999627	2.883e-06	IFNalpha_ABC_of_CD4p_T	BCL10(-97.83kb)|C1orf52(-82kb)|MIR4423(+34.08kb)|SYDE2(0)|WDR63(+34.81kb)	0.1517	0.4207	0.9244	0.4805	0.9297	0.9831	0.8169	0.615	0.3982	0.6296	0.6681	0.441	0.1848	0.2011	0.2792	0.554	0.489	0.6132	0.2595	0.2689	0.3782	0.09697	0.9732	0.1811	0.8685	0.3138	0.1451	0.1282	0.1986	0.26	0.8562	0.4591	0.7427	0.7355
rs817427	1	85633952	A	G	7	74	222	0	0.816	0.145	0	0.999627	2.883e-06	IFNalpha_ABC_of_CD4p_T	BCL10(-97.51kb)|C1orf52(-81.68kb)|MIR4423(+34.4kb)|SYDE2(0)|WDR63(+35.13kb)	0.1517	0.4207	0.9244	0.4805	0.9297	0.9831	0.8169	0.615	0.3982	0.6296	0.6681	0.441	0.1848	0.2011	0.2792	0.554	0.489	0.6132	0.2595	0.2689	0.3782	0.09697	0.9732	0.1811	0.8685	0.3138	0.1451	0.1282	0.1986	0.26	0.8562	0.4591	0.7427	0.7355
rs817428	1	85634286	C	G	1	48	250	4	0.7059	0.084	0	0.976808	1.971e-06	IFNalpha_ABC_of_CD4p_T	BCL10(-97.17kb)|C1orf52(-81.35kb)|MIR4423(+34.73kb)|SYDE2(0)|WDR63(+35.46kb)	0.232	0.1367	0.9282	0.7952	0.248	0.09505	0.3249	0.6513	0.1225	0.1147	0.7454	0.1238	0.3553	0.1494	0.09495	0.9113	0.755	0.713	0.6714	0.1492	0.4567	0.5149	0.2886	0.5192	0.4586	0.5056	0.2087	0.3226	0.56	0.3734	0.3913	0.6943	0.6795	0.8294
rs817429	1	85635731	T	C	7	74	222	0	0.816	0.145	0	0.999627	2.883e-06	IFNalpha_ABC_of_CD4p_T	BCL10(-95.73kb)|C1orf52(-79.9kb)|MIR4423(+36.18kb)|SYDE2(0)|WDR63(+36.91kb)	0.1517	0.4207	0.9244	0.4805	0.9297	0.9831	0.8169	0.615	0.3982	0.6296	0.6681	0.441	0.1848	0.2011	0.2792	0.554	0.489	0.6132	0.2595	0.2689	0.3782	0.09697	0.9732	0.1811	0.8685	0.3138	0.1451	0.1282	0.1986	0.26	0.8562	0.4591	0.7427	0.7355
rs817430	1	85636295	G	C	7	74	222	0	0.816	0.145	0	0.999627	2.883e-06	IFNalpha_ABC_of_CD4p_T	BCL10(-95.16kb)|C1orf52(-79.34kb)|MIR4423(+36.74kb)|SYDE2(0)|WDR63(+37.47kb)	0.1517	0.4207	0.9244	0.4805	0.9297	0.9831	0.8169	0.615	0.3982	0.6296	0.6681	0.441	0.1848	0.2011	0.2792	0.554	0.489	0.6132	0.2595	0.2689	0.3782	0.09697	0.9732	0.1811	0.8685	0.3138	0.1451	0.1282	0.1986	0.26	0.8562	0.4591	0.7427	0.7355
rs817431	1	85637487	G	C	7	74	222	0	0.816	0.145	0	0.999627	2.883e-06	IFNalpha_ABC_of_CD4p_T	BCL10(-93.97kb)|C1orf52(-78.15kb)|MIR4423(+37.93kb)|SYDE2(0)|WDR63(+38.67kb)	0.1517	0.4207	0.9244	0.4805	0.9297	0.9831	0.8169	0.615	0.3982	0.6296	0.6681	0.441	0.1848	0.2011	0.2792	0.554	0.489	0.6132	0.2595	0.2689	0.3782	0.09697	0.9732	0.1811	0.8685	0.3138	0.1451	0.1282	0.1986	0.26	0.8562	0.4591	0.7427	0.7355
rs817432	1	85637648	G	A	7	74	222	0	0.816	0.145	0	0.999254	2.883e-06	IFNalpha_ABC_of_CD4p_T	BCL10(-93.81kb)|C1orf52(-77.99kb)|MIR4423(+38.09kb)|SYDE2(0)|WDR63(+38.83kb)	0.1517	0.4207	0.9244	0.4805	0.9297	0.9831	0.8169	0.615	0.3982	0.6296	0.6681	0.441	0.1848	0.2011	0.2792	0.554	0.489	0.6132	0.2595	0.2689	0.3782	0.09697	0.9732	0.1811	0.8685	0.3138	0.1451	0.1282	0.1986	0.26	0.8562	0.4591	0.7427	0.7355
rs817433	1	85637775	A	T	7	74	222	0	0.816	0.145	0	0.999627	2.883e-06	IFNalpha_ABC_of_CD4p_T	BCL10(-93.68kb)|C1orf52(-77.86kb)|MIR4423(+38.22kb)|SYDE2(0)|WDR63(+38.95kb)	0.1517	0.4207	0.9244	0.4805	0.9297	0.9831	0.8169	0.615	0.3982	0.6296	0.6681	0.441	0.1848	0.2011	0.2792	0.554	0.489	0.6132	0.2595	0.2689	0.3782	0.09697	0.9732	0.1811	0.8685	0.3138	0.1451	0.1282	0.1986	0.26	0.8562	0.4591	0.7427	0.7355
rs817434	1	85637979	G	A	1	48	253	1	0.7058	0.083	0	0.986183	1.729e-06	IFNalpha_ABC_of_CD4p_T	BCL10(-93.48kb)|C1orf52(-77.66kb)|MIR4423(+38.42kb)|SYDE2(0)|WDR63(+39.16kb)	0.2255	0.1402	0.9159	0.6969	0.2376	0.08209	0.3069	0.6138	0.1224	0.09927	0.791	0.112	0.3928	0.1745	0.1165	0.8666	0.7613	0.7284	0.6939	0.1667	0.4704	0.5557	0.3007	0.5984	0.4332	0.5154	0.2238	0.3107	0.5484	0.3492	0.3905	0.6956	0.6567	0.8661
rs817435	1	85638042	A	G	7	74	222	0	0.816	0.145	0	0.999627	2.883e-06	IFNalpha_ABC_of_CD4p_T	BCL10(-93.42kb)|C1orf52(-77.59kb)|MIR4423(+38.49kb)|SYDE2(0)|WDR63(+39.22kb)	0.1517	0.4207	0.9244	0.4805	0.9297	0.9831	0.8169	0.615	0.3982	0.6296	0.6681	0.441	0.1848	0.2011	0.2792	0.554	0.489	0.6132	0.2595	0.2689	0.3782	0.09697	0.9732	0.1811	0.8685	0.3138	0.1451	0.1282	0.1986	0.26	0.8562	0.4591	0.7427	0.7355
rs817436	1	85639827	C	T	1	48	253	1	0.7058	0.083	0	0.986183	1.729e-06	IFNalpha_ABC_of_CD4p_T	BCL10(-91.63kb)|C1orf52(-75.81kb)|MIR4423(+40.27kb)|SYDE2(0)|WDR63(+41.01kb)	0.2255	0.1402	0.9159	0.6969	0.2376	0.08209	0.3069	0.6138	0.1224	0.09927	0.791	0.112	0.3928	0.1745	0.1165	0.8666	0.7613	0.7284	0.6939	0.1667	0.4704	0.5557	0.3007	0.5984	0.4332	0.5154	0.2238	0.3107	0.5484	0.3492	0.3905	0.6956	0.6567	0.8661
rs1037744	1	85640432	A	G	7	74	222	0	0.816	0.145	0	0.999627	2.883e-06	IFNalpha_ABC_of_CD4p_T	BCL10(-91.03kb)|C1orf52(-75.2kb)|MIR4423(+40.88kb)|SYDE2(0)|WDR63(+41.61kb)	0.1517	0.4207	0.9244	0.4805	0.9297	0.9831	0.8169	0.615	0.3982	0.6296	0.6681	0.441	0.1848	0.2011	0.2792	0.554	0.489	0.6132	0.2595	0.2689	0.3782	0.09697	0.9732	0.1811	0.8685	0.3138	0.1451	0.1282	0.1986	0.26	0.8562	0.4591	0.7427	0.7355
rs1037745	1	85640433	A	C	7	74	222	0	0.816	0.145	0	0.999627	2.883e-06	IFNalpha_ABC_of_CD4p_T	BCL10(-91.03kb)|C1orf52(-75.2kb)|MIR4423(+40.88kb)|SYDE2(0)|WDR63(+41.61kb)	0.1517	0.4207	0.9244	0.4805	0.9297	0.9831	0.8169	0.615	0.3982	0.6296	0.6681	0.441	0.1848	0.2011	0.2792	0.554	0.489	0.6132	0.2595	0.2689	0.3782	0.09697	0.9732	0.1811	0.8685	0.3138	0.1451	0.1282	0.1986	0.26	0.8562	0.4591	0.7427	0.7355
rs817437	1	85640661	C	T	7	74	222	0	0.816	0.145	0	0.999627	2.883e-06	IFNalpha_ABC_of_CD4p_T	BCL10(-90.8kb)|C1orf52(-74.98kb)|MIR4423(+41.1kb)|SYDE2(0)|WDR63(+41.84kb)	0.1517	0.4207	0.9244	0.4805	0.9297	0.9831	0.8169	0.615	0.3982	0.6296	0.6681	0.441	0.1848	0.2011	0.2792	0.554	0.489	0.6132	0.2595	0.2689	0.3782	0.09697	0.9732	0.1811	0.8685	0.3138	0.1451	0.1282	0.1986	0.26	0.8562	0.4591	0.7427	0.7355
rs817438	1	85641119	T	G	1	48	250	4	0.7059	0.084	0	0.97621	1.971e-06	IFNalpha_ABC_of_CD4p_T	BCL10(-90.34kb)|C1orf52(-74.52kb)|MIR4423(+41.56kb)|SYDE2(0)|WDR63(+42.3kb)	0.232	0.1367	0.9282	0.7952	0.248	0.09505	0.3249	0.6513	0.1225	0.1147	0.7454	0.1238	0.3553	0.1494	0.09495	0.9113	0.755	0.713	0.6714	0.1492	0.4567	0.5149	0.2886	0.5192	0.4586	0.5056	0.2087	0.3226	0.56	0.3734	0.3913	0.6943	0.6795	0.8294
rs3364	1	85641435	A	G	7	72	222	2	0.6397	0.143	0	0.988276	2.602e-06	IFNalpha_ABC_of_CD4p_T	BCL10(-90.02kb)|C1orf52(-74.2kb)|MIR4423(+41.88kb)|SYDE2(0)|WDR63(+42.61kb)	0.09552	0.3845	0.8646	0.6048	0.8471	0.9646	0.8354	0.6591	0.4068	0.6282	0.7835	0.3295	0.2246	0.2349	0.3148	0.5217	0.5398	0.6808	0.2896	0.2859	0.3807	0.106	0.9749	0.2156	0.8092	0.2839	0.1293	0.1051	0.1862	0.2364	0.8492	0.4593	0.7204	0.7489
rs817439	1	85643504	C	G	7	72	222	2	0.6397	0.143	0	0.987906	2.602e-06	IFNalpha_ABC_of_CD4p_T	BCL10(-87.96kb)|C1orf52(-72.13kb)|LOC646626(-98.54kb)|MIR4423(+43.95kb)|SYDE2(0)|WDR63(+44.68kb)	0.09552	0.3845	0.8646	0.6048	0.8471	0.9646	0.8354	0.6591	0.4068	0.6282	0.7835	0.3295	0.2246	0.2349	0.3148	0.5217	0.5398	0.6808	0.2896	0.2859	0.3807	0.106	0.9749	0.2156	0.8092	0.2839	0.1293	0.1051	0.1862	0.2364	0.8492	0.4593	0.7204	0.7489
rs817440	1	85644174	A	G	7	72	222	2	0.6397	0.143	0	0.988276	2.602e-06	IFNalpha_ABC_of_CD4p_T	BCL10(-87.28kb)|C1orf52(-71.46kb)|LOC646626(-97.87kb)|MIR4423(+44.62kb)|SYDE2(0)|WDR63(+45.35kb)	0.09552	0.3845	0.8646	0.6048	0.8471	0.9646	0.8354	0.6591	0.4068	0.6282	0.7835	0.3295	0.2246	0.2349	0.3148	0.5217	0.5398	0.6808	0.2896	0.2859	0.3807	0.106	0.9749	0.2156	0.8092	0.2839	0.1293	0.1051	0.1862	0.2364	0.8492	0.4593	0.7204	0.7489
rs817441	1	85644345	G	T	6	68	222	7	0.8023	0.135	0	0.980159	4.968e-06	IFNalpha_ABC_of_CD4p_T	BCL10(-87.11kb)|C1orf52(-71.29kb)|LOC646626(-97.7kb)|MIR4423(+44.79kb)|SYDE2(0)|WDR63(+45.52kb)	0.06393	0.2778	0.9432	0.7466	0.8637	0.8919	0.6242	0.6236	0.3935	0.6525	0.7395	0.2685	0.2137	0.1574	0.3286	0.4987	0.3798	0.5173	0.1749	0.1366	0.2175	0.07462	0.8587	0.1862	0.8822	0.2606	0.126	0.1627	0.1864	0.6754	0.8487	0.5836	0.8064	0.8697
rs2994490	1	85645165	C	G	7	70	222	4	0.6297	0.14	0	0.985919	2.961e-06	IFNalpha_ABC_of_CD4p_T	BCL10(-86.29kb)|C1orf52(-70.47kb)|LOC646626(-96.88kb)|MIR4423(+45.61kb)|SYDE2(0)|WDR63(+46.34kb)	0.09375	0.4108	0.785	0.6243	0.9759	0.967	0.8634	0.638	0.3489	0.5675	0.7452	0.3026	0.19	0.2086	0.3247	0.5358	0.5703	0.69	0.2064	0.2356	0.4322	0.1154	0.9898	0.1734	0.9138	0.3058	0.1201	0.1025	0.1888	0.2529	0.7817	0.4499	0.7122	0.7597
rs817446	1	85646151	A	G	1	47	253	2	0.7054	0.081	0	0.982557	1.991e-06	IFNalpha_ABC_of_CD4p_T	BCL10(-85.31kb)|C1orf52(-69.48kb)|LOC646626(-95.89kb)|MIR4423(+46.6kb)|SYDE2(0)|WDR63(+47.33kb)	0.2398	0.1711	0.8273	0.6765	0.3623	0.1172	0.2978	0.6574	0.1034	0.07917	0.8248	0.07088	0.3417	0.1611	0.1461	0.8377	0.8306	0.6602	0.5551	0.1514	0.5446	0.6341	0.3179	0.5891	0.4946	0.6102	0.2364	0.2845	0.5424	0.342	0.3482	0.7883	0.5901	0.8765
rs817445	1	85646305	A	G	1	47	251	4	0.7053	0.082	0	0.973921	2.16e-06	IFNalpha_ABC_of_CD4p_T	BCL10(-85.15kb)|C1orf52(-69.33kb)|LOC646626(-95.74kb)|MIR4423(+46.75kb)|SYDE2(0)|WDR63(+47.48kb)	0.2466	0.1684	0.8479	0.7438	0.3806	0.1293	0.3113	0.6886	0.1014	0.08978	0.7943	0.07404	0.3185	0.1434	0.1332	0.8542	0.8322	0.6436	0.5339	0.1365	0.5352	0.6033	0.3142	0.5297	0.5135	0.6055	0.2207	0.2851	0.5397	0.3493	0.3602	0.7972	0.5998	0.8598
rs3013111	1	85649468	T	C	7	70	222	4	0.6297	0.14	0	0.985181	2.961e-06	IFNalpha_ABC_of_CD4p_T	BCL10(-81.99kb)|C1orf52(-66.17kb)|LOC646626(-92.57kb)|MIR4423(+49.91kb)|SYDE2(0)|WDR63(+50.65kb)	0.09375	0.4108	0.785	0.6243	0.9759	0.967	0.8634	0.638	0.3489	0.5675	0.7452	0.3026	0.19	0.2086	0.3247	0.5358	0.5703	0.69	0.2064	0.2356	0.4322	0.1154	0.9898	0.1734	0.9138	0.3058	0.1201	0.1025	0.1888	0.2529	0.7817	0.4499	0.7122	0.7597
rs817447	1	85649983	C	T	1	47	253	2	0.7054	0.081	0	0.981332	1.991e-06	IFNalpha_ABC_of_CD4p_T	BCL10(-81.48kb)|C1orf52(-65.65kb)|LOC646626(-92.06kb)|MIR4423(+50.43kb)|SYDE2(0)|WDR63(+51.16kb)	0.2398	0.1711	0.8273	0.6765	0.3623	0.1172	0.2978	0.6574	0.1034	0.07917	0.8248	0.07088	0.3417	0.1611	0.1461	0.8377	0.8306	0.6602	0.5551	0.1514	0.5446	0.6341	0.3179	0.5891	0.4946	0.6102	0.2364	0.2845	0.5424	0.342	0.3482	0.7883	0.5901	0.8765
rs1674175	1	85654128	G	C	1	47	252	3	0.7053	0.082	0	0.978476	2.216e-06	IFNalpha_ABC_of_CD4p_T	BCL10(-77.33kb)|C1orf52(-61.51kb)|LOC646626(-87.91kb)|MIR4423(+54.57kb)|SYDE2(0)|WDR63(+55.31kb)	0.2159	0.1688	0.853	0.6619	0.3307	0.1158	0.2923	0.6285	0.1039	0.07401	0.8367	0.07309	0.3239	0.1534	0.1467	0.8419	0.8324	0.6367	0.5456	0.1619	0.5414	0.5817	0.3285	0.563	0.4901	0.6107	0.237	0.2985	0.555	0.345	0.3575	0.8019	0.6017	0.8602
rs817451	1	85656602	C	T	1	47	252	3	0.7053	0.082	0	0.978476	2.199e-06	IFNalpha_ABC_of_CD4p_T	BCL10(-74.86kb)|C1orf52(-59.03kb)|LOC646626(-85.44kb)|MIR4423(+57.05kb)|SYDE2(0)|WDR63(+57.78kb)	0.2193	0.1753	0.8748	0.6717	0.3323	0.1205	0.3105	0.6409	0.1069	0.07	0.8534	0.07176	0.3341	0.1569	0.1481	0.8502	0.8337	0.6227	0.5321	0.1671	0.5175	0.5681	0.3335	0.5555	0.5185	0.6007	0.2452	0.2832	0.5406	0.3351	0.3678	0.8049	0.5987	0.8571
rs817452	1	85656680	A	C	7	66	222	8	0.4529	0.136	0	0.977437	1.545e-06	IFNalpha_ABC_of_CD4p_T	BCL10(-74.78kb)|C1orf52(-58.96kb)|LOC646626(-85.36kb)|MIR4423(+57.12kb)|SYDE2(0)|WDR63(+57.86kb)	0.08445	0.3343	0.6609	0.7989	0.9095	0.9696	0.9896	0.7058	0.3293	0.6677	0.775	0.1833	0.2045	0.2211	0.4032	0.6304	0.6799	0.7151	0.2313	0.1746	0.4677	0.1656	0.9715	0.2161	0.824	0.3066	0.08139	0.06759	0.158	0.2087	0.7886	0.4368	0.5816	0.636
rs817453	1	85657310	G	A	1	47	252	3	0.7053	0.082	0	0.979085	2.199e-06	IFNalpha_ABC_of_CD4p_T	BCL10(-74.15kb)|C1orf52(-58.33kb)|LOC646626(-84.73kb)|MIR4423(+57.75kb)|SYDE2(0)|WDR63(+58.49kb)	0.2193	0.1753	0.8748	0.6717	0.3323	0.1205	0.3105	0.6409	0.1069	0.07	0.8534	0.07176	0.3341	0.1569	0.1481	0.8502	0.8337	0.6227	0.5321	0.1671	0.5175	0.5681	0.3335	0.5555	0.5185	0.6007	0.2452	0.2832	0.5406	0.3351	0.3678	0.8049	0.5987	0.8571
rs860140	1	85660811	T	C	1	48	251	3	0.7059	0.083	0	0.973602	7.539e-06	IFNalpha_ABC_of_CD4p_T	BCL10(-70.65kb)|C1orf52(-54.82kb)|LOC646626(-81.23kb)|MIR4423(+61.26kb)|SYDE2(0)|WDR63(+61.99kb)	0.1958	0.1675	0.8074	0.6401	0.3033	0.1058	0.2702	0.5239	0.09603	0.0482	0.723	0.1167	0.3651	0.157	0.1222	0.8355	0.767	0.6541	0.5034	0.1439	0.4455	0.5735	0.272	0.5763	0.4584	0.6027	0.2802	0.4566	0.7548	0.4124	0.292	0.6025	0.7432	0.7094
rs817456	1	85666327	C	T	1	48	251	3	0.7059	0.083	0	0.969371	7.539e-06	IFNalpha_ABC_of_CD4p_T	BCL10(-65.13kb)|C1orf52(-49.31kb)|LOC646626(-75.71kb)|MIR4423(+66.77kb)|SYDE2(0)|WDR63(+67.51kb)	0.1958	0.1675	0.8074	0.6401	0.3033	0.1058	0.2702	0.5239	0.09603	0.0482	0.723	0.1167	0.3651	0.157	0.1222	0.8355	0.767	0.6541	0.5034	0.1439	0.4455	0.5735	0.272	0.5763	0.4584	0.6027	0.2802	0.4566	0.7548	0.4124	0.292	0.6025	0.7432	0.7094
rs817457	1	85666886	C	T	1	49	250	3	0.7075	0.085	0	0.96806	3.43e-05	IFNalpha_ABC_of_CD4p_T	BCL10(-64.57kb)|C1orf52(-48.75kb)|LOC646626(-75.15kb)|MIR4423(+67.33kb)|SYDE2(+0.158kb)|WDR63(+68.06kb)	0.2276	0.1533	0.6883	0.6185	0.3142	0.1103	0.2331	0.5246	0.08309	0.05774	0.7109	0.1331	0.4789	0.2169	0.1431	0.8897	0.7399	0.7643	0.596	0.1672	0.5441	0.6324	0.3193	0.556	0.5426	0.5389	0.2461	0.5287	0.7877	0.482	0.3014	0.5826	0.8288	0.624
rs1674162	1	85673871	T	C	1	48	251	3	0.7059	0.083	0	0.970119	7.539e-06	IFNalpha_ABC_of_CD4p_T	BCL10(-57.59kb)|C1orf52(-41.76kb)|LOC646626(-68.17kb)|MIR4423(+74.32kb)|SYDE2(+7.143kb)|WDR63(+75.05kb)	0.1958	0.1675	0.8074	0.6401	0.3033	0.1058	0.2702	0.5239	0.09603	0.0482	0.723	0.1167	0.3651	0.157	0.1222	0.8355	0.767	0.6541	0.5034	0.1439	0.4455	0.5735	0.272	0.5763	0.4584	0.6027	0.2802	0.4566	0.7548	0.4124	0.292	0.6025	0.7432	0.7094
rs61769452	1	85677530	T	G	1	44	254	4	1	0.077	0	0.972486	1.473e-05	IFNalpha_ABC_of_CD4p_T	BCL10(-53.93kb)|C1orf52(-38.11kb)|LOC646626(-64.51kb)|MIR4423(+77.97kb)|SYDE2(+10.8kb)|WDR63(+78.71kb)	0.1948	0.2763	0.8736	0.6214	0.3307	0.0468	0.4384	0.805	0.02701	0.05871	0.4368	0.1547	0.1084	0.03251	0.06178	0.8577	0.7005	0.4595	0.2253	0.03011	0.3714	0.24	0.228	0.1665	0.6052	0.3671	0.1173	0.548	0.5728	0.2874	0.496	0.8159	0.9051	0.7787
rs17386490	1	85679644	G	A	1	44	254	4	1	0.077	0	0.971828	1.517e-05	IFNalpha_ABC_of_CD4p_T	BCL10(-51.82kb)|C1orf52(-35.99kb)|LOC646626(-62.4kb)|MIR4423(+80.09kb)|SYDE2(+12.92kb)|WDR63(+80.82kb)	0.3249	0.287	0.8506	0.611	0.3238	0.06191	0.5012	0.8358	0.09893	0.1524	0.6392	0.1793	0.26	0.1039	0.144	0.8187	0.8535	0.3995	0.4216	0.09096	0.5434	0.4397	0.3642	0.384	0.6005	0.5507	0.212	0.4943	0.7687	0.4025	0.3797	0.7477	0.7073	0.7339
rs76201923	1	85686252	T	C	2	45	255	1	1	0.081	0	0.981835	3.749e-05	IFNalpha_ABC_of_CD4p_T	BCL10(-45.21kb)|C1orf52(-29.38kb)|DDAH1(-97.92kb)|LOC646626(-55.79kb)|MIR4423(+86.7kb)|SYDE2(+19.52kb)|WDR63(+87.43kb)	0.3167	0.1749	0.7535	0.4264	0.1264	0.03164	0.2833	0.3517	0.1455	0.2216	0.4928	0.5229	0.3305	0.1266	0.05676	0.7142	0.4861	0.7371	0.7085	0.1	0.4131	0.3249	0.1855	0.4544	0.3834	0.4231	0.259	0.6556	0.8618	0.3281	0.5265	0.4359	0.9531	0.4365
rs61771963	1	85690566	T	C	2	45	255	1	1	0.081	0	0.992323	3.749e-05	IFNalpha_ABC_of_CD4p_T	BCL10(-40.89kb)|C1orf52(-25.07kb)|DDAH1(-93.6kb)|LOC646626(-51.47kb)|MIR4423(+91.01kb)|SYDE2(+23.84kb)|WDR63(+91.74kb)	0.3167	0.1749	0.7535	0.4264	0.1264	0.03164	0.2833	0.3517	0.1455	0.2216	0.4928	0.5229	0.3305	0.1266	0.05676	0.7142	0.4861	0.7371	0.7085	0.1	0.4131	0.3249	0.1855	0.4544	0.3834	0.4231	0.259	0.6556	0.8618	0.3281	0.5265	0.4359	0.9531	0.4365
rs17386581	1	85692467	C	T	2	45	255	1	1	0.081	0	0.989159	3.749e-05	IFNalpha_ABC_of_CD4p_T	BCL10(-38.99kb)|C1orf52(-23.17kb)|DDAH1(-91.7kb)|LOC646626(-49.57kb)|MIR4423(+92.91kb)|SYDE2(+25.74kb)|WDR63(+93.65kb)	0.3167	0.1749	0.7535	0.4264	0.1264	0.03164	0.2833	0.3517	0.1455	0.2216	0.4928	0.5229	0.3305	0.1266	0.05676	0.7142	0.4861	0.7371	0.7085	0.1	0.4131	0.3249	0.1855	0.4544	0.3834	0.4231	0.259	0.6556	0.8618	0.3281	0.5265	0.4359	0.9531	0.4365
rs61771964	1	85692684	G	A	2	45	255	1	1	0.081	0	0.992323	3.749e-05	IFNalpha_ABC_of_CD4p_T	BCL10(-38.78kb)|C1orf52(-22.95kb)|DDAH1(-91.48kb)|LOC646626(-49.36kb)|MIR4423(+93.13kb)|SYDE2(+25.96kb)|WDR63(+93.86kb)	0.3167	0.1749	0.7535	0.4264	0.1264	0.03164	0.2833	0.3517	0.1455	0.2216	0.4928	0.5229	0.3305	0.1266	0.05676	0.7142	0.4861	0.7371	0.7085	0.1	0.4131	0.3249	0.1855	0.4544	0.3834	0.4231	0.259	0.6556	0.8618	0.3281	0.5265	0.4359	0.9531	0.4365
rs61771966	1	85699976	C	T	2	45	254	2	1	0.081	0	0.990426	3.65e-05	IFNalpha_ABC_of_CD4p_T	BCL10(-31.48kb)|C1orf52(-15.66kb)|DDAH1(-84.19kb)|LOC646626(-42.06kb)|SYDE2(+33.25kb)	0.3065	0.1776	0.7395	0.4347	0.1431	0.03154	0.2782	0.3512	0.1574	0.2408	0.4883	0.4992	0.2918	0.1159	0.05491	0.7786	0.5116	0.6822	0.6905	0.1016	0.3983	0.2854	0.1996	0.4204	0.4031	0.4011	0.2381	0.6402	0.8724	0.3522	0.5302	0.4435	0.9189	0.4453
rs61771967	1	85703129	T	A	2	45	254	2	1	0.081	0	0.990437	3.65e-05	IFNalpha_ABC_of_CD4p_T	BCL10(-28.33kb)|C1orf52(-12.51kb)|DDAH1(-81.04kb)|LOC646626(-38.91kb)|SYDE2(+36.4kb)	0.3065	0.1776	0.7395	0.4347	0.1431	0.03154	0.2782	0.3512	0.1574	0.2408	0.4883	0.4992	0.2918	0.1159	0.05491	0.7786	0.5116	0.6822	0.6905	0.1016	0.3983	0.2854	0.1996	0.4204	0.4031	0.4011	0.2381	0.6402	0.8724	0.3522	0.5302	0.4435	0.9189	0.4453
rs61771968	1	85707905	T	G	2	45	254	2	1	0.081	0	0.987934	3.65e-05	IFNalpha_ABC_of_CD4p_T	BCL10(-23.55kb)|C1orf52(-7.731kb)|DDAH1(-76.26kb)|LOC646626(-34.14kb)|SYDE2(+41.18kb)	0.3065	0.1776	0.7395	0.4347	0.1431	0.03154	0.2782	0.3512	0.1574	0.2408	0.4883	0.4992	0.2918	0.1159	0.05491	0.7786	0.5116	0.6822	0.6905	0.1016	0.3983	0.2854	0.1996	0.4204	0.4031	0.4011	0.2381	0.6402	0.8724	0.3522	0.5302	0.4435	0.9189	0.4453
rs17382610	1	85709133	T	C	2	45	253	3	1	0.082	0	0.989356	3.853e-05	IFNalpha_ABC_of_CD4p_T	BCL10(-22.33kb)|C1orf52(-6.503kb)|DDAH1(-75.03kb)|LOC646626(-32.91kb)|SYDE2(+42.4kb)	0.25	0.1545	0.7887	0.4305	0.106	0.03141	0.2679	0.3134	0.1535	0.2421	0.5051	0.5209	0.289	0.115	0.05359	0.7752	0.4513	0.7379	0.6835	0.1033	0.3924	0.2798	0.1944	0.4382	0.3856	0.3894	0.2357	0.6603	0.8555	0.3418	0.55	0.4438	0.9271	0.4605
rs61771973	1	85742264	C	G	2	46	253	2	1	0.083	0	0.991697	5.348e-05	IFNalpha_ABC_of_CD4p_T	BCL10(0)|C1orf52(+16.91kb)|DDAH1(-41.9kb)|LOC646626(0)|SYDE2(+75.54kb)	0.2132	0.0697	0.9874	0.3857	0.2525	0.01466	0.3522	0.3544	0.2158	0.3135	0.8285	0.3305	0.391	0.2026	0.09827	0.9406	0.8553	0.2451	0.887	0.1828	0.4087	0.3394	0.1886	0.8977	0.1386	0.3366	0.2326	0.4254	0.8644	0.2718	0.6247	0.5587	0.5669	0.5959
rs17125070	1	85745829	A	G	2	46	253	2	1	0.083	0	0.991252	5.348e-05	IFNalpha_ABC_of_CD4p_T	BCL10(+3.242kb)|C1orf52(+20.47kb)|DDAH1(-38.34kb)|LOC646626(+2.058kb)|SYDE2(+79.1kb)	0.2132	0.0697	0.9874	0.3857	0.2525	0.01466	0.3522	0.3544	0.2158	0.3135	0.8285	0.3305	0.391	0.2026	0.09827	0.9406	0.8553	0.2451	0.887	0.1828	0.4087	0.3394	0.1886	0.8977	0.1386	0.3366	0.2326	0.4254	0.8644	0.2718	0.6247	0.5587	0.5669	0.5959
rs61771976	1	85750164	T	C	2	46	254	1	1	0.083	0	0.991697	5.07e-05	IFNalpha_ABC_of_CD4p_T	BCL10(+7.577kb)|C1orf52(+24.81kb)|DDAH1(-34kb)|LOC646626(+6.393kb)|SYDE2(+83.44kb)	0.2666	0.08312	0.9326	0.3902	0.3221	0.01477	0.3657	0.3975	0.2218	0.3125	0.807	0.3125	0.3938	0.204	0.1006	0.9465	0.9342	0.2147	0.8946	0.1802	0.4145	0.3453	0.1941	0.8718	0.1478	0.3473	0.2346	0.4078	0.8828	0.2816	0.6028	0.5587	0.5584	0.5782
rs61771977	1	85752019	A	G	2	46	254	1	1	0.083	0	0.991697	5.07e-05	IFNalpha_ABC_of_CD4p_T	BCL10(+9.432kb)|C1orf52(+26.66kb)|DDAH1(-32.15kb)|LOC646626(+8.248kb)|SYDE2(+85.29kb)	0.2666	0.08312	0.9326	0.3902	0.3221	0.01477	0.3657	0.3975	0.2218	0.3125	0.807	0.3125	0.3938	0.204	0.1006	0.9465	0.9342	0.2147	0.8946	0.1802	0.4145	0.3453	0.1941	0.8718	0.1478	0.3473	0.2346	0.4078	0.8828	0.2816	0.6028	0.5587	0.5584	0.5782
rs61771978	1	85752558	G	A	2	46	254	1	1	0.083	0	0.991697	5.07e-05	IFNalpha_ABC_of_CD4p_T	BCL10(+9.971kb)|C1orf52(+27.2kb)|DDAH1(-31.61kb)|LOC646626(+8.787kb)|SYDE2(+85.83kb)	0.2666	0.08312	0.9326	0.3902	0.3221	0.01477	0.3657	0.3975	0.2218	0.3125	0.807	0.3125	0.3938	0.204	0.1006	0.9465	0.9342	0.2147	0.8946	0.1802	0.4145	0.3453	0.1941	0.8718	0.1478	0.3473	0.2346	0.4078	0.8828	0.2816	0.6028	0.5587	0.5584	0.5782
rs61771979	1	85753361	A	G	2	46	254	1	1	0.083	0	0.991697	5.07e-05	IFNalpha_ABC_of_CD4p_T	BCL10(+10.77kb)|C1orf52(+28.01kb)|DDAH1(-30.81kb)|LOC646626(+9.59kb)|SYDE2(+86.63kb)	0.2666	0.08312	0.9326	0.3902	0.3221	0.01477	0.3657	0.3975	0.2218	0.3125	0.807	0.3125	0.3938	0.204	0.1006	0.9465	0.9342	0.2147	0.8946	0.1802	0.4145	0.3453	0.1941	0.8718	0.1478	0.3473	0.2346	0.4078	0.8828	0.2816	0.6028	0.5587	0.5584	0.5782
rs4949897	1	85776121	C	G	12	86	199	6	0.4466	0.185	0	0.979819	5.449e-05	IFNalpha_STAT1_of_CD4p_T	BCL10(+33.53kb)|C1orf52(+50.77kb)|DDAH1(-8.046kb)|LOC646626(+32.35kb)	0.8269	0.7254	0.5245	0.4867	0.4545	0.5888	0.1333	0.3742	0.4333	0.1478	0.2887	0.5593	0.1497	0.04565	0.06687	0.4836	0.1636	0.3043	0.2812	0.2299	0.5664	5.449e-05	0.07787	0.001643	0.0202	0.3377	0.4566	0.6999	0.6854	0.639	0.9723	0.7577	0.2803	0.5579
rs72722663	1	85777534	G	T	12	86	199	6	0.4466	0.185	0	0.979819	5.449e-05	IFNalpha_STAT1_of_CD4p_T	BCL10(+34.95kb)|C1orf52(+52.18kb)|DDAH1(-6.633kb)|LOC646626(+33.76kb)	0.8269	0.7254	0.5245	0.4867	0.4545	0.5888	0.1333	0.3742	0.4333	0.1478	0.2887	0.5593	0.1497	0.04565	0.06687	0.4836	0.1636	0.3043	0.2812	0.2299	0.5664	5.449e-05	0.07787	0.001643	0.0202	0.3377	0.4566	0.6999	0.6854	0.639	0.9723	0.7577	0.2803	0.5579
rs4949889	1	85778344	A	G	12	87	199	5	0.5651	0.186	0	0.980092	5.149e-05	IFNalpha_STAT1_of_CD4p_T	BCL10(+35.76kb)|C1orf52(+52.99kb)|DDAH1(-5.823kb)|LOC646626(+34.57kb)	0.8602	0.7211	0.5291	0.4631	0.4607	0.5987	0.1305	0.3611	0.4229	0.1488	0.3034	0.5752	0.1575	0.05023	0.07032	0.4519	0.1591	0.3119	0.3023	0.2441	0.557	5.149e-05	0.0723	0.001477	0.01817	0.3665	0.4925	0.7367	0.665	0.6491	0.9513	0.7833	0.2968	0.5789
rs12042780	1	85780903	G	A	12	87	200	4	0.5646	0.186	0	0.985469	4.99e-05	IFNalpha_STAT1_of_CD4p_T	BCL10(+38.32kb)|C1orf52(+55.55kb)|DDAH1(-3.264kb)|LOC646626(+37.13kb)	0.8595	0.733	0.5253	0.4611	0.4615	0.5859	0.1321	0.3608	0.4148	0.1471	0.2989	0.5711	0.155	0.04963	0.06935	0.4459	0.1578	0.3066	0.2968	0.2398	0.5698	4.99e-05	0.08238	0.001457	0.01926	0.3673	0.4879	0.7325	0.6638	0.645	0.9572	0.7784	0.2933	0.5761
rs10489510	1	85782571	G	C	12	87	200	4	0.5646	0.186	0	0.985755	4.99e-05	IFNalpha_STAT1_of_CD4p_T	BCL10(+39.98kb)|C1orf52(+57.22kb)|DDAH1(-1.596kb)|LOC646626(+38.8kb)	0.8595	0.733	0.5253	0.4611	0.4615	0.5859	0.1321	0.3608	0.4148	0.1471	0.2989	0.5711	0.155	0.04963	0.06935	0.4459	0.1578	0.3066	0.2968	0.2398	0.5698	4.99e-05	0.08238	0.001457	0.01926	0.3673	0.4879	0.7325	0.6638	0.645	0.9572	0.7784	0.2933	0.5761
rs2300633	1	85788826	G	A	12	88	200	3	0.5681	0.187	0	0.990202	5.067e-05	IFNalpha_STAT1_of_CD4p_T	BCL10(+46.24kb)|C1orf52(+63.47kb)|DDAH1(0)|LOC646626(+45.06kb)	0.861	0.7353	0.5206	0.4703	0.4652	0.5813	0.132	0.3608	0.4111	0.1461	0.3019	0.561	0.1572	0.05035	0.07349	0.4568	0.1557	0.3049	0.2948	0.2391	0.5666	5.067e-05	0.0807	0.001502	0.01927	0.3692	0.4865	0.7415	0.6563	0.6569	0.9487	0.7843	0.2964	0.5838
rs731194	1	85795951	A	G	12	88	200	3	0.5681	0.187	0	0.990199	5.067e-05	IFNalpha_STAT1_of_CD4p_T	BCL10(+53.36kb)|C1orf52(+70.6kb)|DDAH1(0)|LOC646626(+52.18kb)	0.861	0.7353	0.5206	0.4703	0.4652	0.5813	0.132	0.3608	0.4111	0.1461	0.3019	0.561	0.1572	0.05035	0.07349	0.4568	0.1557	0.3049	0.2948	0.2391	0.5666	5.067e-05	0.0807	0.001502	0.01927	0.3692	0.4865	0.7415	0.6563	0.6569	0.9487	0.7843	0.2964	0.5838
rs2389913	1	85798075	T	C	3	42	258	0	0.4147	0.079	0	0.990618	1.635e-06	IFNalpha_ABC_of_CD4p_T	BCL10(+55.49kb)|C1orf52(+72.72kb)|DDAH1(0)|LOC646626(+54.3kb)	0.1565	0.08891	0.9435	0.6639	0.07274	0.03786	0.2899	0.2364	0.457	0.8554	0.5859	0.04246	0.4005	0.2286	0.179	0.9867	0.3298	0.9346	0.763	0.0814	0.1503	0.1721	0.2857	0.7238	0.2928	0.1826	0.185	0.1496	0.6986	0.1104	0.5301	0.7459	0.2428	0.8617
rs12035116	1	85804837	T	C	12	88	200	3	0.5681	0.187	0	0.990199	5.067e-05	IFNalpha_STAT1_of_CD4p_T	BCL10(+62.25kb)|C1orf52(+79.48kb)|DDAH1(0)|LOC646626(+61.07kb)	0.861	0.7353	0.5206	0.4703	0.4652	0.5813	0.132	0.3608	0.4111	0.1461	0.3019	0.561	0.1572	0.05035	0.07349	0.4568	0.1557	0.3049	0.2948	0.2391	0.5666	5.067e-05	0.0807	0.001502	0.01927	0.3692	0.4865	0.7415	0.6563	0.6569	0.9487	0.7843	0.2964	0.5838
rs233075	1	85809124	A	G	3	42	258	0	0.4147	0.079	0	0.990618	1.635e-06	IFNalpha_ABC_of_CD4p_T	BCL10(+66.54kb)|C1orf52(+83.77kb)|DDAH1(0)|LOC646626(+65.35kb)	0.1565	0.08891	0.9435	0.6639	0.07274	0.03786	0.2899	0.2364	0.457	0.8554	0.5859	0.04246	0.4005	0.2286	0.179	0.9867	0.3298	0.9346	0.763	0.0814	0.1503	0.1721	0.2857	0.7238	0.2928	0.1826	0.185	0.1496	0.6986	0.1104	0.5301	0.7459	0.2428	0.8617
rs4949898	1	85811652	G	A	12	88	200	3	0.5681	0.187	0	0.990199	5.067e-05	IFNalpha_STAT1_of_CD4p_T	BCL10(+69.06kb)|C1orf52(+86.3kb)|DDAH1(0)|LOC646626(+67.88kb)	0.861	0.7353	0.5206	0.4703	0.4652	0.5813	0.132	0.3608	0.4111	0.1461	0.3019	0.561	0.1572	0.05035	0.07349	0.4568	0.1557	0.3049	0.2948	0.2391	0.5666	5.067e-05	0.0807	0.001502	0.01927	0.3692	0.4865	0.7415	0.6563	0.6569	0.9487	0.7843	0.2964	0.5838
rs233081	1	85814973	T	C	3	42	258	0	0.4147	0.079	0	0.990618	1.635e-06	IFNalpha_ABC_of_CD4p_T	BCL10(+72.39kb)|C1orf52(+89.62kb)|DDAH1(0)|LOC646626(+71.2kb)	0.1565	0.08891	0.9435	0.6639	0.07274	0.03786	0.2899	0.2364	0.457	0.8554	0.5859	0.04246	0.4005	0.2286	0.179	0.9867	0.3298	0.9346	0.763	0.0814	0.1503	0.1721	0.2857	0.7238	0.2928	0.1826	0.185	0.1496	0.6986	0.1104	0.5301	0.7459	0.2428	0.8617
rs12038426	1	85831790	C	A	12	88	199	4	0.5688	0.187	0	0.988881	5.937e-05	IFNalpha_STAT1_of_CD4p_T	BCL10(+89.2kb)|DDAH1(0)|LOC646626(+88.02kb)	0.8654	0.7398	0.503	0.461	0.46	0.6047	0.1322	0.3636	0.423	0.1673	0.3205	0.5335	0.1649	0.05601	0.07953	0.431	0.1433	0.2699	0.3185	0.2599	0.5833	5.937e-05	0.07952	0.001666	0.01883	0.3819	0.4944	0.7527	0.654	0.6704	0.9247	0.7963	0.316	0.6096
rs72722691	1	85835439	C	T	12	88	200	3	0.5681	0.187	0	0.989127	5.067e-05	IFNalpha_STAT1_of_CD4p_T	BCL10(+92.85kb)|DDAH1(0)|LOC646626(+91.67kb)	0.861	0.7353	0.5206	0.4703	0.4652	0.5813	0.132	0.3608	0.4111	0.1461	0.3019	0.561	0.1572	0.05035	0.07349	0.4568	0.1557	0.3049	0.2948	0.2391	0.5666	5.067e-05	0.0807	0.001502	0.01927	0.3692	0.4865	0.7415	0.6563	0.6569	0.9487	0.7843	0.2964	0.5838
rs2064510	1	85844330	C	G	12	87	200	4	0.5646	0.186	0	0.987098	6.638e-05	IFNalpha_STAT1_of_CD4p_T	DDAH1(0)	0.7208	0.6438	0.5751	0.5053	0.4289	0.6235	0.1742	0.4735	0.3431	0.154	0.2978	0.5335	0.1796	0.05012	0.07753	0.469	0.2028	0.2285	0.3047	0.2542	0.6162	6.638e-05	0.1185	0.002429	0.02858	0.3269	0.5088	0.6997	0.6295	0.7681	0.7853	0.8609	0.2879	0.603
rs4512701	1	85844835	A	G	12	88	200	3	0.5681	0.187	0	0.987851	5.067e-05	IFNalpha_STAT1_of_CD4p_T	DDAH1(0)	0.861	0.7353	0.5206	0.4703	0.4652	0.5813	0.132	0.3608	0.4111	0.1461	0.3019	0.561	0.1572	0.05035	0.07349	0.4568	0.1557	0.3049	0.2948	0.2391	0.5666	5.067e-05	0.0807	0.001502	0.01927	0.3692	0.4865	0.7415	0.6563	0.6569	0.9487	0.7843	0.2964	0.5838
rs4631749	1	85844852	C	T	12	88	200	3	0.5681	0.187	0	0.987851	5.067e-05	IFNalpha_STAT1_of_CD4p_T	DDAH1(0)	0.861	0.7353	0.5206	0.4703	0.4652	0.5813	0.132	0.3608	0.4111	0.1461	0.3019	0.561	0.1572	0.05035	0.07349	0.4568	0.1557	0.3049	0.2948	0.2391	0.5666	5.067e-05	0.0807	0.001502	0.01927	0.3692	0.4865	0.7415	0.6563	0.6569	0.9487	0.7843	0.2964	0.5838
rs761602	1	85851308	C	T	3	42	257	1	0.4156	0.079	0	0.993146	1.761e-06	IFNalpha_ABC_of_CD4p_T	DDAH1(0)	0.1557	0.0922	0.9634	0.6882	0.07547	0.039	0.2976	0.242	0.4495	0.853	0.6049	0.04362	0.3855	0.2125	0.1692	0.9969	0.3259	0.9372	0.7379	0.07468	0.1435	0.1655	0.2858	0.7098	0.2932	0.1787	0.1765	0.1483	0.6848	0.1117	0.5415	0.7314	0.2498	0.8674
rs72724608	1	85852755	G	A	12	88	199	4	0.5688	0.187	0	0.988302	5.937e-05	IFNalpha_STAT1_of_CD4p_T	DDAH1(0)	0.8654	0.7398	0.503	0.461	0.46	0.6047	0.1322	0.3636	0.423	0.1673	0.3205	0.5335	0.1649	0.05601	0.07953	0.431	0.1433	0.2699	0.3185	0.2599	0.5833	5.937e-05	0.07952	0.001666	0.01883	0.3819	0.4944	0.7527	0.654	0.6704	0.9247	0.7963	0.316	0.6096
rs1342323	1	85857574	A	T	12	88	200	3	0.5681	0.187	0	0.989	6.217e-05	IFNalpha_STAT1_of_CD4p_T	DDAH1(0)	0.8046	0.6726	0.5706	0.5406	0.4228	0.6041	0.1905	0.4474	0.3801	0.1333	0.2786	0.6345	0.1385	0.04506	0.06338	0.4162	0.1565	0.2959	0.269	0.211	0.5994	6.217e-05	0.07701	0.001334	0.017	0.4095	0.5188	0.7016	0.6928	0.5921	0.8547	0.7324	0.2654	0.5284
rs12033483	1	85858123	T	C	12	89	199	3	0.5738	0.188	0	0.989457	7.366e-05	IFNalpha_STAT1_of_CD4p_T	DDAH1(0)	0.8098	0.6787	0.5481	0.5413	0.4213	0.6228	0.1911	0.4512	0.3874	0.1512	0.2987	0.5961	0.1474	0.05079	0.07272	0.4023	0.1424	0.2606	0.2884	0.2286	0.6131	7.366e-05	0.07428	0.001522	0.01662	0.4251	0.5255	0.7211	0.6829	0.6162	0.8226	0.7493	0.2859	0.5597
rs7515261	1	85859804	C	T	12	89	200	2	0.5727	0.188	0	0.989727	6.315e-05	IFNalpha_STAT1_of_CD4p_T	DDAH1(0)	0.806	0.6748	0.5657	0.5505	0.4263	0.5994	0.1904	0.4476	0.3766	0.1323	0.2816	0.6238	0.1406	0.04573	0.06727	0.4268	0.1545	0.2942	0.267	0.2103	0.5962	6.315e-05	0.0754	0.001375	0.01701	0.4116	0.5173	0.7105	0.6851	0.6038	0.8462	0.7381	0.2683	0.5358
rs10747318	1	85859910	A	G	12	89	200	2	0.5727	0.188	0	0.989727	6.315e-05	IFNalpha_STAT1_of_CD4p_T	DDAH1(0)	0.806	0.6748	0.5657	0.5505	0.4263	0.5994	0.1904	0.4476	0.3766	0.1323	0.2816	0.6238	0.1406	0.04573	0.06727	0.4268	0.1545	0.2942	0.267	0.2103	0.5962	6.315e-05	0.0754	0.001375	0.01701	0.4116	0.5173	0.7105	0.6851	0.6038	0.8462	0.7381	0.2683	0.5358
rs10873701	1	85860374	C	T	12	89	200	2	0.5727	0.188	0	0.989727	6.315e-05	IFNalpha_STAT1_of_CD4p_T	DDAH1(0)	0.806	0.6748	0.5657	0.5505	0.4263	0.5994	0.1904	0.4476	0.3766	0.1323	0.2816	0.6238	0.1406	0.04573	0.06727	0.4268	0.1545	0.2942	0.267	0.2103	0.5962	6.315e-05	0.0754	0.001375	0.01701	0.4116	0.5173	0.7105	0.6851	0.6038	0.8462	0.7381	0.2683	0.5358
rs4428939	1	85861564	A	G	12	89	200	2	0.5727	0.188	0	0.989727	6.315e-05	IFNalpha_STAT1_of_CD4p_T	DDAH1(0)	0.806	0.6748	0.5657	0.5505	0.4263	0.5994	0.1904	0.4476	0.3766	0.1323	0.2816	0.6238	0.1406	0.04573	0.06727	0.4268	0.1545	0.2942	0.267	0.2103	0.5962	6.315e-05	0.0754	0.001375	0.01701	0.4116	0.5173	0.7105	0.6851	0.6038	0.8462	0.7381	0.2683	0.5358
rs61769518	1	85864246	C	A	3	42	257	1	0.4156	0.079	0	0.990315	1.761e-06	IFNalpha_ABC_of_CD4p_T	DDAH1(0)	0.1557	0.0922	0.9634	0.6882	0.07547	0.039	0.2976	0.242	0.4495	0.853	0.6049	0.04362	0.3855	0.2125	0.1692	0.9969	0.3259	0.9372	0.7379	0.07468	0.1435	0.1655	0.2858	0.7098	0.2932	0.1787	0.1765	0.1483	0.6848	0.1117	0.5415	0.7314	0.2498	0.8674
rs12034249	1	85864391	T	C	12	89	200	2	0.5727	0.188	0	0.990012	6.315e-05	IFNalpha_STAT1_of_CD4p_T	DDAH1(0)	0.806	0.6748	0.5657	0.5505	0.4263	0.5994	0.1904	0.4476	0.3766	0.1323	0.2816	0.6238	0.1406	0.04573	0.06727	0.4268	0.1545	0.2942	0.267	0.2103	0.5962	6.315e-05	0.0754	0.001375	0.01701	0.4116	0.5173	0.7105	0.6851	0.6038	0.8462	0.7381	0.2683	0.5358
rs1357635	1	85868798	A	G	12	89	200	2	0.5727	0.188	0	0.989446	6.315e-05	IFNalpha_STAT1_of_CD4p_T	DDAH1(0)	0.806	0.6748	0.5657	0.5505	0.4263	0.5994	0.1904	0.4476	0.3766	0.1323	0.2816	0.6238	0.1406	0.04573	0.06727	0.4268	0.1545	0.2942	0.267	0.2103	0.5962	6.315e-05	0.0754	0.001375	0.01701	0.4116	0.5173	0.7105	0.6851	0.6038	0.8462	0.7381	0.2683	0.5358
rs1357636	1	85869042	A	C	12	89	200	2	0.5727	0.188	0	0.989446	6.315e-05	IFNalpha_STAT1_of_CD4p_T	DDAH1(0)	0.806	0.6748	0.5657	0.5505	0.4263	0.5994	0.1904	0.4476	0.3766	0.1323	0.2816	0.6238	0.1406	0.04573	0.06727	0.4268	0.1545	0.2942	0.267	0.2103	0.5962	6.315e-05	0.0754	0.001375	0.01701	0.4116	0.5173	0.7105	0.6851	0.6038	0.8462	0.7381	0.2683	0.5358
rs61769519	1	85870024	T	C	3	42	257	1	0.4156	0.079	0	0.99343	1.761e-06	IFNalpha_ABC_of_CD4p_T	DDAH1(0)	0.1557	0.0922	0.9634	0.6882	0.07547	0.039	0.2976	0.242	0.4495	0.853	0.6049	0.04362	0.3855	0.2125	0.1692	0.9969	0.3259	0.9372	0.7379	0.07468	0.1435	0.1655	0.2858	0.7098	0.2932	0.1787	0.1765	0.1483	0.6848	0.1117	0.5415	0.7314	0.2498	0.8674
rs4949902	1	85875488	G	A	3	42	257	1	0.4156	0.079	0	0.992563	1.761e-06	IFNalpha_ABC_of_CD4p_T	DDAH1(0)	0.1557	0.0922	0.9634	0.6882	0.07547	0.039	0.2976	0.242	0.4495	0.853	0.6049	0.04362	0.3855	0.2125	0.1692	0.9969	0.3259	0.9372	0.7379	0.07468	0.1435	0.1655	0.2858	0.7098	0.2932	0.1787	0.1765	0.1483	0.6848	0.1117	0.5415	0.7314	0.2498	0.8674
rs10782549	1	85881278	T	G	12	89	200	2	0.5727	0.188	0	0.991441	6.315e-05	IFNalpha_STAT1_of_CD4p_T	DDAH1(0)	0.806	0.6748	0.5657	0.5505	0.4263	0.5994	0.1904	0.4476	0.3766	0.1323	0.2816	0.6238	0.1406	0.04573	0.06727	0.4268	0.1545	0.2942	0.267	0.2103	0.5962	6.315e-05	0.0754	0.001375	0.01701	0.4116	0.5173	0.7105	0.6851	0.6038	0.8462	0.7381	0.2683	0.5358
rs2016104	1	85882871	G	A	12	89	200	2	0.5727	0.188	0	0.991441	6.315e-05	IFNalpha_STAT1_of_CD4p_T	DDAH1(0)	0.806	0.6748	0.5657	0.5505	0.4263	0.5994	0.1904	0.4476	0.3766	0.1323	0.2816	0.6238	0.1406	0.04573	0.06727	0.4268	0.1545	0.2942	0.267	0.2103	0.5962	6.315e-05	0.0754	0.001375	0.01701	0.4116	0.5173	0.7105	0.6851	0.6038	0.8462	0.7381	0.2683	0.5358
rs2124139	1	85884370	C	T	12	89	199	3	0.5738	0.188	0	0.991845	7.57e-05	IFNalpha_STAT1_of_CD4p_T	DDAH1(0)	0.8148	0.6638	0.5773	0.5233	0.4227	0.5988	0.1957	0.4472	0.3962	0.1345	0.2789	0.618	0.1497	0.05047	0.06315	0.4022	0.1458	0.301	0.2665	0.2046	0.605	7.57e-05	0.08278	0.001598	0.01843	0.419	0.54	0.7352	0.6559	0.6126	0.8322	0.7189	0.2866	0.5652
rs17384213	1	85884621	A	G	12	89	199	3	0.5738	0.188	0	0.991532	7.57e-05	IFNalpha_STAT1_of_CD4p_T	DDAH1(0)	0.8148	0.6638	0.5773	0.5233	0.4227	0.5988	0.1957	0.4472	0.3962	0.1345	0.2789	0.618	0.1497	0.05047	0.06315	0.4022	0.1458	0.301	0.2665	0.2046	0.605	7.57e-05	0.08278	0.001598	0.01843	0.419	0.54	0.7352	0.6559	0.6126	0.8322	0.7189	0.2866	0.5652
rs1965876	1	85885178	A	G	12	89	200	2	0.5727	0.188	0	0.993431	6.315e-05	IFNalpha_STAT1_of_CD4p_T	DDAH1(0)	0.806	0.6748	0.5657	0.5505	0.4263	0.5994	0.1904	0.4476	0.3766	0.1323	0.2816	0.6238	0.1406	0.04573	0.06727	0.4268	0.1545	0.2942	0.267	0.2103	0.5962	6.315e-05	0.0754	0.001375	0.01701	0.4116	0.5173	0.7105	0.6851	0.6038	0.8462	0.7381	0.2683	0.5358
rs1608537	1	85885731	C	G	12	89	200	2	0.5727	0.188	0	0.993715	6.315e-05	IFNalpha_STAT1_of_CD4p_T	DDAH1(0)	0.806	0.6748	0.5657	0.5505	0.4263	0.5994	0.1904	0.4476	0.3766	0.1323	0.2816	0.6238	0.1406	0.04573	0.06727	0.4268	0.1545	0.2942	0.267	0.2103	0.5962	6.315e-05	0.0754	0.001375	0.01701	0.4116	0.5173	0.7105	0.6851	0.6038	0.8462	0.7381	0.2683	0.5358
rs6420965	1	85888480	C	T	12	89	200	2	0.5727	0.188	0	0.993715	6.315e-05	IFNalpha_STAT1_of_CD4p_T	DDAH1(0)	0.806	0.6748	0.5657	0.5505	0.4263	0.5994	0.1904	0.4476	0.3766	0.1323	0.2816	0.6238	0.1406	0.04573	0.06727	0.4268	0.1545	0.2942	0.267	0.2103	0.5962	6.315e-05	0.0754	0.001375	0.01701	0.4116	0.5173	0.7105	0.6851	0.6038	0.8462	0.7381	0.2683	0.5358
rs1523995	1	85888986	A	C	12	90	200	1	0.7062	0.189	0	0.994193	5.782e-05	IFNalpha_STAT1_of_CD4p_T	DDAH1(0)	0.7886	0.6635	0.5836	0.5574	0.422	0.5834	0.1976	0.4511	0.3512	0.1265	0.2562	0.6665	0.1329	0.04206	0.06135	0.4273	0.1566	0.3105	0.2418	0.187	0.5846	5.782e-05	0.07274	0.001058	0.0147	0.3961	0.4892	0.6975	0.6932	0.577	0.8725	0.7012	0.2532	0.5237
rs6672870	1	85891457	G	T	12	90	200	1	0.7062	0.189	0	0.993912	5.782e-05	IFNalpha_STAT1_of_CD4p_T	DDAH1(0)	0.7886	0.6635	0.5836	0.5574	0.422	0.5834	0.1976	0.4511	0.3512	0.1265	0.2562	0.6665	0.1329	0.04206	0.06135	0.4273	0.1566	0.3105	0.2418	0.187	0.5846	5.782e-05	0.07274	0.001058	0.0147	0.3961	0.4892	0.6975	0.6932	0.577	0.8725	0.7012	0.2532	0.5237
rs2389948	1	85892383	C	G	12	90	200	1	0.7062	0.189	0	0.993912	5.782e-05	IFNalpha_STAT1_of_CD4p_T	DDAH1(0)	0.7886	0.6635	0.5836	0.5574	0.422	0.5834	0.1976	0.4511	0.3512	0.1265	0.2562	0.6665	0.1329	0.04206	0.06135	0.4273	0.1566	0.3105	0.2418	0.187	0.5846	5.782e-05	0.07274	0.001058	0.0147	0.3961	0.4892	0.6975	0.6932	0.577	0.8725	0.7012	0.2532	0.5237
rs12029221	1	85893977	C	G	12	90	200	1	0.7062	0.189	0	0.994193	5.782e-05	IFNalpha_STAT1_of_CD4p_T	DDAH1(0)	0.7886	0.6635	0.5836	0.5574	0.422	0.5834	0.1976	0.4511	0.3512	0.1265	0.2562	0.6665	0.1329	0.04206	0.06135	0.4273	0.1566	0.3105	0.2418	0.187	0.5846	5.782e-05	0.07274	0.001058	0.0147	0.3961	0.4892	0.6975	0.6932	0.577	0.8725	0.7012	0.2532	0.5237
rs1146377	1	85895609	C	T	12	90	200	1	0.7062	0.189	0	0.993912	5.782e-05	IFNalpha_STAT1_of_CD4p_T	DDAH1(0)	0.7886	0.6635	0.5836	0.5574	0.422	0.5834	0.1976	0.4511	0.3512	0.1265	0.2562	0.6665	0.1329	0.04206	0.06135	0.4273	0.1566	0.3105	0.2418	0.187	0.5846	5.782e-05	0.07274	0.001058	0.0147	0.3961	0.4892	0.6975	0.6932	0.577	0.8725	0.7012	0.2532	0.5237
rs990916	1	85898508	G	A	12	90	200	1	0.7062	0.189	0	0.993912	5.782e-05	IFNalpha_STAT1_of_CD4p_T	DDAH1(0)	0.7886	0.6635	0.5836	0.5574	0.422	0.5834	0.1976	0.4511	0.3512	0.1265	0.2562	0.6665	0.1329	0.04206	0.06135	0.4273	0.1566	0.3105	0.2418	0.187	0.5846	5.782e-05	0.07274	0.001058	0.0147	0.3961	0.4892	0.6975	0.6932	0.577	0.8725	0.7012	0.2532	0.5237
rs3851268	1	85901887	A	T	12	90	200	1	0.7062	0.189	0	0.995341	5.782e-05	IFNalpha_STAT1_of_CD4p_T	DDAH1(0)	0.7886	0.6635	0.5836	0.5574	0.422	0.5834	0.1976	0.4511	0.3512	0.1265	0.2562	0.6665	0.1329	0.04206	0.06135	0.4273	0.1566	0.3105	0.2418	0.187	0.5846	5.782e-05	0.07274	0.001058	0.0147	0.3961	0.4892	0.6975	0.6932	0.577	0.8725	0.7012	0.2532	0.5237
rs539714	1	85904338	C	T	12	89	202	0	0.5708	0.186	1	1	5.4e-05	IFNalpha_STAT1_of_CD4p_T	DDAH1(0)	0.9041	0.6476	0.6835	0.5682	0.3692	0.669	0.1789	0.4216	0.4027	0.1214	0.2698	0.6429	0.1122	0.05074	0.05306	0.4884	0.1973	0.3509	0.249	0.1937	0.5131	5.4e-05	0.07448	0.001301	0.01615	0.4236	0.5003	0.7289	0.7529	0.5621	0.8133	0.7196	0.2619	0.5254
rs17388696	1	85905427	A	G	12	89	202	0	0.5708	0.186	0	1	5.4e-05	IFNalpha_STAT1_of_CD4p_T	DDAH1(0)	0.9041	0.6476	0.6835	0.5682	0.3692	0.669	0.1789	0.4216	0.4027	0.1214	0.2698	0.6429	0.1122	0.05074	0.05306	0.4884	0.1973	0.3509	0.249	0.1937	0.5131	5.4e-05	0.07448	0.001301	0.01615	0.4236	0.5003	0.7289	0.7529	0.5621	0.8133	0.7196	0.2619	0.5254
rs604974	1	85905705	A	G	12	89	202	0	0.5708	0.186	0	1	5.4e-05	IFNalpha_STAT1_of_CD4p_T	DDAH1(0)	0.9041	0.6476	0.6835	0.5682	0.3692	0.669	0.1789	0.4216	0.4027	0.1214	0.2698	0.6429	0.1122	0.05074	0.05306	0.4884	0.1973	0.3509	0.249	0.1937	0.5131	5.4e-05	0.07448	0.001301	0.01615	0.4236	0.5003	0.7289	0.7529	0.5621	0.8133	0.7196	0.2619	0.5254
rs499869	1	85907851	A	T	12	89	202	0	0.5708	0.186	0	0.99858	5.4e-05	IFNalpha_STAT1_of_CD4p_T	DDAH1(0)	0.9041	0.6476	0.6835	0.5682	0.3692	0.669	0.1789	0.4216	0.4027	0.1214	0.2698	0.6429	0.1122	0.05074	0.05306	0.4884	0.1973	0.3509	0.249	0.1937	0.5131	5.4e-05	0.07448	0.001301	0.01615	0.4236	0.5003	0.7289	0.7529	0.5621	0.8133	0.7196	0.2619	0.5254
rs61783053	1	85910700	A	G	3	42	257	1	0.4156	0.079	0	0.996737	1.721e-06	IFNalpha_ABC_of_CD4p_T	DDAH1(0)	0.1554	0.08575	0.9331	0.6697	0.06928	0.03827	0.2893	0.2364	0.4609	0.8506	0.5826	0.04277	0.4029	0.2335	0.1789	0.9842	0.3329	0.9463	0.7683	0.08357	0.1516	0.1717	0.284	0.7219	0.2926	0.182	0.184	0.1523	0.7071	0.113	0.5297	0.7476	0.2431	0.8676
rs600098	1	85912584	T	C	11	86	206	0	0.5586	0.178	0	0.996546	1.384e-05	IFNalpha_STAT1_of_CD4p_T	DDAH1(0)	0.8781	0.5488	0.6784	0.4841	0.3917	0.6781	0.05636	0.2615	0.4513	0.1249	0.3189	0.6128	0.1904	0.1074	0.0531	0.4877	0.2365	0.3341	0.4429	0.3299	0.4153	1.384e-05	0.05699	0.001706	0.0244	0.5243	0.5879	0.9936	0.854	0.8078	0.5575	0.7736	0.3363	0.4963
rs17127623	1	85913005	T	C	3	42	258	0	0.4147	0.079	1	1	1.635e-06	IFNalpha_ABC_of_CD4p_T	DDAH1(0)	0.1565	0.08891	0.9435	0.6639	0.07274	0.03786	0.2899	0.2364	0.457	0.8554	0.5859	0.04246	0.4005	0.2286	0.179	0.9867	0.3298	0.9346	0.763	0.0814	0.1503	0.1721	0.2857	0.7238	0.2928	0.1826	0.185	0.1496	0.6986	0.1104	0.5301	0.7459	0.2428	0.8617
rs17127637	1	85913412	A	G	3	42	258	0	0.4147	0.079	0	1	1.635e-06	IFNalpha_ABC_of_CD4p_T	DDAH1(0)	0.1565	0.08891	0.9435	0.6639	0.07274	0.03786	0.2899	0.2364	0.457	0.8554	0.5859	0.04246	0.4005	0.2286	0.179	0.9867	0.3298	0.9346	0.763	0.0814	0.1503	0.1721	0.2857	0.7238	0.2928	0.1826	0.185	0.1496	0.6986	0.1104	0.5301	0.7459	0.2428	0.8617
rs631817	1	85913740	T	C	11	86	205	1	0.5597	0.179	0	0.994923	1.406e-05	IFNalpha_STAT1_of_CD4p_T	DDAH1(0)	0.8819	0.5402	0.6993	0.4881	0.3863	0.6702	0.05789	0.267	0.4511	0.1265	0.3201	0.6162	0.1915	0.1096	0.05374	0.492	0.2391	0.3405	0.4426	0.3326	0.4191	1.406e-05	0.05804	0.00174	0.02495	0.5259	0.5891	0.9969	0.8547	0.8065	0.5614	0.7687	0.3333	0.4938
rs659070	1	85915149	A	G	11	86	205	1	0.5597	0.179	0	0.995511	1.406e-05	IFNalpha_STAT1_of_CD4p_T	DDAH1(0)	0.8819	0.5402	0.6993	0.4881	0.3863	0.6702	0.05789	0.267	0.4511	0.1265	0.3201	0.6162	0.1915	0.1096	0.05374	0.492	0.2391	0.3405	0.4426	0.3326	0.4191	1.406e-05	0.05804	0.00174	0.02495	0.5259	0.5891	0.9969	0.8547	0.8065	0.5614	0.7687	0.3333	0.4938
rs61783054	1	85915221	T	G	3	42	258	0	0.4147	0.079	0	1	1.635e-06	IFNalpha_ABC_of_CD4p_T	DDAH1(0)	0.1565	0.08891	0.9435	0.6639	0.07274	0.03786	0.2899	0.2364	0.457	0.8554	0.5859	0.04246	0.4005	0.2286	0.179	0.9867	0.3298	0.9346	0.763	0.0814	0.1503	0.1721	0.2857	0.7238	0.2928	0.1826	0.185	0.1496	0.6986	0.1104	0.5301	0.7459	0.2428	0.8617
rs3738111	1	85921557	G	A	3	42	257	1	0.4156	0.079	0	0.986826	1.927e-06	IFNalpha_ABC_of_CD4p_T	DDAH1(0)	0.1595	0.08794	0.9628	0.7191	0.07447	0.03707	0.3083	0.2493	0.5064	0.837	0.6023	0.04195	0.4094	0.2288	0.1853	0.9973	0.332	0.944	0.7674	0.08203	0.1392	0.1806	0.2629	0.7392	0.2862	0.1759	0.1836	0.1523	0.6937	0.1121	0.5417	0.7686	0.237	0.8686
rs7547650	1	85938436	A	G	5	64	229	5	0.7899	0.124	0	0.977545	2.31e-05	IFNalpha_CXCL9_of_Monocytes	DDAH1(0)	0.6424	0.8965	0.4372	0.5911	0.4735	0.76	0.5575	0.2134	0.4788	0.7447	0.006791	0.396	0.487	0.06668	0.005129	0.4559	0.0007083	0.07837	0.04441	0.01313	0.01321	0.06102	0.745	0.7505	0.5229	0.06287	0.1482	0.09825	0.164	0.8415	0.633	0.1657	2.31e-05	0.001548
rs926064	1	86941348	A	G	71	144	87	1	0.4884	0.474	0	0.996922	4.937e-05	IFNgamma_CXCL10_of_Monocytes	CLCA1(0)|CLCA2(+19.11kb)|CLCA4(-71.41kb)|ODF2L(+79.32kb)	0.1462	0.1787	0.599	0.8555	0.9772	0.6006	0.5209	0.4406	0.5637	0.7889	0.1142	0.003677	0.1432	0.5524	0.01406	0.6984	0.04845	0.4806	0.4883	0.6918	0.4933	0.8389	0.4835	0.993	0.6156	0.1977	0.3921	0.000681	4.937e-05	0.04542	0.1225	0.000587	0.1131	0.01853
rs2491281	1	88287371	T	C	4	60	239	0	0.7782	0.112	1	1	6.875e-05	IFNalpha_ABC_of_CD56dimCD16p	.	0.1345	0.1106	0.07209	0.1969	0.5264	0.9709	0.3707	0.2245	0.3672	0.8349	0.005137	0.04262	0.4683	0.275	0.07862	0.3747	0.5593	0.7645	0.327	0.2713	0.7068	0.1122	0.2714	0.4491	0.5042	0.699	0.7137	0.9265	0.4099	0.2378	0.906	0.6497	0.1341	0.1878
rs2117354	1	88288266	C	T	5	72	223	3	1	0.137	0	0.988119	9.695e-05	IFNalpha_ABC_of_CD56dimCD16p	.	0.128	0.07944	0.1361	0.1056	0.1316	0.6833	0.679	0.2172	0.3071	0.6362	0.02103	0.03562	0.7808	0.669	0.3317	0.2127	0.1388	0.5683	0.4568	0.4435	0.4979	0.3314	0.2122	0.2551	0.113	0.6191	0.5825	0.5993	0.4863	0.0663	0.3381	0.4405	0.123	0.3701
rs12758988	1	88296400	A	G	3	54	246	0	1	0.099	1	1	9.262e-05	IFNalpha_ABC_of_CD56dimCD16p	.	0.3492	0.3493	0.0988	0.183	0.4307	0.661	0.658	0.2734	0.3924	0.9591	0.001833	0.1612	0.5623	0.2671	0.0927	0.2829	0.3244	0.2715	0.3499	0.2123	0.9902	0.06019	0.4037	0.3393	0.3513	0.6819	0.4797	0.9629	0.8176	0.4111	0.7112	0.8857	0.1153	0.25
rs1154728	1	88411099	C	T	23	124	156	0	0.8873	0.281	1	1	2.102e-06	IFNalpha_STAT1_of_Monocytes	.	0.976	0.5562	0.5301	0.558	0.7749	0.8522	0.1636	0.184	0.09314	0.365	2.102e-06	0.0132	0.007006	0.003104	0.001201	0.9593	0.06028	0.7786	0.001443	0.01488	0.01021	0.006536	0.9584	0.1774	0.8679	0.1219	0.0183	0.03798	0.184	0.0008951	0.1096	0.04286	0.0007808	0.01953
rs10922642	1	89898925	A	G	2	29	272	0	0.2142	0.054	1	1	2.362e-05	IFNAR2_of_CD20p	GBP1P1(+8.432kb)|GBP6(+45.21kb)|LRRC8B(-91.47kb)	0.8099	0.6743	0.8753	2.362e-05	0.8394	0.7953	0.3585	0.103	0.1271	0.7394	0.689	0.612	0.2345	0.4764	0.6117	0.3442	0.5772	0.6502	0.5944	0.9905	0.4578	0.7635	0.4047	0.709	0.6727	0.9661	0.8711	0.315	0.4916	0.7158	0.8088	0.01534	0.8386	0.3565
rs11590913	1	89899085	G	A	2	27	272	2	0.1768	0.051	0	0.975129	5.08e-05	IFNAR2_of_CD20p	GBP1P1(+8.592kb)|GBP6(+45.37kb)|LRRC8B(-91.31kb)	0.8973	0.6526	0.8764	5.08e-05	0.7168	0.846	0.4918	0.1623	0.1573	0.7628	0.5309	0.5515	0.1749	0.3746	0.8554	0.28	0.7443	0.6826	0.5219	0.9986	0.6011	0.7631	0.6271	0.5157	0.3466	0.9451	0.7303	0.5062	0.4117	0.5989	0.8007	0.02064	0.9979	0.2887
rs10922643	1	89899285	G	A	2	29	272	0	0.2142	0.054	1	1	2.362e-05	IFNAR2_of_CD20p	GBP1P1(+8.792kb)|GBP6(+45.57kb)|LRRC8B(-91.11kb)	0.8099	0.6743	0.8753	2.362e-05	0.8394	0.7953	0.3585	0.103	0.1271	0.7394	0.689	0.612	0.2345	0.4764	0.6117	0.3442	0.5772	0.6502	0.5944	0.9905	0.4578	0.7635	0.4047	0.709	0.6727	0.9661	0.8711	0.315	0.4916	0.7158	0.8088	0.01534	0.8386	0.3565
rs10922644	1	89899391	G	C	2	29	272	0	0.2142	0.054	0	1	2.362e-05	IFNAR2_of_CD20p	GBP1P1(+8.898kb)|GBP6(+45.67kb)|LRRC8B(-91kb)	0.8099	0.6743	0.8753	2.362e-05	0.8394	0.7953	0.3585	0.103	0.1271	0.7394	0.689	0.612	0.2345	0.4764	0.6117	0.3442	0.5772	0.6502	0.5944	0.9905	0.4578	0.7635	0.4047	0.709	0.6727	0.9661	0.8711	0.315	0.4916	0.7158	0.8088	0.01534	0.8386	0.3565
rs60426335	1	89900129	C	T	2	29	272	0	0.2142	0.054	0	1	2.362e-05	IFNAR2_of_CD20p	GBP1P1(+9.636kb)|GBP6(+46.41kb)|LRRC8B(-90.27kb)	0.8099	0.6743	0.8753	2.362e-05	0.8394	0.7953	0.3585	0.103	0.1271	0.7394	0.689	0.612	0.2345	0.4764	0.6117	0.3442	0.5772	0.6502	0.5944	0.9905	0.4578	0.7635	0.4047	0.709	0.6727	0.9661	0.8711	0.315	0.4916	0.7158	0.8088	0.01534	0.8386	0.3565
rs59067228	1	89900133	C	T	2	29	272	0	0.2142	0.054	0	1	2.362e-05	IFNAR2_of_CD20p	GBP1P1(+9.64kb)|GBP6(+46.41kb)|LRRC8B(-90.26kb)	0.8099	0.6743	0.8753	2.362e-05	0.8394	0.7953	0.3585	0.103	0.1271	0.7394	0.689	0.612	0.2345	0.4764	0.6117	0.3442	0.5772	0.6502	0.5944	0.9905	0.4578	0.7635	0.4047	0.709	0.6727	0.9661	0.8711	0.315	0.4916	0.7158	0.8088	0.01534	0.8386	0.3565
rs72953892	1	89900369	G	T	2	27	272	2	0.1768	0.051	0	0.981155	5.653e-05	IFNAR2_of_CD20p	GBP1P1(+9.876kb)|GBP6(+46.65kb)|LRRC8B(-90.03kb)	0.7255	0.6304	0.7448	5.653e-05	0.7958	0.5891	0.4537	0.209	0.1698	0.925	0.5472	0.7681	0.3162	0.3765	0.867	0.3382	0.7528	0.7991	0.352	0.5507	0.7595	0.8228	0.4429	0.8146	0.7147	0.8874	0.6476	0.484	0.5157	0.7078	0.6958	0.03117	0.9485	0.2743
rs114002596	1	89900424	G	C	2	27	272	2	0.1768	0.051	0	0.981155	5.653e-05	IFNAR2_of_CD20p	GBP1P1(+9.931kb)|GBP6(+46.7kb)|LRRC8B(-89.97kb)	0.7255	0.6304	0.7448	5.653e-05	0.7958	0.5891	0.4537	0.209	0.1698	0.925	0.5472	0.7681	0.3162	0.3765	0.867	0.3382	0.7528	0.7991	0.352	0.5507	0.7595	0.8228	0.4429	0.8146	0.7147	0.8874	0.6476	0.484	0.5157	0.7078	0.6958	0.03117	0.9485	0.2743
rs11577263	1	89901223	C	T	2	27	272	2	0.1768	0.051	0	0.981155	5.653e-05	IFNAR2_of_CD20p	GBP1P1(+10.73kb)|GBP6(+47.5kb)|LRRC8B(-89.17kb)	0.7255	0.6304	0.7448	5.653e-05	0.7958	0.5891	0.4537	0.209	0.1698	0.925	0.5472	0.7681	0.3162	0.3765	0.867	0.3382	0.7528	0.7991	0.352	0.5507	0.7595	0.8228	0.4429	0.8146	0.7147	0.8874	0.6476	0.484	0.5157	0.7078	0.6958	0.03117	0.9485	0.2743
rs12075900	1	89901798	T	C	2	27	272	2	0.1768	0.051	0	0.981155	5.653e-05	IFNAR2_of_CD20p	GBP1P1(+11.3kb)|GBP6(+48.08kb)|LRRC8B(-88.6kb)	0.7255	0.6304	0.7448	5.653e-05	0.7958	0.5891	0.4537	0.209	0.1698	0.925	0.5472	0.7681	0.3162	0.3765	0.867	0.3382	0.7528	0.7991	0.352	0.5507	0.7595	0.8228	0.4429	0.8146	0.7147	0.8874	0.6476	0.484	0.5157	0.7078	0.6958	0.03117	0.9485	0.2743
rs28591642	1	89902001	T	C	2	27	272	2	0.1768	0.051	0	0.977226	5.653e-05	IFNAR2_of_CD20p	GBP1P1(+11.51kb)|GBP6(+48.28kb)|LRRC8B(-88.4kb)	0.7255	0.6304	0.7448	5.653e-05	0.7958	0.5891	0.4537	0.209	0.1698	0.925	0.5472	0.7681	0.3162	0.3765	0.867	0.3382	0.7528	0.7991	0.352	0.5507	0.7595	0.8228	0.4429	0.8146	0.7147	0.8874	0.6476	0.484	0.5157	0.7078	0.6958	0.03117	0.9485	0.2743
rs12067120	1	89903351	A	G	2	26	272	3	0.1594	0.05	0	0.977932	9.699e-05	IFNAR2_of_CD20p	GBP1P1(+12.86kb)|GBP6(+49.63kb)|LRRC8B(-87.04kb)	0.5222	0.6076	0.6784	9.699e-05	0.8934	0.6968	0.6294	0.3062	0.1943	0.8314	0.4239	0.644	0.2751	0.3678	0.9491	0.3401	0.7885	0.678	0.3314	0.5264	0.7276	0.6006	0.2916	0.916	0.813	0.7138	0.4653	0.6839	0.3841	0.6672	0.8406	0.02181	0.8288	0.2274
rs59741347	1	89903644	C	T	2	26	272	3	0.1594	0.05	0	0.977932	9.699e-05	IFNAR2_of_CD20p	GBP1P1(+13.15kb)|GBP6(+49.92kb)|LRRC8B(-86.75kb)	0.5222	0.6076	0.6784	9.699e-05	0.8934	0.6968	0.6294	0.3062	0.1943	0.8314	0.4239	0.644	0.2751	0.3678	0.9491	0.3401	0.7885	0.678	0.3314	0.5264	0.7276	0.6006	0.2916	0.916	0.813	0.7138	0.4653	0.6839	0.3841	0.6672	0.8406	0.02181	0.8288	0.2274
rs12064850	1	89904200	C	T	2	26	272	3	0.1594	0.05	0	0.977932	9.699e-05	IFNAR2_of_CD20p	GBP1P1(+13.71kb)|GBP6(+50.48kb)|LRRC8B(-86.2kb)	0.5222	0.6076	0.6784	9.699e-05	0.8934	0.6968	0.6294	0.3062	0.1943	0.8314	0.4239	0.644	0.2751	0.3678	0.9491	0.3401	0.7885	0.678	0.3314	0.5264	0.7276	0.6006	0.2916	0.916	0.813	0.7138	0.4653	0.6839	0.3841	0.6672	0.8406	0.02181	0.8288	0.2274
rs11484917	1	89904621	G	A	2	26	272	3	0.1594	0.05	0	0.977932	9.699e-05	IFNAR2_of_CD20p	GBP1P1(+14.13kb)|GBP6(+50.9kb)|LRRC8B(-85.78kb)	0.5222	0.6076	0.6784	9.699e-05	0.8934	0.6968	0.6294	0.3062	0.1943	0.8314	0.4239	0.644	0.2751	0.3678	0.9491	0.3401	0.7885	0.678	0.3314	0.5264	0.7276	0.6006	0.2916	0.916	0.813	0.7138	0.4653	0.6839	0.3841	0.6672	0.8406	0.02181	0.8288	0.2274
rs12066362	1	89905233	C	T	2	26	272	3	0.1594	0.05	0	0.977932	9.699e-05	IFNAR2_of_CD20p	GBP1P1(+14.74kb)|GBP6(+51.51kb)|LRRC8B(-85.16kb)	0.5222	0.6076	0.6784	9.699e-05	0.8934	0.6968	0.6294	0.3062	0.1943	0.8314	0.4239	0.644	0.2751	0.3678	0.9491	0.3401	0.7885	0.678	0.3314	0.5264	0.7276	0.6006	0.2916	0.916	0.813	0.7138	0.4653	0.6839	0.3841	0.6672	0.8406	0.02181	0.8288	0.2274
rs11487610	1	89906524	G	A	2	26	272	3	0.1594	0.05	0	0.977932	9.699e-05	IFNAR2_of_CD20p	GBP1P1(+16.03kb)|GBP6(+52.8kb)|LRRC8B(-83.87kb)	0.5222	0.6076	0.6784	9.699e-05	0.8934	0.6968	0.6294	0.3062	0.1943	0.8314	0.4239	0.644	0.2751	0.3678	0.9491	0.3401	0.7885	0.678	0.3314	0.5264	0.7276	0.6006	0.2916	0.916	0.813	0.7138	0.4653	0.6839	0.3841	0.6672	0.8406	0.02181	0.8288	0.2274
rs12075364	1	89906572	T	C	2	26	272	3	0.1594	0.05	0	0.977932	9.699e-05	IFNAR2_of_CD20p	GBP1P1(+16.08kb)|GBP6(+52.85kb)|LRRC8B(-83.82kb)	0.5222	0.6076	0.6784	9.699e-05	0.8934	0.6968	0.6294	0.3062	0.1943	0.8314	0.4239	0.644	0.2751	0.3678	0.9491	0.3401	0.7885	0.678	0.3314	0.5264	0.7276	0.6006	0.2916	0.916	0.813	0.7138	0.4653	0.6839	0.3841	0.6672	0.8406	0.02181	0.8288	0.2274
rs12060204	1	89906947	G	A	2	26	272	3	0.1594	0.05	0	0.977932	9.699e-05	IFNAR2_of_CD20p	GBP1P1(+16.45kb)|GBP6(+53.23kb)|LRRC8B(-83.45kb)	0.5222	0.6076	0.6784	9.699e-05	0.8934	0.6968	0.6294	0.3062	0.1943	0.8314	0.4239	0.644	0.2751	0.3678	0.9491	0.3401	0.7885	0.678	0.3314	0.5264	0.7276	0.6006	0.2916	0.916	0.813	0.7138	0.4653	0.6839	0.3841	0.6672	0.8406	0.02181	0.8288	0.2274
rs10922645	1	89907069	C	A	2	26	272	3	0.1594	0.05	0	0.977932	9.699e-05	IFNAR2_of_CD20p	GBP1P1(+16.58kb)|GBP6(+53.35kb)|LRRC8B(-83.33kb)	0.5222	0.6076	0.6784	9.699e-05	0.8934	0.6968	0.6294	0.3062	0.1943	0.8314	0.4239	0.644	0.2751	0.3678	0.9491	0.3401	0.7885	0.678	0.3314	0.5264	0.7276	0.6006	0.2916	0.916	0.813	0.7138	0.4653	0.6839	0.3841	0.6672	0.8406	0.02181	0.8288	0.2274
rs58294099	1	89908573	C	T	2	27	272	2	0.1768	0.051	0	0.981155	5.653e-05	IFNAR2_of_CD20p	GBP1P1(+18.08kb)|GBP6(+54.85kb)|LRRC8B(-81.82kb)	0.7255	0.6304	0.7448	5.653e-05	0.7958	0.5891	0.4537	0.209	0.1698	0.925	0.5472	0.7681	0.3162	0.3765	0.867	0.3382	0.7528	0.7991	0.352	0.5507	0.7595	0.8228	0.4429	0.8146	0.7147	0.8874	0.6476	0.484	0.5157	0.7078	0.6958	0.03117	0.9485	0.2743
rs11487625	1	89909597	T	C	2	27	272	2	0.1768	0.051	0	0.981155	5.653e-05	IFNAR2_of_CD20p	GBP1P1(+19.1kb)|GBP6(+55.88kb)|LRRC8B(-80.8kb)	0.7255	0.6304	0.7448	5.653e-05	0.7958	0.5891	0.4537	0.209	0.1698	0.925	0.5472	0.7681	0.3162	0.3765	0.867	0.3382	0.7528	0.7991	0.352	0.5507	0.7595	0.8228	0.4429	0.8146	0.7147	0.8874	0.6476	0.484	0.5157	0.7078	0.6958	0.03117	0.9485	0.2743
rs112092110	1	89909740	C	T	2	27	272	2	0.1768	0.051	0	0.981155	5.653e-05	IFNAR2_of_CD20p	GBP1P1(+19.25kb)|GBP6(+56.02kb)|LRRC8B(-80.66kb)	0.7255	0.6304	0.7448	5.653e-05	0.7958	0.5891	0.4537	0.209	0.1698	0.925	0.5472	0.7681	0.3162	0.3765	0.867	0.3382	0.7528	0.7991	0.352	0.5507	0.7595	0.8228	0.4429	0.8146	0.7147	0.8874	0.6476	0.484	0.5157	0.7078	0.6958	0.03117	0.9485	0.2743
rs10922646	1	89910752	C	T	2	27	272	2	0.1768	0.051	0	0.981155	5.653e-05	IFNAR2_of_CD20p	GBP1P1(+20.26kb)|GBP6(+57.03kb)|LRRC8B(-79.64kb)	0.7255	0.6304	0.7448	5.653e-05	0.7958	0.5891	0.4537	0.209	0.1698	0.925	0.5472	0.7681	0.3162	0.3765	0.867	0.3382	0.7528	0.7991	0.352	0.5507	0.7595	0.8228	0.4429	0.8146	0.7147	0.8874	0.6476	0.484	0.5157	0.7078	0.6958	0.03117	0.9485	0.2743
rs1599154	1	89911247	G	A	2	27	272	2	0.1768	0.051	0	0.981155	5.653e-05	IFNAR2_of_CD20p	GBP1P1(+20.75kb)|GBP6(+57.53kb)|LRRC8B(-79.15kb)	0.7255	0.6304	0.7448	5.653e-05	0.7958	0.5891	0.4537	0.209	0.1698	0.925	0.5472	0.7681	0.3162	0.3765	0.867	0.3382	0.7528	0.7991	0.352	0.5507	0.7595	0.8228	0.4429	0.8146	0.7147	0.8874	0.6476	0.484	0.5157	0.7078	0.6958	0.03117	0.9485	0.2743
rs7412667	1	89911420	T	A	2	27	272	2	0.1768	0.051	0	0.981155	5.653e-05	IFNAR2_of_CD20p	GBP1P1(+20.93kb)|GBP6(+57.7kb)|LRRC8B(-78.98kb)	0.7255	0.6304	0.7448	5.653e-05	0.7958	0.5891	0.4537	0.209	0.1698	0.925	0.5472	0.7681	0.3162	0.3765	0.867	0.3382	0.7528	0.7991	0.352	0.5507	0.7595	0.8228	0.4429	0.8146	0.7147	0.8874	0.6476	0.484	0.5157	0.7078	0.6958	0.03117	0.9485	0.2743
rs10922647	1	89911854	C	T	2	27	272	2	0.1768	0.051	0	0.981155	5.653e-05	IFNAR2_of_CD20p	GBP1P1(+21.36kb)|GBP6(+58.14kb)|LRRC8B(-78.54kb)	0.7255	0.6304	0.7448	5.653e-05	0.7958	0.5891	0.4537	0.209	0.1698	0.925	0.5472	0.7681	0.3162	0.3765	0.867	0.3382	0.7528	0.7991	0.352	0.5507	0.7595	0.8228	0.4429	0.8146	0.7147	0.8874	0.6476	0.484	0.5157	0.7078	0.6958	0.03117	0.9485	0.2743
rs11487627	1	89912120	C	T	2	27	272	2	0.1768	0.051	0	0.981155	5.653e-05	IFNAR2_of_CD20p	GBP1P1(+21.63kb)|GBP6(+58.4kb)|LRRC8B(-78.28kb)	0.7255	0.6304	0.7448	5.653e-05	0.7958	0.5891	0.4537	0.209	0.1698	0.925	0.5472	0.7681	0.3162	0.3765	0.867	0.3382	0.7528	0.7991	0.352	0.5507	0.7595	0.8228	0.4429	0.8146	0.7147	0.8874	0.6476	0.484	0.5157	0.7078	0.6958	0.03117	0.9485	0.2743
rs11487628	1	89912287	C	A	2	27	272	2	0.1768	0.051	0	0.981155	5.653e-05	IFNAR2_of_CD20p	GBP1P1(+21.79kb)|GBP6(+58.57kb)|LRRC8B(-78.11kb)	0.7255	0.6304	0.7448	5.653e-05	0.7958	0.5891	0.4537	0.209	0.1698	0.925	0.5472	0.7681	0.3162	0.3765	0.867	0.3382	0.7528	0.7991	0.352	0.5507	0.7595	0.8228	0.4429	0.8146	0.7147	0.8874	0.6476	0.484	0.5157	0.7078	0.6958	0.03117	0.9485	0.2743
rs1025961	1	91264048	T	C	47	149	107	0	0.7209	0.401	0	0.994865	2.728e-05	IFNalpha_STAT1_of_CD56pCD16p	BARHL2(+81.25kb)	0.4035	0.261	0.1448	0.6177	0.553	0.3851	0.2487	0.339	0.9165	0.38	0.01556	0.332	2.728e-05	0.0007384	0.002834	0.8046	0.9558	0.7678	0.0009753	0.03328	0.2797	0.009302	0.2944	0.02646	0.8721	0.1415	0.04154	0.7629	0.9876	0.4888	0.5897	0.7083	0.1795	0.238
rs1025962	1	91264088	A	G	47	149	107	0	0.7209	0.401	0	0.994865	2.728e-05	IFNalpha_STAT1_of_CD56pCD16p	BARHL2(+81.29kb)	0.4035	0.261	0.1448	0.6177	0.553	0.3851	0.2487	0.339	0.9165	0.38	0.01556	0.332	2.728e-05	0.0007384	0.002834	0.8046	0.9558	0.7678	0.0009753	0.03328	0.2797	0.009302	0.2944	0.02646	0.8721	0.1415	0.04154	0.7629	0.9876	0.4888	0.5897	0.7083	0.1795	0.238
rs1997155	1	91265543	G	T	47	149	107	0	0.7209	0.401	1	1	2.728e-05	IFNalpha_STAT1_of_CD56pCD16p	BARHL2(+82.75kb)	0.4035	0.261	0.1448	0.6177	0.553	0.3851	0.2487	0.339	0.9165	0.38	0.01556	0.332	2.728e-05	0.0007384	0.002834	0.8046	0.9558	0.7678	0.0009753	0.03328	0.2797	0.009302	0.2944	0.02646	0.8721	0.1415	0.04154	0.7629	0.9876	0.4888	0.5897	0.7083	0.1795	0.238
rs12567901	1	91266119	G	A	47	149	107	0	0.7209	0.401	0	1	2.728e-05	IFNalpha_STAT1_of_CD56pCD16p	BARHL2(+83.32kb)	0.4035	0.261	0.1448	0.6177	0.553	0.3851	0.2487	0.339	0.9165	0.38	0.01556	0.332	2.728e-05	0.0007384	0.002834	0.8046	0.9558	0.7678	0.0009753	0.03328	0.2797	0.009302	0.2944	0.02646	0.8721	0.1415	0.04154	0.7629	0.9876	0.4888	0.5897	0.7083	0.1795	0.238
rs4658085	1	91266786	T	C	47	149	107	0	0.7209	0.401	0	1	2.728e-05	IFNalpha_STAT1_of_CD56pCD16p	BARHL2(+83.99kb)	0.4035	0.261	0.1448	0.6177	0.553	0.3851	0.2487	0.339	0.9165	0.38	0.01556	0.332	2.728e-05	0.0007384	0.002834	0.8046	0.9558	0.7678	0.0009753	0.03328	0.2797	0.009302	0.2944	0.02646	0.8721	0.1415	0.04154	0.7629	0.9876	0.4888	0.5897	0.7083	0.1795	0.238
rs35797670	1	91267334	T	C	47	149	107	0	0.7209	0.401	0	1	2.728e-05	IFNalpha_STAT1_of_CD56pCD16p	BARHL2(+84.54kb)	0.4035	0.261	0.1448	0.6177	0.553	0.3851	0.2487	0.339	0.9165	0.38	0.01556	0.332	2.728e-05	0.0007384	0.002834	0.8046	0.9558	0.7678	0.0009753	0.03328	0.2797	0.009302	0.2944	0.02646	0.8721	0.1415	0.04154	0.7629	0.9876	0.4888	0.5897	0.7083	0.1795	0.238
rs34401202	1	91269160	A	G	47	149	107	0	0.7209	0.401	0	1	2.728e-05	IFNalpha_STAT1_of_CD56pCD16p	BARHL2(+86.37kb)	0.4035	0.261	0.1448	0.6177	0.553	0.3851	0.2487	0.339	0.9165	0.38	0.01556	0.332	2.728e-05	0.0007384	0.002834	0.8046	0.9558	0.7678	0.0009753	0.03328	0.2797	0.009302	0.2944	0.02646	0.8721	0.1415	0.04154	0.7629	0.9876	0.4888	0.5897	0.7083	0.1795	0.238
rs66467457	1	91271406	C	T	47	149	107	0	0.7209	0.401	0	1	2.728e-05	IFNalpha_STAT1_of_CD56pCD16p	BARHL2(+88.61kb)	0.4035	0.261	0.1448	0.6177	0.553	0.3851	0.2487	0.339	0.9165	0.38	0.01556	0.332	2.728e-05	0.0007384	0.002834	0.8046	0.9558	0.7678	0.0009753	0.03328	0.2797	0.009302	0.2944	0.02646	0.8721	0.1415	0.04154	0.7629	0.9876	0.4888	0.5897	0.7083	0.1795	0.238
rs10801830	1	91272173	G	A	47	149	107	0	0.7209	0.401	0	1	2.728e-05	IFNalpha_STAT1_of_CD56pCD16p	BARHL2(+89.38kb)	0.4035	0.261	0.1448	0.6177	0.553	0.3851	0.2487	0.339	0.9165	0.38	0.01556	0.332	2.728e-05	0.0007384	0.002834	0.8046	0.9558	0.7678	0.0009753	0.03328	0.2797	0.009302	0.2944	0.02646	0.8721	0.1415	0.04154	0.7629	0.9876	0.4888	0.5897	0.7083	0.1795	0.238
rs10801831	1	91272391	T	A	47	149	107	0	0.7209	0.401	0	0.999268	2.728e-05	IFNalpha_STAT1_of_CD56pCD16p	BARHL2(+89.6kb)	0.4035	0.261	0.1448	0.6177	0.553	0.3851	0.2487	0.339	0.9165	0.38	0.01556	0.332	2.728e-05	0.0007384	0.002834	0.8046	0.9558	0.7678	0.0009753	0.03328	0.2797	0.009302	0.2944	0.02646	0.8721	0.1415	0.04154	0.7629	0.9876	0.4888	0.5897	0.7083	0.1795	0.238
rs10493841	1	91275431	G	C	47	149	106	1	0.72	0.402	0	0.988155	2.864e-05	IFNalpha_STAT1_of_CD56pCD16p	BARHL2(+92.64kb)	0.408	0.2469	0.1674	0.6761	0.4983	0.3638	0.3102	0.3858	0.9589	0.3995	0.01944	0.3315	2.864e-05	0.0008153	0.00391	0.8313	0.8475	0.846	0.001124	0.03953	0.3055	0.009785	0.2919	0.02486	0.8532	0.1445	0.04783	0.7919	0.9843	0.5485	0.5701	0.6455	0.2424	0.2819
rs12029115	1	91276938	C	T	47	149	106	1	0.72	0.402	0	0.988155	2.864e-05	IFNalpha_STAT1_of_CD56pCD16p	BARHL2(+94.14kb)	0.408	0.2469	0.1674	0.6761	0.4983	0.3638	0.3102	0.3858	0.9589	0.3995	0.01944	0.3315	2.864e-05	0.0008153	0.00391	0.8313	0.8475	0.846	0.001124	0.03953	0.3055	0.009785	0.2919	0.02486	0.8532	0.1445	0.04783	0.7919	0.9843	0.5485	0.5701	0.6455	0.2424	0.2819
rs12029143	1	91277008	C	A	47	149	106	1	0.72	0.402	0	0.988155	2.864e-05	IFNalpha_STAT1_of_CD56pCD16p	BARHL2(+94.21kb)	0.408	0.2469	0.1674	0.6761	0.4983	0.3638	0.3102	0.3858	0.9589	0.3995	0.01944	0.3315	2.864e-05	0.0008153	0.00391	0.8313	0.8475	0.846	0.001124	0.03953	0.3055	0.009785	0.2919	0.02486	0.8532	0.1445	0.04783	0.7919	0.9843	0.5485	0.5701	0.6455	0.2424	0.2819
rs992544	1	91278411	A	T	47	149	106	1	0.72	0.402	0	0.988155	2.864e-05	IFNalpha_STAT1_of_CD56pCD16p	BARHL2(+95.62kb)	0.408	0.2469	0.1674	0.6761	0.4983	0.3638	0.3102	0.3858	0.9589	0.3995	0.01944	0.3315	2.864e-05	0.0008153	0.00391	0.8313	0.8475	0.846	0.001124	0.03953	0.3055	0.009785	0.2919	0.02486	0.8532	0.1445	0.04783	0.7919	0.9843	0.5485	0.5701	0.6455	0.2424	0.2819
rs10922929	1	91279306	C	T	47	149	106	1	0.72	0.402	0	0.988155	2.864e-05	IFNalpha_STAT1_of_CD56pCD16p	BARHL2(+96.51kb)	0.408	0.2469	0.1674	0.6761	0.4983	0.3638	0.3102	0.3858	0.9589	0.3995	0.01944	0.3315	2.864e-05	0.0008153	0.00391	0.8313	0.8475	0.846	0.001124	0.03953	0.3055	0.009785	0.2919	0.02486	0.8532	0.1445	0.04783	0.7919	0.9843	0.5485	0.5701	0.6455	0.2424	0.2819
rs12729232	1	91281428	A	G	47	149	106	1	0.72	0.402	0	0.988701	2.864e-05	IFNalpha_STAT1_of_CD56pCD16p	BARHL2(+98.63kb)|ZNF644(-99.43kb)	0.408	0.2469	0.1674	0.6761	0.4983	0.3638	0.3102	0.3858	0.9589	0.3995	0.01944	0.3315	2.864e-05	0.0008153	0.00391	0.8313	0.8475	0.846	0.001124	0.03953	0.3055	0.009785	0.2919	0.02486	0.8532	0.1445	0.04783	0.7919	0.9843	0.5485	0.5701	0.6455	0.2424	0.2819
rs11578876	1	91281546	G	A	47	149	106	1	0.72	0.402	0	0.988701	2.864e-05	IFNalpha_STAT1_of_CD56pCD16p	BARHL2(+98.75kb)|ZNF644(-99.31kb)	0.408	0.2469	0.1674	0.6761	0.4983	0.3638	0.3102	0.3858	0.9589	0.3995	0.01944	0.3315	2.864e-05	0.0008153	0.00391	0.8313	0.8475	0.846	0.001124	0.03953	0.3055	0.009785	0.2919	0.02486	0.8532	0.1445	0.04783	0.7919	0.9843	0.5485	0.5701	0.6455	0.2424	0.2819
rs7553927	1	91282962	A	T	47	149	106	1	0.72	0.402	0	0.988701	2.864e-05	IFNalpha_STAT1_of_CD56pCD16p	ZNF644(-97.89kb)	0.408	0.2469	0.1674	0.6761	0.4983	0.3638	0.3102	0.3858	0.9589	0.3995	0.01944	0.3315	2.864e-05	0.0008153	0.00391	0.8313	0.8475	0.846	0.001124	0.03953	0.3055	0.009785	0.2919	0.02486	0.8532	0.1445	0.04783	0.7919	0.9843	0.5485	0.5701	0.6455	0.2424	0.2819
rs7554094	1	91283104	A	T	47	149	106	1	0.72	0.402	0	0.988701	2.864e-05	IFNalpha_STAT1_of_CD56pCD16p	ZNF644(-97.75kb)	0.408	0.2469	0.1674	0.6761	0.4983	0.3638	0.3102	0.3858	0.9589	0.3995	0.01944	0.3315	2.864e-05	0.0008153	0.00391	0.8313	0.8475	0.846	0.001124	0.03953	0.3055	0.009785	0.2919	0.02486	0.8532	0.1445	0.04783	0.7919	0.9843	0.5485	0.5701	0.6455	0.2424	0.2819
rs34898539	1	91283679	G	A	47	149	105	2	0.7194	0.404	0	0.988389	4.569e-05	IFNalpha_STAT1_of_CD56pCD16p	ZNF644(-97.18kb)	0.3071	0.2838	0.1487	0.6368	0.5509	0.4524	0.2606	0.3303	0.9805	0.4034	0.02801	0.4018	4.569e-05	0.00112	0.004257	0.8772	0.8012	0.9028	0.001218	0.03994	0.2783	0.01139	0.2968	0.02786	0.8474	0.1313	0.04432	0.6967	0.9463	0.5055	0.6047	0.7328	0.2602	0.286
rs11578758	1	91284351	T	G	47	149	106	1	0.72	0.402	0	0.988701	2.864e-05	IFNalpha_STAT1_of_CD56pCD16p	ZNF644(-96.5kb)	0.408	0.2469	0.1674	0.6761	0.4983	0.3638	0.3102	0.3858	0.9589	0.3995	0.01944	0.3315	2.864e-05	0.0008153	0.00391	0.8313	0.8475	0.846	0.001124	0.03953	0.3055	0.009785	0.2919	0.02486	0.8532	0.1445	0.04783	0.7919	0.9843	0.5485	0.5701	0.6455	0.2424	0.2819
rs10922930	1	91284800	T	A	47	149	106	1	0.72	0.402	0	0.988701	2.864e-05	IFNalpha_STAT1_of_CD56pCD16p	ZNF644(-96.06kb)	0.408	0.2469	0.1674	0.6761	0.4983	0.3638	0.3102	0.3858	0.9589	0.3995	0.01944	0.3315	2.864e-05	0.0008153	0.00391	0.8313	0.8475	0.846	0.001124	0.03953	0.3055	0.009785	0.2919	0.02486	0.8532	0.1445	0.04783	0.7919	0.9843	0.5485	0.5701	0.6455	0.2424	0.2819
rs146321261	1	91538194	T	C	4	52	242	5	0.5173	0.101	0	0.97279	1.68e-05	IFNgamma_STAT1_of_Monocytes	ZNF644(+50.38kb)	0.4467	0.7681	0.4107	0.9334	0.11	0.1494	0.06433	0.5568	0.4351	0.6718	0.1652	1.68e-05	0.3831	0.9424	0.4459	0.1259	0.07254	0.1179	0.7775	0.865	0.62	0.5681	0.2438	0.554	0.221	0.8665	0.5789	0.8587	0.3166	0.3633	0.966	0.632	0.4193	0.6054
rs116213050	1	91540521	A	G	4	52	242	5	0.5173	0.101	0	0.97279	1.68e-05	IFNgamma_STAT1_of_Monocytes	ZNF644(+52.71kb)	0.4467	0.7681	0.4107	0.9334	0.11	0.1494	0.06433	0.5568	0.4351	0.6718	0.1652	1.68e-05	0.3831	0.9424	0.4459	0.1259	0.07254	0.1179	0.7775	0.865	0.62	0.5681	0.2438	0.554	0.221	0.8665	0.5789	0.8587	0.3166	0.3633	0.966	0.632	0.4193	0.6054
rs73790	1	91541766	T	C	4	52	241	6	0.5182	0.101	0	0.974276	1.736e-05	IFNgamma_STAT1_of_Monocytes	ZNF644(+53.95kb)	0.4367	0.7836	0.4011	0.9172	0.117	0.1627	0.06195	0.5444	0.4582	0.7085	0.1658	1.736e-05	0.3823	0.9339	0.4516	0.1315	0.07458	0.1262	0.7715	0.8884	0.6253	0.5611	0.2456	0.5695	0.2256	0.8551	0.594	0.9214	0.289	0.3467	0.9334	0.6439	0.4101	0.5839
rs733326	1	91542129	T	C	3	53	242	5	1	0.099	0	0.972598	1.635e-05	IFNgamma_STAT1_of_Monocytes	ZNF644(+54.32kb)	0.4545	0.7458	0.3353	0.9549	0.09567	0.1265	0.05464	0.5662	0.3886	0.6165	0.1393	1.635e-05	0.4118	0.928	0.4381	0.1019	0.08234	0.1377	0.7263	0.7983	0.6775	0.5493	0.2407	0.6509	0.2576	0.8362	0.5909	0.8274	0.3237	0.4036	0.8569	0.581	0.4877	0.636
rs12092781	1	91547075	G	A	4	55	242	2	0.5483	0.105	0	0.984543	8.276e-06	IFNgamma_STAT1_of_Monocytes	ZNF644(+59.26kb)	0.394	0.7877	0.3412	0.9342	0.152	0.1007	0.06565	0.5847	0.3181	0.4241	0.1999	8.276e-06	0.5862	0.911	0.4333	0.1186	0.06658	0.07415	0.9948	0.9281	0.6237	0.5326	0.1938	0.462	0.1768	0.6906	0.7234	0.8883	0.2036	0.4013	0.9879	0.4516	0.2945	0.298
rs112305409	1	91547664	C	T	4	55	242	2	0.5483	0.105	0	0.984543	8.276e-06	IFNgamma_STAT1_of_Monocytes	ZNF644(+59.85kb)	0.394	0.7877	0.3412	0.9342	0.152	0.1007	0.06565	0.5847	0.3181	0.4241	0.1999	8.276e-06	0.5862	0.911	0.4333	0.1186	0.06658	0.07415	0.9948	0.9281	0.6237	0.5326	0.1938	0.462	0.1768	0.6906	0.7234	0.8883	0.2036	0.4013	0.9879	0.4516	0.2945	0.298
rs77510198	1	91548338	A	G	4	55	242	2	0.5483	0.105	0	0.984543	8.276e-06	IFNgamma_STAT1_of_Monocytes	ZNF644(+60.53kb)	0.394	0.7877	0.3412	0.9342	0.152	0.1007	0.06565	0.5847	0.3181	0.4241	0.1999	8.276e-06	0.5862	0.911	0.4333	0.1186	0.06658	0.07415	0.9948	0.9281	0.6237	0.5326	0.1938	0.462	0.1768	0.6906	0.7234	0.8883	0.2036	0.4013	0.9879	0.4516	0.2945	0.298
rs80207403	1	91553477	G	A	4	55	242	2	0.5483	0.105	0	0.98061	8.276e-06	IFNgamma_STAT1_of_Monocytes	ZNF644(+65.66kb)	0.394	0.7877	0.3412	0.9342	0.152	0.1007	0.06565	0.5847	0.3181	0.4241	0.1999	8.276e-06	0.5862	0.911	0.4333	0.1186	0.06658	0.07415	0.9948	0.9281	0.6237	0.5326	0.1938	0.462	0.1768	0.6906	0.7234	0.8883	0.2036	0.4013	0.9879	0.4516	0.2945	0.298
rs56128231	1	91632164	A	G	31	129	138	5	0.8948	0.32	0	0.982721	2.408e-05	IFNGR1_of_CD20p	HFM1(-94.16kb)	0.01771	0.1082	0.6476	0.6021	0.3646	2.408e-05	0.06868	0.2526	0.1324	0.03254	0.9098	0.3958	0.6201	0.4751	0.2037	0.1965	0.1198	0.3419	0.9212	0.6056	0.861	0.8345	0.4758	0.7368	0.6278	0.1569	0.4719	0.9961	0.9852	0.7437	0.03005	0.6271	0.5	0.241
rs55693746	1	91635550	A	C	31	129	137	6	1	0.322	0	0.979588	4.22e-05	IFNGR1_of_CD20p	HFM1(-90.77kb)	0.0223	0.09217	0.5754	0.6788	0.3516	4.22e-05	0.1031	0.2865	0.1508	0.03016	0.989	0.3111	0.6983	0.6192	0.3504	0.1401	0.1789	0.343	0.8238	0.7342	0.9239	0.9699	0.3359	0.7261	0.4503	0.2652	0.5874	0.8839	0.7909	0.7074	0.04267	0.6054	0.4934	0.2966
rs79772301	1	93496938	A	G	6	54	240	3	0.1472	0.11	0	0.986975	2.981e-05	IFNalpha_ABC_of_CD56brightCD16n	FAM69A(+69.86kb)|MTF2(-47.85kb)	0.2751	0.8345	0.8815	0.3327	0.4336	0.3247	0.215	0.5617	0.9129	0.6103	0.03853	0.1159	0.09348	0.1239	0.04499	0.6698	0.143	0.8585	0.01345	0.03958	0.5	0.04606	0.3919	0.2109	0.7478	0.3697	0.4029	0.1514	0.987	0.4774	0.5537	0.5055	0.06743	0.7401
rs1474927	1	93570368	G	A	44	141	111	7	1	0.387	0	0.988395	7.863e-05	IFNalpha_CXCL10_of_CD20p	CCDC18(-75.9kb)|MTF2(0)|TMED5(-44.93kb)|=missense	0.00776	0.04699	0.8518	0.2593	0.365	0.5221	0.5144	0.1012	0.8313	0.1352	0.9947	0.6226	0.279	0.7079	0.4945	0.1121	0.7532	0.7414	0.2508	0.4783	0.466	0.2509	0.7129	0.08105	0.2705	0.5176	0.1265	0.1376	0.306	0.00872	0.1276	7.863e-05	0.8391	0.846
rs145406843	1	93663525	G	A	0	47	252	4	0.2347	0.079	0	0.977765	8.493e-05	IFNalpha_STAT4_of_Monocytes	CCDC18(0)|MTF2(+58.89kb)|TMED5(+17.28kb)	0.0535	0.8565	0.7113	0.2245	0.8862	0.1972	0.4249	0.5456	0.4112	0.5619	0.1345	0.2432	0.4743	0.247	0.03442	0.1526	8.493e-05	0.1388	0.5652	0.2729	0.2761	0.00548	0.6687	0.1678	0.4718	0.1243	0.1632	0.1492	0.2081	0.2164	0.4586	0.02384	0.2015	0.2279
rs4498848	1	96690250	G	A	46	135	120	2	0.4616	0.377	0	0.995298	9.175e-06	IFNGR1_of_CD4p_T	LOC101928241(-29.37kb)	0.06284	0.3585	0.3498	0.2027	0.2786	0.0005865	0.4938	0.6185	9.175e-06	0.5532	0.6001	0.4447	0.5838	0.4543	0.6372	0.2718	0.6869	0.5104	0.7373	0.9757	0.4651	0.6829	0.1842	0.7039	0.4425	0.9645	0.9092	0.8387	0.5853	0.799	0.7372	0.5408	0.437	0.905
rs11165566	1	96704827	C	T	47	133	123	0	0.2713	0.375	0	0.995709	4.82e-05	IFNGR1_of_CD4p_T	LOC101928241(-14.8kb)	0.08449	0.3799	0.273	0.1693	0.3478	0.0005409	0.321	0.4933	4.82e-05	0.5221	0.4957	0.4255	0.5164	0.3494	0.4099	0.3517	0.613	0.5392	0.8581	0.7726	0.6457	0.5015	0.2402	0.6838	0.548	0.7712	0.7197	0.6148	0.4793	0.8972	0.842	0.2921	0.6769	0.8795
rs324859	1	96714511	A	T	47	133	123	0	0.2713	0.375	0	0.995709	4.82e-05	IFNGR1_of_CD4p_T	LOC101928241(-5.113kb)	0.08449	0.3799	0.273	0.1693	0.3478	0.0005409	0.321	0.4933	4.82e-05	0.5221	0.4957	0.4255	0.5164	0.3494	0.4099	0.3517	0.613	0.5392	0.8581	0.7726	0.6457	0.5015	0.2402	0.6838	0.548	0.7712	0.7197	0.6148	0.4793	0.8972	0.842	0.2921	0.6769	0.8795
rs324860	1	96714996	C	T	47	133	123	0	0.2713	0.375	0	0.995709	4.82e-05	IFNGR1_of_CD4p_T	LOC101928241(-4.628kb)	0.08449	0.3799	0.273	0.1693	0.3478	0.0005409	0.321	0.4933	4.82e-05	0.5221	0.4957	0.4255	0.5164	0.3494	0.4099	0.3517	0.613	0.5392	0.8581	0.7726	0.6457	0.5015	0.2402	0.6838	0.548	0.7712	0.7197	0.6148	0.4793	0.8972	0.842	0.2921	0.6769	0.8795
rs324853	1	96738789	C	T	47	130	124	2	0.2168	0.372	0	0.993852	9.753e-05	IFNGR1_of_CD4p_T	LOC101928241(0)	0.1186	0.3813	0.2638	0.2059	0.417	0.0004474	0.3502	0.5453	9.753e-05	0.5355	0.552	0.4463	0.5037	0.3525	0.4088	0.38	0.6422	0.5383	0.8695	0.7745	0.7716	0.4961	0.26	0.6817	0.5886	0.7571	0.6999	0.6301	0.5202	0.8549	0.8064	0.2785	0.6582	0.9169
rs324854	1	96738972	C	T	47	130	124	2	0.2168	0.372	0	0.993852	9.753e-05	IFNGR1_of_CD4p_T	LOC101928241(0)	0.1186	0.3813	0.2638	0.2059	0.417	0.0004474	0.3502	0.5453	9.753e-05	0.5355	0.552	0.4463	0.5037	0.3525	0.4088	0.38	0.6422	0.5383	0.8695	0.7745	0.7716	0.4961	0.26	0.6817	0.5886	0.7571	0.6999	0.6301	0.5202	0.8549	0.8064	0.2785	0.6582	0.9169
rs72734452	1	99611743	A	G	3	62	236	2	1	0.113	0	0.985024	6.091e-05	IFNgamma_STAT1_of_CD4p_T	LOC100129620(0)	0.5598	0.6391	0.573	0.7029	0.483	0.765	0.7516	0.7325	0.598	0.6866	0.6091	0.7128	0.5092	0.739	0.6984	0.1551	0.74	0.2412	0.5751	0.2852	0.11	0.2517	6.091e-05	0.006671	0.0001455	0.3436	0.355	0.7234	0.4887	0.3377	0.7541	0.2004	0.8733	0.9589
rs498887	1	100799060	A	C	52	150	96	5	0.7222	0.426	0	0.986474	1.178e-05	IFNAR2_of_CD56dimCD16p	CDC14A(-18.96kb)|DBT(+83.65kb)|LOC100506007(+67.33kb)|MIR553(+52.2kb)|RTCA(+40.74kb)	0.3698	1.178e-05	0.0125	0.1673	0.1598	0.9765	0.06281	0.0049	0.06891	0.6748	0.4935	0.7724	0.7928	0.6545	0.4041	0.9152	0.06533	0.9432	0.5521	0.6584	0.5971	0.7849	0.8244	0.8238	0.844	0.5282	0.4627	0.4835	0.3831	0.8588	0.1533	0.9768	0.6597	0.9535
rs643911	1	100799436	T	C	52	152	96	3	0.6367	0.427	0	0.988387	1.128e-05	IFNAR2_of_CD56dimCD16p	CDC14A(-18.59kb)|DBT(+84.03kb)|LOC100506007(+67.71kb)|MIR553(+52.57kb)|RTCA(+41.11kb)	0.3881	1.128e-05	0.01144	0.1768	0.1761	0.963	0.06382	0.005155	0.06122	0.6755	0.4656	0.7738	0.7792	0.6369	0.3987	0.893	0.06124	0.939	0.5744	0.6846	0.5764	0.8216	0.8005	0.8033	0.8191	0.5567	0.492	0.4755	0.3734	0.8257	0.1742	0.9755	0.6842	0.9733
rs6676197	1	100800092	A	G	56	152	92	3	0.7251	0.44	0	0.989045	5.55e-05	IFNAR2_of_CD56dimCD16p	CDC14A(-17.93kb)|DBT(+84.68kb)|LOC100506007(+68.36kb)|MIR553(+53.23kb)|RTCA(+41.77kb)	0.5479	5.55e-05	0.04515	0.2473	0.1002	0.9923	0.1104	0.01075	0.1164	0.8483	0.3863	0.6901	0.6458	0.5632	0.2805	0.9692	0.0757	0.9124	0.6034	0.7379	0.5687	0.7507	0.6902	0.6918	0.6531	0.4586	0.5754	0.5265	0.3032	0.8511	0.1758	0.8379	0.6702	0.9362
rs7533072	1	100800500	A	G	56	152	92	3	0.7251	0.44	0	0.989045	5.55e-05	IFNAR2_of_CD56dimCD16p	CDC14A(-17.52kb)|DBT(+85.09kb)|LOC100506007(+68.77kb)|MIR553(+53.64kb)|RTCA(+42.18kb)	0.5479	5.55e-05	0.04515	0.2473	0.1002	0.9923	0.1104	0.01075	0.1164	0.8483	0.3863	0.6901	0.6458	0.5632	0.2805	0.9692	0.0757	0.9124	0.6034	0.7379	0.5687	0.7507	0.6902	0.6918	0.6531	0.4586	0.5754	0.5265	0.3032	0.8511	0.1758	0.8379	0.6702	0.9362
rs11166438	1	100800905	T	G	56	154	93	0	0.6412	0.439	1	1	4.696e-05	IFNAR2_of_CD56dimCD16p	CDC14A(-17.12kb)|DBT(+85.5kb)|LOC100506007(+69.18kb)|MIR553(+54.04kb)|RTCA(+42.58kb)	0.5383	4.696e-05	0.0259	0.2387	0.08664	0.9351	0.08613	0.007934	0.1177	0.8255	0.3913	0.6679	0.6579	0.6155	0.2878	0.9933	0.06847	0.9984	0.6074	0.7118	0.5985	0.7615	0.7273	0.6988	0.6881	0.4485	0.5642	0.5717	0.3148	0.8577	0.1869	0.8718	0.7021	0.9563
rs524219	1	100821493	C	G	0	36	267	0	0.6107	0.059	0	0.98134	7.861e-05	IFNgamma_ABC_of_CD20p	CDC14A(0)|LOC100506007(+89.76kb)|MIR553(+74.63kb)|RTCA(+63.17kb)	0.03335	0.9788	0.781	0.5641	0.6556	0.9117	0.6142	0.6862	0.8268	0.13	0.9977	0.1455	0.01964	0.05744	0.4707	0.1702	0.515	0.05637	0.1131	0.6366	0.6859	0.1791	0.1378	0.09249	0.2942	0.4769	0.1017	0.273	0.3837	0.9953	0.7837	0.1052	0.00442	0.06417
rs1812682	1	103210619	A	T	47	145	111	0	1	0.394	0	0.99173	7.252e-05	IFNgamma_ABC_of_monocytes	#NAME?	0.3264	0.2696	0.2382	0.08957	0.3296	0.7421	0.9411	0.3742	0.7748	0.4917	0.2075	0.4982	0.7247	0.1072	0.2076	0.007414	0.9149	0.7296	0.5419	0.1718	0.2747	0.1369	0.9047	0.3823	0.8289	0.1925	0.08574	0.6213	0.7899	0.1276	0.5254	0.9137	0.5819	0.917
rs28862896	1	103211831	A	G	5	49	248	1	0.1812	0.098	0	0.987895	6.283e-05	IFNgamma_ABC_of_monocytes	.	0.8058	0.8213	0.8454	0.07102	0.3754	0.542	0.5123	0.3294	0.5676	0.1254	0.2453	0.2385	0.6937	0.915	0.6996	0.09083	0.3569	0.7081	0.9084	0.63	0.5216	0.7494	0.4759	0.557	0.1875	0.3183	0.8591	0.4361	0.4312	0.6907	0.3279	0.6364	0.7773	0.5266
rs11164593	1	103212981	A	C	12	95	196	0	0.8568	0.196	0	0.99128	2.416e-05	IFNgamma_ABC_of_monocytes	.	0.8804	0.8546	0.2807	0.1849	0.5281	0.5268	0.09271	0.06037	0.3227	0.09841	0.1007	0.0612	0.5804	0.1666	0.5365	0.06057	0.4859	0.6941	0.4515	0.08081	0.364	0.1909	0.09215	0.1146	0.1748	0.431	0.481	0.2658	0.674	0.889	0.04937	0.2367	0.2954	0.7983
rs12133437	1	103213266	C	T	5	49	248	1	0.1812	0.098	0	0.988453	6.283e-05	IFNgamma_ABC_of_monocytes	.	0.8058	0.8213	0.8454	0.07102	0.3754	0.542	0.5123	0.3294	0.5676	0.1254	0.2453	0.2385	0.6937	0.915	0.6996	0.09083	0.3569	0.7081	0.9084	0.63	0.5216	0.7494	0.4759	0.557	0.1875	0.3183	0.8591	0.4361	0.4312	0.6907	0.3279	0.6364	0.7773	0.5266
rs6577334	1	103214274	A	G	36	146	121	0	0.4565	0.36	0	0.991616	7.583e-05	IFNgamma_ABC_of_monocytes	.	0.5791	0.6459	0.237	0.2029	0.5782	0.9431	0.5573	0.1819	0.6338	0.1352	0.4196	0.4895	0.4758	0.2725	0.7598	0.1072	0.6249	0.972	0.7248	0.2618	0.7326	0.3369	0.9121	0.5983	0.6444	0.4028	0.101	0.6367	0.9698	0.2678	0.8055	0.6946	0.5601	0.78
rs713162	1	103216881	A	G	36	146	121	0	0.4565	0.36	1	1	7.583e-05	IFNgamma_ABC_of_monocytes	#NAME?	0.5791	0.6459	0.237	0.2029	0.5782	0.9431	0.5573	0.1819	0.6338	0.1352	0.4196	0.4895	0.4758	0.2725	0.7598	0.1072	0.6249	0.972	0.7248	0.2618	0.7326	0.3369	0.9121	0.5983	0.6444	0.4028	0.101	0.6367	0.9698	0.2678	0.8055	0.6946	0.5601	0.78
rs10735776	1	103218185	T	C	47	145	110	1	1	0.396	0	0.99818	6.958e-05	IFNgamma_ABC_of_monocytes	#NAME?	0.3037	0.276	0.2283	0.08613	0.3327	0.6543	0.9459	0.3399	0.8649	0.5253	0.2306	0.486	0.7047	0.1118	0.2338	0.007565	0.889	0.747	0.578	0.1947	0.3085	0.1434	0.9396	0.3571	0.8663	0.191	0.08468	0.5759	0.8162	0.1316	0.4946	0.9654	0.5914	0.9364
rs10747431	1	103218213	T	C	47	145	110	1	1	0.396	0	0.99818	6.958e-05	IFNgamma_ABC_of_monocytes	#NAME?	0.3037	0.276	0.2283	0.08613	0.3327	0.6543	0.9459	0.3399	0.8649	0.5253	0.2306	0.486	0.7047	0.1118	0.2338	0.007565	0.889	0.747	0.578	0.1947	0.3085	0.1434	0.9396	0.3571	0.8663	0.191	0.08468	0.5759	0.8162	0.1316	0.4946	0.9654	0.5914	0.9364
rs61812153	1	103219928	C	T	47	145	110	1	1	0.396	0	0.99818	6.958e-05	IFNgamma_ABC_of_monocytes	.	0.3037	0.276	0.2283	0.08613	0.3327	0.6543	0.9459	0.3399	0.8649	0.5253	0.2306	0.486	0.7047	0.1118	0.2338	0.007565	0.889	0.747	0.578	0.1947	0.3085	0.1434	0.9396	0.3571	0.8663	0.191	0.08468	0.5759	0.8162	0.1316	0.4946	0.9654	0.5914	0.9364
rs12144199	1	103220215	G	A	5	46	251	1	0.1562	0.093	0	0.994243	5.899e-05	IFNgamma_ABC_of_monocytes	.	0.839	0.9275	0.5412	0.07255	0.3728	0.5427	0.7708	0.5046	0.5264	0.1364	0.1675	0.1232	0.5259	0.8675	0.632	0.06399	0.2839	0.5265	0.8849	0.9697	0.4825	0.4982	0.4052	0.7335	0.1631	0.3524	0.734	0.1754	0.2314	0.7204	0.3029	0.8721	0.5165	0.7824
rs12136992	1	103220808	G	A	47	145	110	1	1	0.396	0	0.998372	6.958e-05	IFNgamma_ABC_of_monocytes	#NAME?	0.3037	0.276	0.2283	0.08613	0.3327	0.6543	0.9459	0.3399	0.8649	0.5253	0.2306	0.486	0.7047	0.1118	0.2338	0.007565	0.889	0.747	0.578	0.1947	0.3085	0.1434	0.9396	0.3571	0.8663	0.191	0.08468	0.5759	0.8162	0.1316	0.4946	0.9654	0.5914	0.9364
rs12132471	1	103221544	G	A	47	145	110	1	1	0.396	0	0.998372	6.958e-05	IFNgamma_ABC_of_monocytes	.	0.3037	0.276	0.2283	0.08613	0.3327	0.6543	0.9459	0.3399	0.8649	0.5253	0.2306	0.486	0.7047	0.1118	0.2338	0.007565	0.889	0.747	0.578	0.1947	0.3085	0.1434	0.9396	0.3571	0.8663	0.191	0.08468	0.5759	0.8162	0.1316	0.4946	0.9654	0.5914	0.9364
rs12140704	1	103222101	C	A	5	49	248	1	0.1812	0.098	0	0.990629	6.283e-05	IFNgamma_ABC_of_monocytes	.	0.8058	0.8213	0.8454	0.07102	0.3754	0.542	0.5123	0.3294	0.5676	0.1254	0.2453	0.2385	0.6937	0.915	0.6996	0.09083	0.3569	0.7081	0.9084	0.63	0.5216	0.7494	0.4759	0.557	0.1875	0.3183	0.8591	0.4361	0.4312	0.6907	0.3279	0.6364	0.7773	0.5266
rs4908262	1	103225699	C	T	47	145	110	1	1	0.396	0	0.999484	6.958e-05	IFNgamma_ABC_of_monocytes	#NAME?	0.3037	0.276	0.2283	0.08613	0.3327	0.6543	0.9459	0.3399	0.8649	0.5253	0.2306	0.486	0.7047	0.1118	0.2338	0.007565	0.889	0.747	0.578	0.1947	0.3085	0.1434	0.9396	0.3571	0.8663	0.191	0.08468	0.5759	0.8162	0.1316	0.4946	0.9654	0.5914	0.9364
rs1932341	1	103228021	T	C	47	145	110	1	1	0.396	0	0.999484	6.958e-05	IFNgamma_ABC_of_monocytes	.	0.3037	0.276	0.2283	0.08613	0.3327	0.6543	0.9459	0.3399	0.8649	0.5253	0.2306	0.486	0.7047	0.1118	0.2338	0.007565	0.889	0.747	0.578	0.1947	0.3085	0.1434	0.9396	0.3571	0.8663	0.191	0.08468	0.5759	0.8162	0.1316	0.4946	0.9654	0.5914	0.9364
rs77409705	1	103228438	A	T	5	49	248	1	0.1812	0.098	0	0.993847	6.283e-05	IFNgamma_ABC_of_monocytes	.	0.8058	0.8213	0.8454	0.07102	0.3754	0.542	0.5123	0.3294	0.5676	0.1254	0.2453	0.2385	0.6937	0.915	0.6996	0.09083	0.3569	0.7081	0.9084	0.63	0.5216	0.7494	0.4759	0.557	0.1875	0.3183	0.8591	0.4361	0.4312	0.6907	0.3279	0.6364	0.7773	0.5266
rs12144747	1	103229485	C	T	12	95	194	2	1	0.198	0	0.994518	3.12e-05	IFNgamma_ABC_of_monocytes	.	0.8748	0.8339	0.2781	0.1852	0.5018	0.5148	0.08613	0.0562	0.3363	0.09696	0.0877	0.05768	0.6114	0.1383	0.4799	0.05646	0.5339	0.6785	0.4009	0.05905	0.3443	0.1916	0.08871	0.1066	0.1631	0.4677	0.4658	0.2579	0.6669	0.8526	0.04516	0.2146	0.266	0.8436
rs478830	1	103230040	C	A	18	104	178	3	0.6279	0.233	0	0.994393	4.996e-05	IFNgamma_ABC_of_monocytes	.	0.4858	0.5915	0.2794	0.07372	0.2575	0.241	0.2985	0.1646	0.2334	0.5166	0.03487	0.07102	0.9174	0.04303	0.08366	0.002161	0.8629	0.4215	0.2852	0.03904	0.08905	0.06616	0.1069	0.04849	0.1071	0.9294	0.3953	0.2456	0.864	0.749	0.01752	0.4188	0.3036	0.7059
rs78715751	1	103230804	T	C	5	49	248	1	0.1812	0.098	0	0.993847	6.283e-05	IFNgamma_ABC_of_monocytes	.	0.8058	0.8213	0.8454	0.07102	0.3754	0.542	0.5123	0.3294	0.5676	0.1254	0.2453	0.2385	0.6937	0.915	0.6996	0.09083	0.3569	0.7081	0.9084	0.63	0.5216	0.7494	0.4759	0.557	0.1875	0.3183	0.8591	0.4361	0.4312	0.6907	0.3279	0.6364	0.7773	0.5266
rs12129841	1	103238333	A	C	5	51	245	2	0.2071	0.101	0	0.992034	3.68e-05	IFNgamma_ABC_of_monocytes	.	0.9772	0.8997	0.7557	0.1075	0.3122	0.785	0.5747	0.4577	0.8844	0.1834	0.2447	0.239	0.9974	0.6552	0.8098	0.1627	0.5284	0.9858	0.7242	0.5465	0.3976	0.8335	0.7959	0.4891	0.2208	0.5086	0.8925	0.4583	0.4142	0.6598	0.2979	0.5754	0.8308	0.6285
rs11164597	1	103238444	C	T	12	95	196	0	0.8568	0.196	0	1	2.416e-05	IFNgamma_ABC_of_monocytes	.	0.8804	0.8546	0.2807	0.1849	0.5281	0.5268	0.09271	0.06037	0.3227	0.09841	0.1007	0.0612	0.5804	0.1666	0.5365	0.06057	0.4859	0.6941	0.4515	0.08081	0.364	0.1909	0.09215	0.1146	0.1748	0.431	0.481	0.2658	0.674	0.889	0.04937	0.2367	0.2954	0.7983
rs4907978	1	103240481	A	G	12	95	196	0	0.8568	0.196	0	1	2.416e-05	IFNgamma_ABC_of_monocytes	.	0.8804	0.8546	0.2807	0.1849	0.5281	0.5268	0.09271	0.06037	0.3227	0.09841	0.1007	0.0612	0.5804	0.1666	0.5365	0.06057	0.4859	0.6941	0.4515	0.08081	0.364	0.1909	0.09215	0.1146	0.1748	0.431	0.481	0.2658	0.674	0.889	0.04937	0.2367	0.2954	0.7983
rs11164599	1	103243088	A	G	12	95	196	0	0.8568	0.196	0	1	2.416e-05	IFNgamma_ABC_of_monocytes	COL11A1(-98.93kb)	0.8804	0.8546	0.2807	0.1849	0.5281	0.5268	0.09271	0.06037	0.3227	0.09841	0.1007	0.0612	0.5804	0.1666	0.5365	0.06057	0.4859	0.6941	0.4515	0.08081	0.364	0.1909	0.09215	0.1146	0.1748	0.431	0.481	0.2658	0.674	0.889	0.04937	0.2367	0.2954	0.7983
rs12119551	1	103244161	C	T	12	95	196	0	0.8568	0.196	0	1	2.416e-05	IFNgamma_ABC_of_monocytes	COL11A1(-97.86kb)	0.8804	0.8546	0.2807	0.1849	0.5281	0.5268	0.09271	0.06037	0.3227	0.09841	0.1007	0.0612	0.5804	0.1666	0.5365	0.06057	0.4859	0.6941	0.4515	0.08081	0.364	0.1909	0.09215	0.1146	0.1748	0.431	0.481	0.2658	0.674	0.889	0.04937	0.2367	0.2954	0.7983
rs11164602	1	103244351	T	C	12	95	196	0	0.8568	0.196	0	1	2.416e-05	IFNgamma_ABC_of_monocytes	COL11A1(-97.67kb)	0.8804	0.8546	0.2807	0.1849	0.5281	0.5268	0.09271	0.06037	0.3227	0.09841	0.1007	0.0612	0.5804	0.1666	0.5365	0.06057	0.4859	0.6941	0.4515	0.08081	0.364	0.1909	0.09215	0.1146	0.1748	0.431	0.481	0.2658	0.674	0.889	0.04937	0.2367	0.2954	0.7983
rs10874653	1	103246475	A	C	12	95	196	0	0.8568	0.196	0	1	2.416e-05	IFNgamma_ABC_of_monocytes	COL11A1(-95.55kb)	0.8804	0.8546	0.2807	0.1849	0.5281	0.5268	0.09271	0.06037	0.3227	0.09841	0.1007	0.0612	0.5804	0.1666	0.5365	0.06057	0.4859	0.6941	0.4515	0.08081	0.364	0.1909	0.09215	0.1146	0.1748	0.431	0.481	0.2658	0.674	0.889	0.04937	0.2367	0.2954	0.7983
rs6676830	1	103247267	T	A	5	49	248	1	0.1812	0.098	0	0.995126	6.283e-05	IFNgamma_ABC_of_monocytes	COL11A1(-94.76kb)	0.8058	0.8213	0.8454	0.07102	0.3754	0.542	0.5123	0.3294	0.5676	0.1254	0.2453	0.2385	0.6937	0.915	0.6996	0.09083	0.3569	0.7081	0.9084	0.63	0.5216	0.7494	0.4759	0.557	0.1875	0.3183	0.8591	0.4361	0.4312	0.6907	0.3279	0.6364	0.7773	0.5266
rs12120900	1	103249274	C	G	5	49	248	1	0.1812	0.098	0	0.995126	6.283e-05	IFNgamma_ABC_of_monocytes	COL11A1(-92.75kb)	0.8058	0.8213	0.8454	0.07102	0.3754	0.542	0.5123	0.3294	0.5676	0.1254	0.2453	0.2385	0.6937	0.915	0.6996	0.09083	0.3569	0.7081	0.9084	0.63	0.5216	0.7494	0.4759	0.557	0.1875	0.3183	0.8591	0.4361	0.4312	0.6907	0.3279	0.6364	0.7773	0.5266
rs10874655	1	103249497	T	G	12	95	196	0	0.8568	0.196	0	1	2.416e-05	IFNgamma_ABC_of_monocytes	COL11A1(-92.52kb)	0.8804	0.8546	0.2807	0.1849	0.5281	0.5268	0.09271	0.06037	0.3227	0.09841	0.1007	0.0612	0.5804	0.1666	0.5365	0.06057	0.4859	0.6941	0.4515	0.08081	0.364	0.1909	0.09215	0.1146	0.1748	0.431	0.481	0.2658	0.674	0.889	0.04937	0.2367	0.2954	0.7983
rs7528798	1	103250122	T	C	12	95	196	0	0.8568	0.196	1	1	2.416e-05	IFNgamma_ABC_of_monocytes	COL11A1(-91.9kb)	0.8804	0.8546	0.2807	0.1849	0.5281	0.5268	0.09271	0.06037	0.3227	0.09841	0.1007	0.0612	0.5804	0.1666	0.5365	0.06057	0.4859	0.6941	0.4515	0.08081	0.364	0.1909	0.09215	0.1146	0.1748	0.431	0.481	0.2658	0.674	0.889	0.04937	0.2367	0.2954	0.7983
rs12122014	1	103250514	T	G	5	49	248	1	0.1812	0.098	0	0.994187	6.283e-05	IFNgamma_ABC_of_monocytes	COL11A1(-91.51kb)	0.8058	0.8213	0.8454	0.07102	0.3754	0.542	0.5123	0.3294	0.5676	0.1254	0.2453	0.2385	0.6937	0.915	0.6996	0.09083	0.3569	0.7081	0.9084	0.63	0.5216	0.7494	0.4759	0.557	0.1875	0.3183	0.8591	0.4361	0.4312	0.6907	0.3279	0.6364	0.7773	0.5266
rs116433095	1	103252288	A	T	5	49	248	1	0.1812	0.098	0	0.993629	6.283e-05	IFNgamma_ABC_of_monocytes	COL11A1(-89.73kb)	0.8058	0.8213	0.8454	0.07102	0.3754	0.542	0.5123	0.3294	0.5676	0.1254	0.2453	0.2385	0.6937	0.915	0.6996	0.09083	0.3569	0.7081	0.9084	0.63	0.5216	0.7494	0.4759	0.557	0.1875	0.3183	0.8591	0.4361	0.4312	0.6907	0.3279	0.6364	0.7773	0.5266
rs4908264	1	103258733	G	A	12	95	196	0	0.8568	0.196	0	0.997508	2.416e-05	IFNgamma_ABC_of_monocytes	COL11A1(-83.29kb)	0.8804	0.8546	0.2807	0.1849	0.5281	0.5268	0.09271	0.06037	0.3227	0.09841	0.1007	0.0612	0.5804	0.1666	0.5365	0.06057	0.4859	0.6941	0.4515	0.08081	0.364	0.1909	0.09215	0.1146	0.1748	0.431	0.481	0.2658	0.674	0.889	0.04937	0.2367	0.2954	0.7983
rs12565249	1	103261948	G	A	12	95	196	0	0.8568	0.196	0	0.997508	2.416e-05	IFNgamma_ABC_of_monocytes	COL11A1(-80.07kb)	0.8804	0.8546	0.2807	0.1849	0.5281	0.5268	0.09271	0.06037	0.3227	0.09841	0.1007	0.0612	0.5804	0.1666	0.5365	0.06057	0.4859	0.6941	0.4515	0.08081	0.364	0.1909	0.09215	0.1146	0.1748	0.431	0.481	0.2658	0.674	0.889	0.04937	0.2367	0.2954	0.7983
rs4908266	1	103262383	T	A	12	95	196	0	0.8568	0.196	0	0.997508	2.416e-05	IFNgamma_ABC_of_monocytes	COL11A1(-79.64kb)	0.8804	0.8546	0.2807	0.1849	0.5281	0.5268	0.09271	0.06037	0.3227	0.09841	0.1007	0.0612	0.5804	0.1666	0.5365	0.06057	0.4859	0.6941	0.4515	0.08081	0.364	0.1909	0.09215	0.1146	0.1748	0.431	0.481	0.2658	0.674	0.889	0.04937	0.2367	0.2954	0.7983
rs12045132	1	103265230	T	C	11	94	198	0	1	0.191	0	0.99686	2.176e-05	IFNgamma_ABC_of_monocytes	COL11A1(-76.79kb)	0.8511	0.9525	0.4382	0.1881	0.5259	0.526	0.157	0.09818	0.2968	0.1043	0.06901	0.03046	0.4593	0.2344	0.5764	0.04474	0.4172	0.553	0.5741	0.1555	0.3371	0.2925	0.07321	0.1608	0.1555	0.4614	0.4034	0.1182	0.4644	0.8591	0.04323	0.1485	0.1805	0.9822
rs58398727	1	103266443	T	C	11	94	198	0	1	0.191	0	0.99686	2.176e-05	IFNgamma_ABC_of_monocytes	COL11A1(-75.58kb)	0.8511	0.9525	0.4382	0.1881	0.5259	0.526	0.157	0.09818	0.2968	0.1043	0.06901	0.03046	0.4593	0.2344	0.5764	0.04474	0.4172	0.553	0.5741	0.1555	0.3371	0.2925	0.07321	0.1608	0.1555	0.4614	0.4034	0.1182	0.4644	0.8591	0.04323	0.1485	0.1805	0.9822
rs6662655	1	103266791	A	T	5	47	251	0	0.1623	0.094	0	0.997112	7.085e-05	IFNgamma_ABC_of_monocytes	COL11A1(-75.23kb)	0.788	0.9936	0.5716	0.07446	0.2728	0.4989	0.9109	0.5551	0.5185	0.1372	0.2007	0.08459	0.6003	0.8745	0.5577	0.06047	0.2904	0.5429	0.924	0.9945	0.486	0.4845	0.3144	0.6502	0.1149	0.2411	0.867	0.1422	0.1726	0.9424	0.2285	0.9839	0.5269	0.8043
rs12074523	1	103267759	T	G	11	94	198	0	1	0.191	0	0.99686	2.176e-05	IFNgamma_ABC_of_monocytes	COL11A1(-74.26kb)	0.8511	0.9525	0.4382	0.1881	0.5259	0.526	0.157	0.09818	0.2968	0.1043	0.06901	0.03046	0.4593	0.2344	0.5764	0.04474	0.4172	0.553	0.5741	0.1555	0.3371	0.2925	0.07321	0.1608	0.1555	0.4614	0.4034	0.1182	0.4644	0.8591	0.04323	0.1485	0.1805	0.9822
rs59304985	1	103270077	A	T	11	97	192	3	0.8575	0.198	0	0.988668	1.698e-05	IFNgamma_ABC_of_monocytes	COL11A1(-71.94kb)	0.7063	0.9306	0.4066	0.1664	0.4841	0.4374	0.1355	0.09672	0.2924	0.1415	0.08437	0.0423	0.5226	0.1957	0.542	0.03578	0.3485	0.4052	0.524	0.1798	0.3521	0.2821	0.0614	0.1523	0.1412	0.3523	0.4378	0.104	0.4368	0.6876	0.05746	0.08895	0.2121	0.94
rs138868222	1	103270779	C	T	5	47	251	0	0.1623	0.094	0	0.997112	7.085e-05	IFNgamma_ABC_of_monocytes	COL11A1(-71.24kb)	0.788	0.9936	0.5716	0.07446	0.2728	0.4989	0.9109	0.5551	0.5185	0.1372	0.2007	0.08459	0.6003	0.8745	0.5577	0.06047	0.2904	0.5429	0.924	0.9945	0.486	0.4845	0.3144	0.6502	0.1149	0.2411	0.867	0.1422	0.1726	0.9424	0.2285	0.9839	0.5269	0.8043
rs151198757	1	103271681	C	T	5	47	251	0	0.1623	0.094	0	0.997112	7.085e-05	IFNgamma_ABC_of_monocytes	COL11A1(-70.34kb)	0.788	0.9936	0.5716	0.07446	0.2728	0.4989	0.9109	0.5551	0.5185	0.1372	0.2007	0.08459	0.6003	0.8745	0.5577	0.06047	0.2904	0.5429	0.924	0.9945	0.486	0.4845	0.3144	0.6502	0.1149	0.2411	0.867	0.1422	0.1726	0.9424	0.2285	0.9839	0.5269	0.8043
rs77877730	1	103275975	G	T	5	47	251	0	0.1623	0.094	0	0.997112	7.085e-05	IFNgamma_ABC_of_monocytes	COL11A1(-66.05kb)	0.788	0.9936	0.5716	0.07446	0.2728	0.4989	0.9109	0.5551	0.5185	0.1372	0.2007	0.08459	0.6003	0.8745	0.5577	0.06047	0.2904	0.5429	0.924	0.9945	0.486	0.4845	0.3144	0.6502	0.1149	0.2411	0.867	0.1422	0.1726	0.9424	0.2285	0.9839	0.5269	0.8043
rs75388354	1	103278046	C	A	5	47	251	0	0.1623	0.094	0	0.997112	7.085e-05	IFNgamma_ABC_of_monocytes	COL11A1(-63.98kb)	0.788	0.9936	0.5716	0.07446	0.2728	0.4989	0.9109	0.5551	0.5185	0.1372	0.2007	0.08459	0.6003	0.8745	0.5577	0.06047	0.2904	0.5429	0.924	0.9945	0.486	0.4845	0.3144	0.6502	0.1149	0.2411	0.867	0.1422	0.1726	0.9424	0.2285	0.9839	0.5269	0.8043
rs10874657	1	103279409	C	T	11	94	198	0	1	0.191	0	0.99686	2.176e-05	IFNgamma_ABC_of_monocytes	COL11A1(-62.61kb)	0.8511	0.9525	0.4382	0.1881	0.5259	0.526	0.157	0.09818	0.2968	0.1043	0.06901	0.03046	0.4593	0.2344	0.5764	0.04474	0.4172	0.553	0.5741	0.1555	0.3371	0.2925	0.07321	0.1608	0.1555	0.4614	0.4034	0.1182	0.4644	0.8591	0.04323	0.1485	0.1805	0.9822
rs1597584	1	103280472	A	C	5	47	251	0	0.1623	0.094	0	0.997112	7.085e-05	IFNgamma_ABC_of_monocytes	COL11A1(-61.55kb)	0.788	0.9936	0.5716	0.07446	0.2728	0.4989	0.9109	0.5551	0.5185	0.1372	0.2007	0.08459	0.6003	0.8745	0.5577	0.06047	0.2904	0.5429	0.924	0.9945	0.486	0.4845	0.3144	0.6502	0.1149	0.2411	0.867	0.1422	0.1726	0.9424	0.2285	0.9839	0.5269	0.8043
rs114399077	1	103281893	G	C	5	47	251	0	0.1623	0.094	0	0.997112	7.085e-05	IFNgamma_ABC_of_monocytes	COL11A1(-60.13kb)	0.788	0.9936	0.5716	0.07446	0.2728	0.4989	0.9109	0.5551	0.5185	0.1372	0.2007	0.08459	0.6003	0.8745	0.5577	0.06047	0.2904	0.5429	0.924	0.9945	0.486	0.4845	0.3144	0.6502	0.1149	0.2411	0.867	0.1422	0.1726	0.9424	0.2285	0.9839	0.5269	0.8043
rs1953422	1	103282354	T	G	11	94	198	0	1	0.191	0	0.996592	2.176e-05	IFNgamma_ABC_of_monocytes	COL11A1(-59.67kb)	0.8511	0.9525	0.4382	0.1881	0.5259	0.526	0.157	0.09818	0.2968	0.1043	0.06901	0.03046	0.4593	0.2344	0.5764	0.04474	0.4172	0.553	0.5741	0.1555	0.3371	0.2925	0.07321	0.1608	0.1555	0.4614	0.4034	0.1182	0.4644	0.8591	0.04323	0.1485	0.1805	0.9822
rs1953423	1	103282431	T	C	11	94	198	0	1	0.191	0	0.996592	2.176e-05	IFNgamma_ABC_of_monocytes	COL11A1(-59.59kb)	0.8511	0.9525	0.4382	0.1881	0.5259	0.526	0.157	0.09818	0.2968	0.1043	0.06901	0.03046	0.4593	0.2344	0.5764	0.04474	0.4172	0.553	0.5741	0.1555	0.3371	0.2925	0.07321	0.1608	0.1555	0.4614	0.4034	0.1182	0.4644	0.8591	0.04323	0.1485	0.1805	0.9822
rs80234555	1	103285008	T	C	5	47	251	0	0.1623	0.094	0	0.997112	7.085e-05	IFNgamma_ABC_of_monocytes	COL11A1(-57.01kb)	0.788	0.9936	0.5716	0.07446	0.2728	0.4989	0.9109	0.5551	0.5185	0.1372	0.2007	0.08459	0.6003	0.8745	0.5577	0.06047	0.2904	0.5429	0.924	0.9945	0.486	0.4845	0.3144	0.6502	0.1149	0.2411	0.867	0.1422	0.1726	0.9424	0.2285	0.9839	0.5269	0.8043
rs6703720	1	103293548	A	C	5	47	251	0	0.1623	0.094	0	0.997112	7.085e-05	IFNgamma_ABC_of_monocytes	COL11A1(-48.47kb)	0.788	0.9936	0.5716	0.07446	0.2728	0.4989	0.9109	0.5551	0.5185	0.1372	0.2007	0.08459	0.6003	0.8745	0.5577	0.06047	0.2904	0.5429	0.924	0.9945	0.486	0.4845	0.3144	0.6502	0.1149	0.2411	0.867	0.1422	0.1726	0.9424	0.2285	0.9839	0.5269	0.8043
rs6658542	1	103294629	T	C	11	94	198	0	1	0.191	0	0.996592	2.176e-05	IFNgamma_ABC_of_monocytes	COL11A1(-47.39kb)	0.8511	0.9525	0.4382	0.1881	0.5259	0.526	0.157	0.09818	0.2968	0.1043	0.06901	0.03046	0.4593	0.2344	0.5764	0.04474	0.4172	0.553	0.5741	0.1555	0.3371	0.2925	0.07321	0.1608	0.1555	0.4614	0.4034	0.1182	0.4644	0.8591	0.04323	0.1485	0.1805	0.9822
rs12126530	1	103295116	T	C	5	47	251	0	0.1623	0.094	0	0.997112	7.085e-05	IFNgamma_ABC_of_monocytes	COL11A1(-46.91kb)	0.788	0.9936	0.5716	0.07446	0.2728	0.4989	0.9109	0.5551	0.5185	0.1372	0.2007	0.08459	0.6003	0.8745	0.5577	0.06047	0.2904	0.5429	0.924	0.9945	0.486	0.4845	0.3144	0.6502	0.1149	0.2411	0.867	0.1422	0.1726	0.9424	0.2285	0.9839	0.5269	0.8043
rs12128743	1	103297552	T	C	5	47	251	0	0.1623	0.094	0	0.997112	7.085e-05	IFNgamma_ABC_of_monocytes	COL11A1(-44.47kb)	0.788	0.9936	0.5716	0.07446	0.2728	0.4989	0.9109	0.5551	0.5185	0.1372	0.2007	0.08459	0.6003	0.8745	0.5577	0.06047	0.2904	0.5429	0.924	0.9945	0.486	0.4845	0.3144	0.6502	0.1149	0.2411	0.867	0.1422	0.1726	0.9424	0.2285	0.9839	0.5269	0.8043
rs10874659	1	103297674	C	T	11	94	198	0	1	0.191	0	0.996592	2.176e-05	IFNgamma_ABC_of_monocytes	COL11A1(-44.35kb)	0.8511	0.9525	0.4382	0.1881	0.5259	0.526	0.157	0.09818	0.2968	0.1043	0.06901	0.03046	0.4593	0.2344	0.5764	0.04474	0.4172	0.553	0.5741	0.1555	0.3371	0.2925	0.07321	0.1608	0.1555	0.4614	0.4034	0.1182	0.4644	0.8591	0.04323	0.1485	0.1805	0.9822
rs12034088	1	103298185	G	C	11	94	198	0	1	0.191	0	0.996592	2.176e-05	IFNgamma_ABC_of_monocytes	COL11A1(-43.84kb)	0.8511	0.9525	0.4382	0.1881	0.5259	0.526	0.157	0.09818	0.2968	0.1043	0.06901	0.03046	0.4593	0.2344	0.5764	0.04474	0.4172	0.553	0.5741	0.1555	0.3371	0.2925	0.07321	0.1608	0.1555	0.4614	0.4034	0.1182	0.4644	0.8591	0.04323	0.1485	0.1805	0.9822
rs12136421	1	103320218	G	C	5	47	251	0	0.1623	0.094	0	0.995961	7.085e-05	IFNgamma_ABC_of_monocytes	COL11A1(-21.8kb)	0.788	0.9936	0.5716	0.07446	0.2728	0.4989	0.9109	0.5551	0.5185	0.1372	0.2007	0.08459	0.6003	0.8745	0.5577	0.06047	0.2904	0.5429	0.924	0.9945	0.486	0.4845	0.3144	0.6502	0.1149	0.2411	0.867	0.1422	0.1726	0.9424	0.2285	0.9839	0.5269	0.8043
rs11164621	1	103322312	T	C	5	47	251	0	0.1623	0.094	1	1	7.085e-05	IFNgamma_ABC_of_monocytes	COL11A1(-19.71kb)|=missense	0.788	0.9936	0.5716	0.07446	0.2728	0.4989	0.9109	0.5551	0.5185	0.1372	0.2007	0.08459	0.6003	0.8745	0.5577	0.06047	0.2904	0.5429	0.924	0.9945	0.486	0.4845	0.3144	0.6502	0.1149	0.2411	0.867	0.1422	0.1726	0.9424	0.2285	0.9839	0.5269	0.8043
rs12127710	1	103324283	G	A	5	47	251	0	0.1623	0.094	0	1	7.085e-05	IFNgamma_ABC_of_monocytes	COL11A1(-17.74kb)	0.788	0.9936	0.5716	0.07446	0.2728	0.4989	0.9109	0.5551	0.5185	0.1372	0.2007	0.08459	0.6003	0.8745	0.5577	0.06047	0.2904	0.5429	0.924	0.9945	0.486	0.4845	0.3144	0.6502	0.1149	0.2411	0.867	0.1422	0.1726	0.9424	0.2285	0.9839	0.5269	0.8043
rs73000234	1	103328298	C	T	5	47	251	0	0.1623	0.094	0	0.998847	7.085e-05	IFNgamma_ABC_of_monocytes	COL11A1(-13.72kb)	0.788	0.9936	0.5716	0.07446	0.2728	0.4989	0.9109	0.5551	0.5185	0.1372	0.2007	0.08459	0.6003	0.8745	0.5577	0.06047	0.2904	0.5429	0.924	0.9945	0.486	0.4845	0.3144	0.6502	0.1149	0.2411	0.867	0.1422	0.1726	0.9424	0.2285	0.9839	0.5269	0.8043
rs2061706	1	103333563	T	C	5	47	251	0	0.1623	0.094	0	0.998847	7.085e-05	IFNgamma_ABC_of_monocytes	COL11A1(-8.459kb)|=missense	0.788	0.9936	0.5716	0.07446	0.2728	0.4989	0.9109	0.5551	0.5185	0.1372	0.2007	0.08459	0.6003	0.8745	0.5577	0.06047	0.2904	0.5429	0.924	0.9945	0.486	0.4845	0.3144	0.6502	0.1149	0.2411	0.867	0.1422	0.1726	0.9424	0.2285	0.9839	0.5269	0.8043
rs2061707	1	103334018	G	A	5	47	251	0	0.1623	0.094	0	0.996336	7.085e-05	IFNgamma_ABC_of_monocytes	COL11A1(-8.004kb)	0.788	0.9936	0.5716	0.07446	0.2728	0.4989	0.9109	0.5551	0.5185	0.1372	0.2007	0.08459	0.6003	0.8745	0.5577	0.06047	0.2904	0.5429	0.924	0.9945	0.486	0.4845	0.3144	0.6502	0.1149	0.2411	0.867	0.1422	0.1726	0.9424	0.2285	0.9839	0.5269	0.8043
rs2889331	1	103334505	A	G	5	47	251	0	0.1623	0.094	0	0.985903	7.085e-05	IFNgamma_ABC_of_monocytes	COL11A1(-7.517kb)	0.788	0.9936	0.5716	0.07446	0.2728	0.4989	0.9109	0.5551	0.5185	0.1372	0.2007	0.08459	0.6003	0.8745	0.5577	0.06047	0.2904	0.5429	0.924	0.9945	0.486	0.4845	0.3144	0.6502	0.1149	0.2411	0.867	0.1422	0.1726	0.9424	0.2285	0.9839	0.5269	0.8043
rs11164623	1	103336473	T	G	5	47	251	0	0.1623	0.094	0	0.996336	7.085e-05	IFNgamma_ABC_of_monocytes	COL11A1(-5.549kb)|=missense	0.788	0.9936	0.5716	0.07446	0.2728	0.4989	0.9109	0.5551	0.5185	0.1372	0.2007	0.08459	0.6003	0.8745	0.5577	0.06047	0.2904	0.5429	0.924	0.9945	0.486	0.4845	0.3144	0.6502	0.1149	0.2411	0.867	0.1422	0.1726	0.9424	0.2285	0.9839	0.5269	0.8043
rs12140745	1	103347416	G	A	5	46	249	3	0.1572	0.093	0	0.990389	7.871e-05	IFNgamma_ABC_of_monocytes	COL11A1(0)|=missense	0.7586	0.7803	0.7088	0.05756	0.2942	0.5111	0.8737	0.494	0.5871	0.1128	0.2594	0.09324	0.6771	0.8731	0.4944	0.0713	0.1836	0.4777	0.8301	0.9527	0.6401	0.4196	0.3398	0.7051	0.1186	0.1845	0.945	0.1	0.1355	0.9832	0.2078	0.9689	0.5325	0.8039
rs115342627	1	103358223	A	G	5	46	248	4	0.1577	0.094	0	0.989822	7.964e-05	IFNgamma_ABC_of_monocytes	COL11A1(0)	0.7386	0.7856	0.7027	0.05635	0.2756	0.5005	0.8816	0.502	0.5995	0.113	0.2461	0.09319	0.6913	0.8878	0.5082	0.06848	0.1958	0.4829	0.8479	0.9684	0.6037	0.4132	0.3401	0.7129	0.1185	0.1871	0.9394	0.09579	0.1331	0.9981	0.2129	0.9778	0.5242	0.8233
rs12117071	1	103358553	G	A	5	46	248	4	0.1577	0.094	0	0.989822	7.964e-05	IFNgamma_ABC_of_monocytes	COL11A1(0)|=missense	0.7386	0.7856	0.7027	0.05635	0.2756	0.5005	0.8816	0.502	0.5995	0.113	0.2461	0.09319	0.6913	0.8878	0.5082	0.06848	0.1958	0.4829	0.8479	0.9684	0.6037	0.4132	0.3401	0.7129	0.1185	0.1871	0.9394	0.09579	0.1331	0.9981	0.2129	0.9778	0.5242	0.8233
rs12116546	1	103366871	A	T	5	46	248	4	0.1577	0.094	0	0.988785	7.964e-05	IFNgamma_ABC_of_monocytes	COL11A1(0)	0.7386	0.7856	0.7027	0.05635	0.2756	0.5005	0.8816	0.502	0.5995	0.113	0.2461	0.09319	0.6913	0.8878	0.5082	0.06848	0.1958	0.4829	0.8479	0.9684	0.6037	0.4132	0.3401	0.7129	0.1185	0.1871	0.9394	0.09579	0.1331	0.9981	0.2129	0.9778	0.5242	0.8233
rs4540705	1	106179038	T	C	9	84	204	6	0.8406	0.172	0	0.976704	6.082e-05	IFNgamma_STAT1_of_CD20p	.	0.9226	0.6606	0.7017	0.2897	0.01077	0.1955	0.9552	0.7929	0.1179	0.5134	0.3043	0.7198	0.2676	0.3458	0.8027	6.082e-05	0.2631	0.03128	0.5685	0.6737	0.5426	0.6608	0.0526	0.07086	0.007944	0.5603	0.6737	0.8572	0.9223	0.7334	0.259	0.9837	0.002207	0.05827
rs4478865	1	106179112	T	C	9	84	204	6	0.8406	0.172	0	0.97641	6.082e-05	IFNgamma_STAT1_of_CD20p	.	0.9226	0.6606	0.7017	0.2897	0.01077	0.1955	0.9552	0.7929	0.1179	0.5134	0.3043	0.7198	0.2676	0.3458	0.8027	6.082e-05	0.2631	0.03128	0.5685	0.6737	0.5426	0.6608	0.0526	0.07086	0.007944	0.5603	0.6737	0.8572	0.9223	0.7334	0.259	0.9837	0.002207	0.05827
rs4553248	1	106179205	G	A	9	84	204	6	0.8406	0.172	0	0.976704	6.082e-05	IFNgamma_STAT1_of_CD20p	.	0.9226	0.6606	0.7017	0.2897	0.01077	0.1955	0.9552	0.7929	0.1179	0.5134	0.3043	0.7198	0.2676	0.3458	0.8027	6.082e-05	0.2631	0.03128	0.5685	0.6737	0.5426	0.6608	0.0526	0.07086	0.007944	0.5603	0.6737	0.8572	0.9223	0.7334	0.259	0.9837	0.002207	0.05827
rs74107120	1	106179644	T	A	9	84	204	6	0.8406	0.172	0	0.976704	6.082e-05	IFNgamma_STAT1_of_CD20p	.	0.9226	0.6606	0.7017	0.2897	0.01077	0.1955	0.9552	0.7929	0.1179	0.5134	0.3043	0.7198	0.2676	0.3458	0.8027	6.082e-05	0.2631	0.03128	0.5685	0.6737	0.5426	0.6608	0.0526	0.07086	0.007944	0.5603	0.6737	0.8572	0.9223	0.7334	0.259	0.9837	0.002207	0.05827
rs79376127	1	110438546	C	T	1	35	265	2	1	0.061	0	0.974709	7.923e-05	IFNalpha_STAT1_of_CD20p	AHCYL1(-88.84kb)|CSF1(-14.69kb)	0.3501	0.09595	0.9603	0.573	0.6516	0.466	0.8316	0.4488	0.2616	0.9523	0.01925	0.07141	0.0004189	0.0009184	7.923e-05	0.3881	0.1385	0.686	0.04669	0.2418	0.1476	0.02126	0.06705	0.5502	0.11	0.01977	0.01176	0.1099	0.02353	0.6729	0.568	0.9907	0.04062	0.00363
rs77018082	1	110438662	C	T	1	37	265	0	1	0.064	1	1	5.12e-05	IFNalpha_STAT1_of_CD20p	AHCYL1(-88.72kb)|CSF1(-14.57kb)	0.2231	0.09288	0.9681	0.6019	0.763	0.4458	0.8236	0.5085	0.1707	0.7118	0.01378	0.06485	0.0003789	0.0008625	5.12e-05	0.2773	0.1351	0.5658	0.04692	0.2348	0.1427	0.0242	0.0578	0.6168	0.09653	0.02487	0.01158	0.09859	0.021	0.5152	0.4519	0.9564	0.03643	0.00309
rs115695318	1	110438765	T	A	1	37	265	0	1	0.064	0	1	5.12e-05	IFNalpha_STAT1_of_CD20p	AHCYL1(-88.62kb)|CSF1(-14.47kb)	0.2231	0.09288	0.9681	0.6019	0.763	0.4458	0.8236	0.5085	0.1707	0.7118	0.01378	0.06485	0.0003789	0.0008625	5.12e-05	0.2773	0.1351	0.5658	0.04692	0.2348	0.1427	0.0242	0.0578	0.6168	0.09653	0.02487	0.01158	0.09859	0.021	0.5152	0.4519	0.9564	0.03643	0.00309
rs59808285	1	110440699	T	C	1	38	264	0	1	0.066	1	1	6.682e-05	IFNalpha_STAT1_of_CD20p	AHCYL1(-86.69kb)|CSF1(-12.53kb)	0.1717	0.08495	0.8944	0.6156	0.8072	0.4746	0.7181	0.467	0.1735	0.7305	0.009646	0.07716	0.000307	0.000776	6.682e-05	0.1542	0.12	0.4066	0.03515	0.2031	0.1344	0.02162	0.08921	0.534	0.2901	0.02913	0.008932	0.09849	0.02137	0.5293	0.3705	0.8231	0.0496	0.003327
rs56089415	1	110440815	C	T	1	38	264	0	1	0.066	0	0.999274	6.682e-05	IFNalpha_STAT1_of_CD20p	AHCYL1(-86.57kb)|CSF1(-12.42kb)	0.1717	0.08495	0.8944	0.6156	0.8072	0.4746	0.7181	0.467	0.1735	0.7305	0.009646	0.07716	0.000307	0.000776	6.682e-05	0.1542	0.12	0.4066	0.03515	0.2031	0.1344	0.02162	0.08921	0.534	0.2901	0.02913	0.008932	0.09849	0.02137	0.5293	0.3705	0.8231	0.0496	0.003327
rs75777687	1	110441933	T	G	1	38	264	0	1	0.066	0	1	6.682e-05	IFNalpha_STAT1_of_CD20p	AHCYL1(-85.45kb)|CSF1(-11.3kb)	0.1717	0.08495	0.8944	0.6156	0.8072	0.4746	0.7181	0.467	0.1735	0.7305	0.009646	0.07716	0.000307	0.000776	6.682e-05	0.1542	0.12	0.4066	0.03515	0.2031	0.1344	0.02162	0.08921	0.534	0.2901	0.02913	0.008932	0.09849	0.02137	0.5293	0.3705	0.8231	0.0496	0.003327
rs61597605	1	110442943	G	A	1	38	263	1	1	0.066	0	0.990783	6.542e-05	IFNalpha_STAT1_of_CD20p	AHCYL1(-84.44kb)|CSF1(-10.29kb)	0.1727	0.08379	0.8846	0.621	0.7979	0.4878	0.7217	0.4631	0.1799	0.754	0.01007	0.07787	0.0003283	0.0008116	6.542e-05	0.151	0.1219	0.4167	0.03526	0.2034	0.133	0.02233	0.08625	0.5512	0.2814	0.02886	0.008987	0.1045	0.02269	0.5436	0.3911	0.8322	0.05163	0.003537
rs2999155	1	113221658	A	G	74	151	76	2	1	0.497	0	0.99116	9.429e-05	IFNalpha_STAT4_of_CD4p_T	CAPZA1(+7.417kb)|FAM19A3(-41.53kb)|MOV10(0)|PPM1J(-30.96kb)|RHOC(-22.09kb)|ST7L(+59.62kb)	0.03307	0.8762	0.01687	0.9237	0.3611	0.8648	0.05999	0.1084	0.8957	0.9555	0.9205	0.0531	0.9705	0.1426	0.6805	0.1815	0.8926	0.5119	0.07441	0.003944	0.1642	0.03953	0.43	0.07768	0.388	9.429e-05	0.0004081	0.3375	0.2036	0.6776	0.1778	0.3063	0.7095	0.8273
rs2999154	1	113222456	T	G	74	151	76	2	1	0.497	0	0.99116	9.429e-05	IFNalpha_STAT4_of_CD4p_T	CAPZA1(+8.215kb)|FAM19A3(-40.73kb)|MOV10(0)|PPM1J(-30.16kb)|RHOC(-21.29kb)|ST7L(+60.42kb)	0.03307	0.8762	0.01687	0.9237	0.3611	0.8648	0.05999	0.1084	0.8957	0.9555	0.9205	0.0531	0.9705	0.1426	0.6805	0.1815	0.8926	0.5119	0.07441	0.003944	0.1642	0.03953	0.43	0.07768	0.388	9.429e-05	0.0004081	0.3375	0.2036	0.6776	0.1778	0.3063	0.7095	0.8273
rs2999157	1	113233193	A	G	74	151	76	2	1	0.497	0	0.99116	9.429e-05	IFNalpha_STAT4_of_CD4p_T	CAPZA1(+18.95kb)|FAM19A3(-30kb)|MOV10(0)|PPM1J(-19.42kb)|RHOC(-10.56kb)|ST7L(+71.15kb)	0.03307	0.8762	0.01687	0.9237	0.3611	0.8648	0.05999	0.1084	0.8957	0.9555	0.9205	0.0531	0.9705	0.1426	0.6805	0.1815	0.8926	0.5119	0.07441	0.003944	0.1642	0.03953	0.43	0.07768	0.388	9.429e-05	0.0004081	0.3375	0.2036	0.6776	0.1778	0.3063	0.7095	0.8273
rs2932532	1	113234456	A	G	74	151	76	2	1	0.497	0	0.9917	9.429e-05	IFNalpha_STAT4_of_CD4p_T	CAPZA1(+20.22kb)|FAM19A3(-28.73kb)|MOV10(0)|PPM1J(-18.16kb)|RHOC(-9.292kb)|ST7L(+72.42kb)	0.03307	0.8762	0.01687	0.9237	0.3611	0.8648	0.05999	0.1084	0.8957	0.9555	0.9205	0.0531	0.9705	0.1426	0.6805	0.1815	0.8926	0.5119	0.07441	0.003944	0.1642	0.03953	0.43	0.07768	0.388	9.429e-05	0.0004081	0.3375	0.2036	0.6776	0.1778	0.3063	0.7095	0.8273
rs902289	1	113236087	T	C	74	151	76	2	1	0.497	0	0.99152	9.429e-05	IFNalpha_STAT4_of_CD4p_T	CAPZA1(+21.85kb)|FAM19A3(-27.1kb)|MOV10(0)|PPM1J(-16.53kb)|RHOC(-7.661kb)|ST7L(+74.05kb)	0.03307	0.8762	0.01687	0.9237	0.3611	0.8648	0.05999	0.1084	0.8957	0.9555	0.9205	0.0531	0.9705	0.1426	0.6805	0.1815	0.8926	0.5119	0.07441	0.003944	0.1642	0.03953	0.43	0.07768	0.388	9.429e-05	0.0004081	0.3375	0.2036	0.6776	0.1778	0.3063	0.7095	0.8273
rs8179426	1	119416488	T	C	10	82	205	6	0.5468	0.172	0	0.989276	9.731e-05	IFNalpha_CXCL9_of_Monocytes	TBX15(-9.177kb)	0.3865	0.6424	0.6625	0.9203	0.1555	0.4951	0.6926	0.6177	0.004076	0.002813	0.01108	0.3654	0.7946	0.3289	0.3019	0.03198	0.1583	0.4247	0.03756	0.2449	0.1034	0.5013	0.0002178	0.06702	0.0006902	0.144	0.3847	0.1196	0.3787	0.5229	0.7105	0.4982	9.731e-05	0.006296
rs77074398	1	119679784	T	C	0	43	256	4	0.3805	0.072	0	0.983344	7.807e-05	IFNgamma_ABC_of_CD20p	WARS2(0)	0.3448	0.5711	0.9872	0.9992	0.9602	0.5113	0.9703	0.8442	0.4615	0.3612	0.1024	0.9585	0.3297	0.9439	0.688	0.9595	0.5094	0.1679	0.3503	0.1136	0.9504	0.1774	0.3879	0.2958	0.1494	0.5039	0.9914	0.4706	0.898	0.3787	0.866	0.8212	0.3756	0.1877
rs74844651	1	119693477	A	G	2	54	245	2	1	0.096	0	0.991966	7.271e-05	IFNgamma_ABC_of_CD20p	WARS2(+10.18kb)	0.8491	0.8465	0.7243	0.885	0.7282	0.3715	0.7059	0.9679	0.8341	0.874	0.2136	0.7283	0.3289	0.726	0.7361	0.4928	0.5594	0.3987	0.6135	0.3869	0.7991	0.2394	0.3381	0.3534	0.1102	0.6562	0.6523	0.5229	0.9831	0.4738	0.5975	0.4321	0.6337	0.6054
rs4363463	1	119698766	T	C	2	54	245	2	1	0.096	0	0.991966	7.271e-05	IFNgamma_ABC_of_CD20p	WARS2(+15.47kb)	0.8491	0.8465	0.7243	0.885	0.7282	0.3715	0.7059	0.9679	0.8341	0.874	0.2136	0.7283	0.3289	0.726	0.7361	0.4928	0.5594	0.3987	0.6135	0.3869	0.7991	0.2394	0.3381	0.3534	0.1102	0.6562	0.6523	0.5229	0.9831	0.4738	0.5975	0.4321	0.6337	0.6054
rs947426	1	119702594	G	T	2	54	245	2	1	0.096	0	0.993487	7.271e-05	IFNgamma_ABC_of_CD20p	WARS2(+19.3kb)	0.8491	0.8465	0.7243	0.885	0.7282	0.3715	0.7059	0.9679	0.8341	0.874	0.2136	0.7283	0.3289	0.726	0.7361	0.4928	0.5594	0.3987	0.6135	0.3869	0.7991	0.2394	0.3381	0.3534	0.1102	0.6562	0.6523	0.5229	0.9831	0.4738	0.5975	0.4321	0.6337	0.6054
rs74614710	1	119712759	C	T	2	54	246	1	1	0.096	0	0.99789	6.638e-05	IFNgamma_ABC_of_CD20p	WARS2(+29.46kb)	0.8292	0.8523	0.7213	0.8795	0.7078	0.3594	0.7149	0.9609	0.8416	0.8661	0.2025	0.7177	0.3443	0.7431	0.7584	0.4949	0.568	0.4022	0.5932	0.3802	0.7938	0.2455	0.3348	0.3664	0.1114	0.6418	0.6449	0.5372	0.9643	0.4741	0.5934	0.4294	0.6323	0.6151
rs11803576	1	119719655	C	G	2	54	246	1	1	0.096	0	0.99789	6.638e-05	IFNgamma_ABC_of_CD20p	WARS2(+36.36kb)	0.8292	0.8523	0.7213	0.8795	0.7078	0.3594	0.7149	0.9609	0.8416	0.8661	0.2025	0.7177	0.3443	0.7431	0.7584	0.4949	0.568	0.4022	0.5932	0.3802	0.7938	0.2455	0.3348	0.3664	0.1114	0.6418	0.6449	0.5372	0.9643	0.4741	0.5934	0.4294	0.6323	0.6151
rs7519338	1	119721104	G	A	2	54	246	1	1	0.096	0	0.99789	6.638e-05	IFNgamma_ABC_of_CD20p	WARS2(+37.81kb)	0.8292	0.8523	0.7213	0.8795	0.7078	0.3594	0.7149	0.9609	0.8416	0.8661	0.2025	0.7177	0.3443	0.7431	0.7584	0.4949	0.568	0.4022	0.5932	0.3802	0.7938	0.2455	0.3348	0.3664	0.1114	0.6418	0.6449	0.5372	0.9643	0.4741	0.5934	0.4294	0.6323	0.6151
rs146483911	1	119722642	A	C	1	49	251	2	0.7074	0.085	0	0.990086	3.378e-06	IFNgamma_ABC_of_CD20p	WARS2(+39.35kb)	0.4387	0.6608	0.8657	0.9655	0.7258	0.1719	0.869	0.885	0.8409	0.9674	0.2407	0.8946	0.2002	0.5301	0.4548	0.8075	0.4711	0.1773	0.6108	0.6183	0.8518	0.0997	0.3055	0.1757	0.1121	0.8434	0.9944	0.5813	0.928	0.6604	0.6405	0.9709	0.6568	0.456
rs75883995	1	119722965	T	C	2	54	246	1	1	0.096	0	0.99789	6.638e-05	IFNgamma_ABC_of_CD20p	WARS2(+39.67kb)	0.8292	0.8523	0.7213	0.8795	0.7078	0.3594	0.7149	0.9609	0.8416	0.8661	0.2025	0.7177	0.3443	0.7431	0.7584	0.4949	0.568	0.4022	0.5932	0.3802	0.7938	0.2455	0.3348	0.3664	0.1114	0.6418	0.6449	0.5372	0.9643	0.4741	0.5934	0.4294	0.6323	0.6151
rs74112521	1	119723397	T	C	2	54	246	1	1	0.096	0	0.99789	6.638e-05	IFNgamma_ABC_of_CD20p	WARS2(+40.1kb)	0.8292	0.8523	0.7213	0.8795	0.7078	0.3594	0.7149	0.9609	0.8416	0.8661	0.2025	0.7177	0.3443	0.7431	0.7584	0.4949	0.568	0.4022	0.5932	0.3802	0.7938	0.2455	0.3348	0.3664	0.1114	0.6418	0.6449	0.5372	0.9643	0.4741	0.5934	0.4294	0.6323	0.6151
rs74972047	1	119723880	C	T	2	54	246	1	1	0.096	0	0.99789	6.638e-05	IFNgamma_ABC_of_CD20p	WARS2(+40.58kb)	0.8292	0.8523	0.7213	0.8795	0.7078	0.3594	0.7149	0.9609	0.8416	0.8661	0.2025	0.7177	0.3443	0.7431	0.7584	0.4949	0.568	0.4022	0.5932	0.3802	0.7938	0.2455	0.3348	0.3664	0.1114	0.6418	0.6449	0.5372	0.9643	0.4741	0.5934	0.4294	0.6323	0.6151
rs77587496	1	119728809	A	G	2	54	246	1	1	0.096	0	0.99789	6.638e-05	IFNgamma_ABC_of_CD20p	WARS2(+45.51kb)	0.8292	0.8523	0.7213	0.8795	0.7078	0.3594	0.7149	0.9609	0.8416	0.8661	0.2025	0.7177	0.3443	0.7431	0.7584	0.4949	0.568	0.4022	0.5932	0.3802	0.7938	0.2455	0.3348	0.3664	0.1114	0.6418	0.6449	0.5372	0.9643	0.4741	0.5934	0.4294	0.6323	0.6151
rs141140594	1	154301261	A	C	9	53	238	3	0.01235	0.118	0	0.996471	6.37e-05	IFNalpha_STAT1_of_Monocytes	AQP10(+3.46kb)|ATP8B2(0)|HAX1(+52.91kb)|IL6R(-76.41kb)|UBAP2L(+57.28kb)	0.3615	0.6018	0.9037	0.2566	0.3105	0.7131	0.06482	0.1208	0.06529	0.3071	6.37e-05	0.3079	0.02581	0.004807	0.008067	0.2268	0.6128	0.08449	0.00274	0.02693	0.01147	0.06658	0.2448	0.04226	0.2739	0.2758	0.09417	0.692	0.9376	0.6303	0.3253	0.8901	0.08956	0.1145
rs72633645	1	154328434	T	C	10	75	215	3	0.2791	0.158	0	0.98804	7.831e-05	IFNalpha_STAT1_of_Monocytes	AQP10(+30.63kb)|ATP8B2(+4.654kb)|HAX1(+80.08kb)|IL6R(-49.23kb)|UBAP2L(+84.45kb)	0.3877	0.2888	0.5672	0.5297	0.5381	0.5128	0.1588	0.6423	0.1903	0.7739	7.831e-05	0.7998	0.1065	0.02573	0.03326	0.3647	0.2989	0.188	0.002013	0.00445	0.009262	0.3175	0.3086	0.03703	0.06008	0.1667	0.04189	0.6413	0.4818	0.7195	0.4999	0.4234	0.01666	0.1302
rs6686467	1	154329095	A	G	10	75	214	4	0.2803	0.159	0	0.987896	6.269e-05	IFNalpha_STAT1_of_Monocytes	AQP10(+31.29kb)|ATP8B2(+5.315kb)|HAX1(+80.74kb)|IL6R(-48.57kb)|UBAP2L(+85.11kb)	0.3826	0.2938	0.5885	0.5226	0.5179	0.4991	0.1584	0.6231	0.1697	0.725	6.269e-05	0.7927	0.1094	0.02644	0.033	0.3742	0.2893	0.1953	0.001949	0.004312	0.008296	0.3049	0.3143	0.04122	0.06329	0.1476	0.04546	0.6259	0.4482	0.7378	0.4977	0.4333	0.01407	0.1326
rs6698881	1	154332672	A	T	10	76	214	3	0.2887	0.16	0	0.988957	4.691e-05	IFNalpha_STAT1_of_Monocytes	AQP10(+34.87kb)|ATP8B2(+8.892kb)|HAX1(+84.32kb)|IL6R(-45kb)|UBAP2L(+88.69kb)	0.3942	0.3385	0.5653	0.5557	0.5273	0.4882	0.1799	0.6731	0.1888	0.6574	4.691e-05	0.7976	0.08987	0.01927	0.02576	0.3999	0.3157	0.1798	0.001503	0.0032	0.008553	0.2461	0.3119	0.03356	0.06401	0.124	0.04103	0.6487	0.4198	0.7853	0.5163	0.4123	0.01257	0.1324
rs6664039	1	154337238	G	A	12	76	212	3	0.1431	0.167	0	0.994058	7.845e-05	IFNalpha_STAT1_of_Monocytes	AQP10(+39.44kb)|ATP8B2(+13.46kb)|HAX1(+88.88kb)|IL6R(-40.43kb)|UBAP2L(+93.25kb)	0.1964	0.49	0.6148	0.3411	0.9702	0.1668	0.1574	0.5471	0.07298	0.32	7.845e-05	0.9742	0.05586	0.01461	0.01205	0.773	0.2795	0.3624	0.001761	0.00218	0.003834	0.1458	0.5385	0.02008	0.1016	0.1007	0.03985	0.4518	0.4409	0.6641	0.509	0.7569	0.001008	0.03154
rs113624284	1	154339299	G	A	12	76	212	3	0.1431	0.167	0	0.993146	7.845e-05	IFNalpha_STAT1_of_Monocytes	AQP10(+41.5kb)|ATP8B2(+15.52kb)|HAX1(+90.94kb)|IL6R(-38.37kb)|UBAP2L(+95.31kb)	0.1964	0.49	0.6148	0.3411	0.9702	0.1668	0.1574	0.5471	0.07298	0.32	7.845e-05	0.9742	0.05586	0.01461	0.01205	0.773	0.2795	0.3624	0.001761	0.00218	0.003834	0.1458	0.5385	0.02008	0.1016	0.1007	0.03985	0.4518	0.4409	0.6641	0.509	0.7569	0.001008	0.03154
rs2644590	1	156875107	C	A	20	86	197	0	0.02204	0.208	1	1	8.255e-05	IFNalpha_CXCL10_of_CD20p	ARHGEF11(-29.52kb)|INSRR(+46.4kb)|LRRC71(-15.32kb)|MIR765(-30.82kb)|NTRK1(+23.46kb)|PEAR1(0)|SH2D2A(+88.47kb)	0.6152	0.4169	0.3203	0.04465	0.7545	0.9165	0.03185	0.08862	0.8399	0.6852	0.003629	0.07257	0.1693	0.03767	0.0001552	0.4014	0.2722	0.424	0.04045	0.002155	0.001015	0.1019	0.1439	0.8639	0.1214	0.03047	0.04174	0.8025	0.8077	0.02279	0.4196	8.255e-05	0.1354	0.2427
rs66570044	1	157249164	C	G	5	74	220	4	0.8132	0.14	0	0.982701	2.185e-05	IFNgamma_STAT1_of_CD20p	.	0.1782	0.7294	0.1714	0.01826	0.3501	0.4878	0.6745	0.8887	0.712	0.7962	0.1915	0.2849	0.8542	0.5613	0.1042	2.185e-05	0.3044	0.325	0.3993	0.5688	0.2321	0.6656	0.05197	0.2168	0.01678	0.8352	0.2929	0.7406	0.3816	0.9258	0.6659	0.6833	0.9392	0.5092
rs68056627	1	157249174	C	T	5	72	222	4	1	0.137	0	0.981676	1.69e-05	IFNgamma_STAT1_of_CD20p	.	0.2825	0.532	0.2391	0.0248	0.3752	0.4236	0.7697	0.9304	0.7205	0.6905	0.1939	0.2826	0.9037	0.5557	0.09123	1.69e-05	0.4062	0.2458	0.3442	0.5789	0.1895	0.7224	0.09359	0.3163	0.03763	0.958	0.2741	0.6811	0.3772	0.9982	0.7357	0.7045	0.8434	0.4457
rs11804599	1	157249323	G	T	5	74	220	4	0.8132	0.14	0	0.985208	2.185e-05	IFNgamma_STAT1_of_CD20p	.	0.1782	0.7294	0.1714	0.01826	0.3501	0.4878	0.6745	0.8887	0.712	0.7962	0.1915	0.2849	0.8542	0.5613	0.1042	2.185e-05	0.3044	0.325	0.3993	0.5688	0.2321	0.6656	0.05197	0.2168	0.01678	0.8352	0.2929	0.7406	0.3816	0.9258	0.6659	0.6833	0.9392	0.5092
rs1591786	1	157249426	C	T	4	74	220	5	0.6238	0.138	0	0.982946	2.301e-05	IFNgamma_STAT1_of_CD20p	.	0.2397	0.6602	0.2933	0.01022	0.3416	0.4743	0.5249	0.7076	0.9279	0.7771	0.1339	0.3517	0.6726	0.4006	0.08693	2.301e-05	0.354	0.2765	0.6193	0.4395	0.1737	0.7156	0.1201	0.2445	0.02525	0.8009	0.304	0.8616	0.4773	0.7345	0.9986	0.8409	0.8307	0.7104
rs1832480	1	157249476	A	G	4	74	220	5	0.6238	0.138	0	0.982946	2.301e-05	IFNgamma_STAT1_of_CD20p	.	0.2397	0.6602	0.2933	0.01022	0.3416	0.4743	0.5249	0.7076	0.9279	0.7771	0.1339	0.3517	0.6726	0.4006	0.08693	2.301e-05	0.354	0.2765	0.6193	0.4395	0.1737	0.7156	0.1201	0.2445	0.02525	0.8009	0.304	0.8616	0.4773	0.7345	0.9986	0.8409	0.8307	0.7104
rs7533093	1	157249765	A	G	4	69	227	3	0.7987	0.128	0	0.985509	1.17e-05	IFNgamma_STAT1_of_CD20p	.	0.3219	0.987	0.08402	0.0126	0.2284	0.2955	0.3701	0.4632	0.9763	0.9832	0.139	0.6601	0.4742	0.1922	0.02887	1.17e-05	0.4181	0.1404	0.9867	0.2184	0.1203	0.3931	0.07108	0.09578	0.01481	0.7926	0.0793	0.8973	0.7636	0.9088	0.7145	0.7985	0.7624	0.772
rs7556389	1	157249956	A	C	4	69	227	3	0.7987	0.128	0	0.985073	1.17e-05	IFNgamma_STAT1_of_CD20p	.	0.3219	0.987	0.08402	0.0126	0.2284	0.2955	0.3701	0.4632	0.9763	0.9832	0.139	0.6601	0.4742	0.1922	0.02887	1.17e-05	0.4181	0.1404	0.9867	0.2184	0.1203	0.3931	0.07108	0.09578	0.01481	0.7926	0.0793	0.8973	0.7636	0.9088	0.7145	0.7985	0.7624	0.772
rs11264660	1	157250161	T	C	4	69	227	3	0.7987	0.128	0	0.985498	1.17e-05	IFNgamma_STAT1_of_CD20p	.	0.3219	0.987	0.08402	0.0126	0.2284	0.2955	0.3701	0.4632	0.9763	0.9832	0.139	0.6601	0.4742	0.1922	0.02887	1.17e-05	0.4181	0.1404	0.9867	0.2184	0.1203	0.3931	0.07108	0.09578	0.01481	0.7926	0.0793	0.8973	0.7636	0.9088	0.7145	0.7985	0.7624	0.772
rs12074929	1	157250306	T	C	4	69	227	3	0.7987	0.128	0	0.985945	1.17e-05	IFNgamma_STAT1_of_CD20p	.	0.3219	0.987	0.08402	0.0126	0.2284	0.2955	0.3701	0.4632	0.9763	0.9832	0.139	0.6601	0.4742	0.1922	0.02887	1.17e-05	0.4181	0.1404	0.9867	0.2184	0.1203	0.3931	0.07108	0.09578	0.01481	0.7926	0.0793	0.8973	0.7636	0.9088	0.7145	0.7985	0.7624	0.772
rs12074968	1	157250390	T	C	4	69	227	3	0.7987	0.128	0	0.985062	1.17e-05	IFNgamma_STAT1_of_CD20p	.	0.3219	0.987	0.08402	0.0126	0.2284	0.2955	0.3701	0.4632	0.9763	0.9832	0.139	0.6601	0.4742	0.1922	0.02887	1.17e-05	0.4181	0.1404	0.9867	0.2184	0.1203	0.3931	0.07108	0.09578	0.01481	0.7926	0.0793	0.8973	0.7636	0.9088	0.7145	0.7985	0.7624	0.772
rs12060733	1	157250395	C	T	4	69	227	3	0.7987	0.128	0	0.985062	1.17e-05	IFNgamma_STAT1_of_CD20p	.	0.3219	0.987	0.08402	0.0126	0.2284	0.2955	0.3701	0.4632	0.9763	0.9832	0.139	0.6601	0.4742	0.1922	0.02887	1.17e-05	0.4181	0.1404	0.9867	0.2184	0.1203	0.3931	0.07108	0.09578	0.01481	0.7926	0.0793	0.8973	0.7636	0.9088	0.7145	0.7985	0.7624	0.772
rs11264661	1	157250411	A	G	4	69	227	3	0.7987	0.128	0	0.985062	1.17e-05	IFNgamma_STAT1_of_CD20p	.	0.3219	0.987	0.08402	0.0126	0.2284	0.2955	0.3701	0.4632	0.9763	0.9832	0.139	0.6601	0.4742	0.1922	0.02887	1.17e-05	0.4181	0.1404	0.9867	0.2184	0.1203	0.3931	0.07108	0.09578	0.01481	0.7926	0.0793	0.8973	0.7636	0.9088	0.7145	0.7985	0.7624	0.772
rs12060794	1	157250530	C	T	4	69	227	3	0.7987	0.128	0	0.985498	1.17e-05	IFNgamma_STAT1_of_CD20p	.	0.3219	0.987	0.08402	0.0126	0.2284	0.2955	0.3701	0.4632	0.9763	0.9832	0.139	0.6601	0.4742	0.1922	0.02887	1.17e-05	0.4181	0.1404	0.9867	0.2184	0.1203	0.3931	0.07108	0.09578	0.01481	0.7926	0.0793	0.8973	0.7636	0.9088	0.7145	0.7985	0.7624	0.772
rs12064472	1	157250643	A	G	4	69	227	3	0.7987	0.128	0	0.985945	1.17e-05	IFNgamma_STAT1_of_CD20p	.	0.3219	0.987	0.08402	0.0126	0.2284	0.2955	0.3701	0.4632	0.9763	0.9832	0.139	0.6601	0.4742	0.1922	0.02887	1.17e-05	0.4181	0.1404	0.9867	0.2184	0.1203	0.3931	0.07108	0.09578	0.01481	0.7926	0.0793	0.8973	0.7636	0.9088	0.7145	0.7985	0.7624	0.772
rs11264662	1	157251340	A	G	4	69	227	3	0.7987	0.128	0	0.985945	1.17e-05	IFNgamma_STAT1_of_CD20p	.	0.3219	0.987	0.08402	0.0126	0.2284	0.2955	0.3701	0.4632	0.9763	0.9832	0.139	0.6601	0.4742	0.1922	0.02887	1.17e-05	0.4181	0.1404	0.9867	0.2184	0.1203	0.3931	0.07108	0.09578	0.01481	0.7926	0.0793	0.8973	0.7636	0.9088	0.7145	0.7985	0.7624	0.772
rs1338687	1	157251597	T	C	4	69	227	3	0.7987	0.128	0	0.985945	1.17e-05	IFNgamma_STAT1_of_CD20p	.	0.3219	0.987	0.08402	0.0126	0.2284	0.2955	0.3701	0.4632	0.9763	0.9832	0.139	0.6601	0.4742	0.1922	0.02887	1.17e-05	0.4181	0.1404	0.9867	0.2184	0.1203	0.3931	0.07108	0.09578	0.01481	0.7926	0.0793	0.8973	0.7636	0.9088	0.7145	0.7985	0.7624	0.772
rs1338685	1	157252102	C	T	4	69	227	3	0.7987	0.128	0	0.985945	1.17e-05	IFNgamma_STAT1_of_CD20p	.	0.3219	0.987	0.08402	0.0126	0.2284	0.2955	0.3701	0.4632	0.9763	0.9832	0.139	0.6601	0.4742	0.1922	0.02887	1.17e-05	0.4181	0.1404	0.9867	0.2184	0.1203	0.3931	0.07108	0.09578	0.01481	0.7926	0.0793	0.8973	0.7636	0.9088	0.7145	0.7985	0.7624	0.772
rs7534772	1	157252662	G	T	4	69	227	3	0.7987	0.128	0	0.984744	1.17e-05	IFNgamma_STAT1_of_CD20p	.	0.3219	0.987	0.08402	0.0126	0.2284	0.2955	0.3701	0.4632	0.9763	0.9832	0.139	0.6601	0.4742	0.1922	0.02887	1.17e-05	0.4181	0.1404	0.9867	0.2184	0.1203	0.3931	0.07108	0.09578	0.01481	0.7926	0.0793	0.8973	0.7636	0.9088	0.7145	0.7985	0.7624	0.772
rs7535071	1	157252965	A	T	4	69	227	3	0.7987	0.128	0	0.984744	1.17e-05	IFNgamma_STAT1_of_CD20p	.	0.3219	0.987	0.08402	0.0126	0.2284	0.2955	0.3701	0.4632	0.9763	0.9832	0.139	0.6601	0.4742	0.1922	0.02887	1.17e-05	0.4181	0.1404	0.9867	0.2184	0.1203	0.3931	0.07108	0.09578	0.01481	0.7926	0.0793	0.8973	0.7636	0.9088	0.7145	0.7985	0.7624	0.772
rs7542946	1	157253082	A	G	4	69	227	3	0.7987	0.128	0	0.984744	1.17e-05	IFNgamma_STAT1_of_CD20p	.	0.3219	0.987	0.08402	0.0126	0.2284	0.2955	0.3701	0.4632	0.9763	0.9832	0.139	0.6601	0.4742	0.1922	0.02887	1.17e-05	0.4181	0.1404	0.9867	0.2184	0.1203	0.3931	0.07108	0.09578	0.01481	0.7926	0.0793	0.8973	0.7636	0.9088	0.7145	0.7985	0.7624	0.772
rs4570421	1	157253132	C	T	4	69	227	3	0.7987	0.128	0	0.984744	1.17e-05	IFNgamma_STAT1_of_CD20p	.	0.3219	0.987	0.08402	0.0126	0.2284	0.2955	0.3701	0.4632	0.9763	0.9832	0.139	0.6601	0.4742	0.1922	0.02887	1.17e-05	0.4181	0.1404	0.9867	0.2184	0.1203	0.3931	0.07108	0.09578	0.01481	0.7926	0.0793	0.8973	0.7636	0.9088	0.7145	0.7985	0.7624	0.772
rs2316839	1	157253245	T	C	4	69	227	3	0.7987	0.128	0	0.984744	1.17e-05	IFNgamma_STAT1_of_CD20p	.	0.3219	0.987	0.08402	0.0126	0.2284	0.2955	0.3701	0.4632	0.9763	0.9832	0.139	0.6601	0.4742	0.1922	0.02887	1.17e-05	0.4181	0.1404	0.9867	0.2184	0.1203	0.3931	0.07108	0.09578	0.01481	0.7926	0.0793	0.8973	0.7636	0.9088	0.7145	0.7985	0.7624	0.772
rs2316840	1	157253375	A	C	4	69	227	3	0.7987	0.128	0	0.984744	1.17e-05	IFNgamma_STAT1_of_CD20p	.	0.3219	0.987	0.08402	0.0126	0.2284	0.2955	0.3701	0.4632	0.9763	0.9832	0.139	0.6601	0.4742	0.1922	0.02887	1.17e-05	0.4181	0.1404	0.9867	0.2184	0.1203	0.3931	0.07108	0.09578	0.01481	0.7926	0.0793	0.8973	0.7636	0.9088	0.7145	0.7985	0.7624	0.772
rs11578610	1	157253658	T	A	2	63	232	6	0.5568	0.113	0	0.97839	3.517e-05	IFNgamma_STAT1_of_CD20p	.	0.3856	0.8421	0.3551	0.007253	0.3607	0.2737	0.164	0.2241	0.6552	0.6749	0.8189	0.8682	0.6456	0.4759	0.1356	3.517e-05	0.2727	0.06785	0.4071	0.7135	0.3187	0.3446	0.05707	0.09004	0.01271	0.9869	0.1421	0.6541	0.9991	0.9169	0.7037	0.757	0.411	0.7747
rs11264663	1	157253893	A	G	4	68	227	4	1	0.127	0	0.982584	1.621e-05	IFNgamma_STAT1_of_CD20p	.	0.3619	0.9151	0.07359	0.01086	0.2432	0.2952	0.3843	0.5267	0.9864	0.9645	0.1841	0.8557	0.4888	0.197	0.03181	1.621e-05	0.4511	0.2586	0.999	0.1898	0.09445	0.3914	0.07597	0.108	0.01725	0.756	0.07699	0.8536	0.8508	0.9258	0.7312	0.9463	0.7207	0.8142
rs11264664	1	157254006	C	T	4	68	227	4	1	0.127	0	0.982584	1.621e-05	IFNgamma_STAT1_of_CD20p	.	0.3619	0.9151	0.07359	0.01086	0.2432	0.2952	0.3843	0.5267	0.9864	0.9645	0.1841	0.8557	0.4888	0.197	0.03181	1.621e-05	0.4511	0.2586	0.999	0.1898	0.09445	0.3914	0.07597	0.108	0.01725	0.756	0.07699	0.8536	0.8508	0.9258	0.7312	0.9463	0.7207	0.8142
rs1338684	1	157255803	T	G	4	70	226	3	0.7987	0.13	0	0.989093	6.917e-06	IFNgamma_STAT1_of_CD20p	.	0.282	0.9894	0.103	0.01059	0.2703	0.2437	0.3579	0.4216	0.9652	0.8762	0.1808	0.714	0.5819	0.2515	0.03712	6.917e-06	0.3674	0.1142	0.8937	0.2609	0.1325	0.3974	0.05567	0.1101	0.01715	0.7608	0.06756	0.8492	0.7809	0.8721	0.6843	0.7341	0.7069	0.8455
rs6702965	1	157256629	T	G	2	67	231	3	0.4005	0.118	0	0.987261	4.251e-06	IFNgamma_STAT1_of_CD20p	.	0.3084	0.9081	0.2257	0.003624	0.2558	0.1487	0.1511	0.2268	0.8409	0.963	0.4268	0.9327	0.7983	0.3671	0.0888	4.251e-06	0.3533	0.06344	0.5302	0.8364	0.16	0.2991	0.03564	0.07552	0.01113	0.9948	0.1009	0.9121	0.7692	0.8407	0.6935	0.5053	0.6196	0.8473
rs6703082	1	157256739	A	G	2	67	231	3	0.4005	0.118	0	0.987261	4.251e-06	IFNgamma_STAT1_of_CD20p	.	0.3084	0.9081	0.2257	0.003624	0.2558	0.1487	0.1511	0.2268	0.8409	0.963	0.4268	0.9327	0.7983	0.3671	0.0888	4.251e-06	0.3533	0.06344	0.5302	0.8364	0.16	0.2991	0.03564	0.07552	0.01113	0.9948	0.1009	0.9121	0.7692	0.8407	0.6935	0.5053	0.6196	0.8473
rs11581297	1	157257952	C	T	2	64	232	5	0.3956	0.114	0	0.985061	1.467e-05	IFNgamma_STAT1_of_CD20p	.	0.3913	0.834	0.2904	0.005529	0.2814	0.2889	0.1943	0.2671	0.7659	0.798	0.5736	0.9346	0.6228	0.4533	0.1001	1.467e-05	0.3285	0.06818	0.4749	0.944	0.2582	0.3312	0.05048	0.05961	0.007926	0.9979	0.1387	0.7412	0.9136	0.874	0.7772	0.8836	0.4935	0.88
rs6688871	1	157258224	A	G	2	67	230	4	0.4009	0.119	0	0.984039	4.98e-06	IFNgamma_STAT1_of_CD20p	.	0.3182	0.9511	0.2316	0.003459	0.2579	0.1378	0.1193	0.2059	0.866	0.9753	0.4538	0.9914	0.8369	0.3756	0.09712	4.98e-06	0.3402	0.0594	0.5583	0.8057	0.1675	0.3089	0.03409	0.08258	0.01244	0.9911	0.09944	0.8761	0.7963	0.8639	0.7151	0.4857	0.5997	0.8803
rs6678233	1	157258540	G	A	2	67	230	4	0.4009	0.119	0	0.984039	4.98e-06	IFNgamma_STAT1_of_CD20p	.	0.3182	0.9511	0.2316	0.003459	0.2579	0.1378	0.1193	0.2059	0.866	0.9753	0.4538	0.9914	0.8369	0.3756	0.09712	4.98e-06	0.3402	0.0594	0.5583	0.8057	0.1675	0.3089	0.03409	0.08258	0.01244	0.9911	0.09944	0.8761	0.7963	0.8639	0.7151	0.4857	0.5997	0.8803
rs11581865	1	157259037	A	T	2	63	231	7	0.3969	0.113	0	0.979464	1.731e-05	IFNgamma_STAT1_of_CD20p	.	0.322	0.7475	0.2823	0.007754	0.2559	0.2354	0.1066	0.1776	0.7361	0.833	0.682	0.9414	0.6088	0.3935	0.08745	1.731e-05	0.3302	0.07063	0.4393	0.9671	0.2797	0.3493	0.05414	0.07195	0.01072	0.9313	0.1283	0.8147	0.8149	0.915	0.8755	0.8276	0.4943	0.9302
rs72702688	1	157260100	A	G	2	63	231	7	0.3969	0.113	0	0.980302	1.731e-05	IFNgamma_STAT1_of_CD20p	.	0.322	0.7475	0.2823	0.007754	0.2559	0.2354	0.1066	0.1776	0.7361	0.833	0.682	0.9414	0.6088	0.3935	0.08745	1.731e-05	0.3302	0.07063	0.4393	0.9671	0.2797	0.3493	0.05414	0.07195	0.01072	0.9313	0.1283	0.8147	0.8149	0.915	0.8755	0.8276	0.4943	0.9302
rs72702690	1	157260170	C	G	3	65	226	9	0.7815	0.121	0	0.975853	7.107e-05	IFNgamma_STAT1_of_CD20p	.	0.2921	0.9651	0.2089	0.03452	0.4032	0.3008	0.2411	0.2974	0.8047	0.8899	0.7717	0.8169	0.5473	0.3799	0.08547	7.107e-05	0.2731	0.1399	0.5747	0.7182	0.3138	0.6159	0.09641	0.2489	0.03408	0.7596	0.09491	0.627	0.9287	0.9516	0.6877	0.7789	0.3871	0.7471
rs72702692	1	157260177	T	C	4	65	226	8	1	0.124	0	0.977208	1.842e-05	IFNgamma_STAT1_of_CD20p	.	0.311	0.9509	0.1412	0.0243	0.2626	0.3383	0.3252	0.4042	0.9782	0.8738	0.372	0.821	0.5174	0.3537	0.04922	1.842e-05	0.3881	0.146	0.7281	0.3811	0.2174	0.5833	0.0822	0.136	0.01668	0.7863	0.09635	0.7902	0.7794	0.9661	0.8262	0.9851	0.5468	0.9416
rs72702693	1	157260303	T	C	2	62	230	9	0.5539	0.112	0	0.976465	4.145e-05	IFNgamma_STAT1_of_CD20p	.	0.2928	0.7739	0.3199	0.009667	0.33	0.2211	0.07907	0.1316	0.6387	0.7172	0.9216	0.7639	0.6006	0.3943	0.1193	4.145e-05	0.2928	0.07759	0.3966	0.8084	0.3196	0.368	0.06081	0.0977	0.01596	0.9131	0.1183	0.7474	0.874	0.9658	0.8182	0.7061	0.4187	0.8143
rs57925600	1	157261207	A	G	4	65	225	9	1	0.124	0	0.976471	1.839e-05	IFNgamma_STAT1_of_CD20p	.	0.2901	0.9699	0.1284	0.02329	0.2619	0.3377	0.3066	0.3799	0.9649	0.8628	0.3571	0.8007	0.4923	0.3377	0.04915	1.839e-05	0.4099	0.1577	0.7582	0.3738	0.2007	0.5888	0.08178	0.1249	0.01571	0.7805	0.08697	0.8114	0.7576	0.9717	0.8436	0.9806	0.555	0.9333
rs56011308	1	157262211	T	C	4	65	225	9	1	0.124	0	0.976129	1.839e-05	IFNgamma_STAT1_of_CD20p	.	0.2901	0.9699	0.1284	0.02329	0.2619	0.3377	0.3066	0.3799	0.9649	0.8628	0.3571	0.8007	0.4923	0.3377	0.04915	1.839e-05	0.4099	0.1577	0.7582	0.3738	0.2007	0.5888	0.08178	0.1249	0.01571	0.7805	0.08697	0.8114	0.7576	0.9717	0.8436	0.9806	0.555	0.9333
rs61397190	1	157265780	A	G	4	68	224	7	0.7988	0.128	0	0.972545	5.965e-06	IFNgamma_STAT1_of_CD20p	.	0.226	0.9694	0.1004	0.0163	0.2387	0.1889	0.2407	0.3289	0.9102	0.7234	0.2643	0.8111	0.6474	0.2757	0.04546	5.965e-06	0.4254	0.1416	0.7967	0.265	0.1317	0.5382	0.05913	0.1532	0.02123	0.7905	0.0641	0.9652	0.6303	0.7726	0.7623	0.647	0.6733	0.8141
rs11809697	1	157266653	T	C	4	68	224	7	0.7988	0.128	0	0.972545	5.965e-06	IFNgamma_STAT1_of_CD20p	.	0.226	0.9694	0.1004	0.0163	0.2387	0.1889	0.2407	0.3289	0.9102	0.7234	0.2643	0.8111	0.6474	0.2757	0.04546	5.965e-06	0.4254	0.1416	0.7967	0.265	0.1317	0.5382	0.05913	0.1532	0.02123	0.7905	0.0641	0.9652	0.6303	0.7726	0.7623	0.647	0.6733	0.8141
rs11264667	1	157268210	A	G	4	68	223	8	0.7987	0.129	0	0.971405	5.302e-06	IFNgamma_STAT1_of_CD20p	.	0.2165	0.9877	0.09707	0.0155	0.2217	0.1808	0.256	0.3349	0.9653	0.7035	0.2521	0.8025	0.642	0.2655	0.0421	5.302e-06	0.4691	0.1502	0.8187	0.2555	0.118	0.5255	0.05456	0.1475	0.02027	0.7872	0.06406	0.995	0.6188	0.7512	0.7605	0.6168	0.7058	0.7886
rs571841	1	160791411	T	C	55	143	105	0	0.6367	0.417	1	1	8.847e-05	IFNgamma_STAT4_of_Monocytes	CD244(-8.538kb)|ITLN1(-54.92kb)|LY9(0)|SLAMF7(+66.8kb)|=missense	0.1239	0.9527	0.5069	0.8834	0.9607	0.5753	0.9036	0.4921	0.6509	0.8061	0.6773	0.1377	0.9432	0.838	0.2953	0.4327	0.006167	8.847e-05	0.6391	0.7066	0.5026	0.6353	0.9607	0.1782	0.779	0.831	0.6543	0.8544	0.9864	0.4468	0.4503	0.5865	0.3095	0.9267
rs2027015	1	160791778	G	A	55	143	105	0	0.6367	0.417	0	1	8.847e-05	IFNgamma_STAT4_of_Monocytes	CD244(-8.171kb)|ITLN1(-54.55kb)|LY9(0)|SLAMF7(+67.17kb)	0.1239	0.9527	0.5069	0.8834	0.9607	0.5753	0.9036	0.4921	0.6509	0.8061	0.6773	0.1377	0.9432	0.838	0.2953	0.4327	0.006167	8.847e-05	0.6391	0.7066	0.5026	0.6353	0.9607	0.1782	0.779	0.831	0.6543	0.8544	0.9864	0.4468	0.4503	0.5865	0.3095	0.9267
rs567306	1	160791880	T	G	54	143	105	1	0.7221	0.416	0	0.999506	7.176e-05	IFNgamma_STAT4_of_Monocytes	CD244(-8.069kb)|ITLN1(-54.45kb)|LY9(0)|SLAMF7(+67.27kb)|=missense	0.1547	0.9539	0.5761	0.8555	0.8301	0.5503	0.7886	0.381	0.6539	0.8048	0.8256	0.1386	0.862	0.8378	0.4349	0.5338	0.01255	7.176e-05	0.6089	0.6734	0.5175	0.6778	0.8622	0.1474	0.6659	0.7745	0.6613	0.9486	0.9395	0.3967	0.5135	0.6882	0.4033	0.9709
rs494091	1	160791892	C	T	54	143	105	1	0.7221	0.416	0	0.999506	7.176e-05	IFNgamma_STAT4_of_Monocytes	CD244(-8.057kb)|ITLN1(-54.44kb)|LY9(0)|SLAMF7(+67.28kb)|=missense	0.1547	0.9539	0.5761	0.8555	0.8301	0.5503	0.7886	0.381	0.6539	0.8048	0.8256	0.1386	0.862	0.8378	0.4349	0.5338	0.01255	7.176e-05	0.6089	0.6734	0.5175	0.6778	0.8622	0.1474	0.6659	0.7745	0.6613	0.9486	0.9395	0.3967	0.5135	0.6882	0.4033	0.9709
rs551827	1	160792241	G	A	54	143	105	1	0.7221	0.416	0	0.999506	7.176e-05	IFNgamma_STAT4_of_Monocytes	CD244(-7.708kb)|ITLN1(-54.09kb)|LY9(0)|SLAMF7(+67.63kb)|=missense	0.1547	0.9539	0.5761	0.8555	0.8301	0.5503	0.7886	0.381	0.6539	0.8048	0.8256	0.1386	0.862	0.8378	0.4349	0.5338	0.01255	7.176e-05	0.6089	0.6734	0.5175	0.6778	0.8622	0.1474	0.6659	0.7745	0.6613	0.9486	0.9395	0.3967	0.5135	0.6882	0.4033	0.9709
rs551882	1	160792263	C	A	53	143	105	2	0.7223	0.414	0	0.997531	1.919e-05	IFNgamma_STAT4_of_Monocytes	CD244(-7.686kb)|ITLN1(-54.07kb)|LY9(0)|SLAMF7(+67.66kb)	0.1571	0.94	0.5132	0.8158	0.8046	0.4724	0.7867	0.3688	0.6032	0.9721	0.7198	0.1031	0.9283	0.9704	0.3595	0.4401	0.007743	1.919e-05	0.7358	0.8076	0.5703	0.5773	0.8843	0.1182	0.6896	0.7122	0.6286	0.9094	0.9492	0.4289	0.4452	0.6485	0.3234	0.9288
rs2779800	1	160792659	G	A	54	143	105	1	0.7221	0.416	0	0.999506	7.176e-05	IFNgamma_STAT4_of_Monocytes	CD244(-7.29kb)|ITLN1(-53.67kb)|LY9(0)|SLAMF7(+68.05kb)|=missense	0.1547	0.9539	0.5761	0.8555	0.8301	0.5503	0.7886	0.381	0.6539	0.8048	0.8256	0.1386	0.862	0.8378	0.4349	0.5338	0.01255	7.176e-05	0.6089	0.6734	0.5175	0.6778	0.8622	0.1474	0.6659	0.7745	0.6613	0.9486	0.9395	0.3967	0.5135	0.6882	0.4033	0.9709
rs474131	1	160793442	G	A	55	143	105	0	0.6367	0.417	0	0.999274	8.847e-05	IFNgamma_STAT4_of_Monocytes	CD244(-6.507kb)|ITLN1(-52.89kb)|LY9(0)|SLAMF7(+68.83kb)|=missense	0.1239	0.9527	0.5069	0.8834	0.9607	0.5753	0.9036	0.4921	0.6509	0.8061	0.6773	0.1377	0.9432	0.838	0.2953	0.4327	0.006167	8.847e-05	0.6391	0.7066	0.5026	0.6353	0.9607	0.1782	0.779	0.831	0.6543	0.8544	0.9864	0.4468	0.4503	0.5865	0.3095	0.9267
rs509749	1	160793560	G	A	55	143	105	0	0.6367	0.417	1	1	8.847e-05	IFNgamma_STAT4_of_Monocytes	CD244(-6.389kb)|ITLN1(-52.77kb)|LY9(0)|SLAMF7(+68.95kb)|=MISSENSE	0.1239	0.9527	0.5069	0.8834	0.9607	0.5753	0.9036	0.4921	0.6509	0.8061	0.6773	0.1377	0.9432	0.838	0.2953	0.4327	0.006167	8.847e-05	0.6391	0.7066	0.5026	0.6353	0.9607	0.1782	0.779	0.831	0.6543	0.8544	0.9864	0.4468	0.4503	0.5865	0.3095	0.9267
rs506081	1	160793962	C	G	55	143	105	0	0.6367	0.417	0	1	8.847e-05	IFNgamma_STAT4_of_Monocytes	CD244(-5.987kb)|ITLN1(-52.37kb)|LY9(0)|SLAMF7(+69.35kb)|=missense	0.1239	0.9527	0.5069	0.8834	0.9607	0.5753	0.9036	0.4921	0.6509	0.8061	0.6773	0.1377	0.9432	0.838	0.2953	0.4327	0.006167	8.847e-05	0.6391	0.7066	0.5026	0.6353	0.9607	0.1782	0.779	0.831	0.6543	0.8544	0.9864	0.4468	0.4503	0.5865	0.3095	0.9267
rs556810	1	160794456	G	A	56	142	104	1	0.5555	0.421	0	0.998907	9.674e-05	IFNgamma_STAT4_of_Monocytes	CD244(-5.493kb)|ITLN1(-51.87kb)|LY9(0)|SLAMF7(+69.85kb)|=missense	0.2348	0.8135	0.4273	0.727	0.969	0.4968	0.966	0.6239	0.6091	0.9271	0.8343	0.2122	0.9372	0.8651	0.2926	0.4152	0.004456	9.674e-05	0.6286	0.6916	0.5096	0.6386	0.9354	0.2326	0.8617	0.8806	0.7313	0.9134	0.8455	0.3954	0.4669	0.722	0.4476	0.8579
rs790626	1	160794709	G	A	55	140	102	6	0.554	0.421	0	0.991872	5.067e-05	IFNgamma_STAT4_of_Monocytes	CD244(-5.24kb)|ITLN1(-51.62kb)|LY9(0)|SLAMF7(+70.1kb)	0.2437	0.9377	0.4626	0.74	0.946	0.7115	0.9466	0.6856	0.537	0.8704	0.8316	0.1779	0.7775	0.9625	0.2503	0.4381	0.003766	5.067e-05	0.7693	0.8267	0.4407	0.6223	0.9597	0.2044	0.8725	0.93	0.7518	0.8765	0.7086	0.4855	0.6461	0.7251	0.62	0.6823
rs790625	1	160794722	A	T	56	140	103	4	0.4791	0.421	0	0.993273	6.858e-05	IFNgamma_STAT4_of_Monocytes	CD244(-5.227kb)|ITLN1(-51.61kb)|LY9(0)|SLAMF7(+70.11kb)	0.2219	0.8327	0.4747	0.7557	0.948	0.549	0.9089	0.5872	0.5867	0.9972	0.7462	0.2044	0.877	0.9394	0.2624	0.4354	0.003529	6.858e-05	0.702	0.7766	0.4819	0.6014	0.9824	0.2167	0.8485	0.8561	0.6941	0.9534	0.8408	0.5332	0.4718	0.6494	0.4297	0.8091
rs3813622	1	161163633	C	T	57	144	99	3	0.7245	0.43	0	0.983459	7.662e-05	IFNalpha_STAT4_of_CD4p_T	ADAMTS4(0)|APOA2(-28.45kb)|B4GALT3(+15.88kb)|DEDD(+61.16kb)|FCER1G(-21.45kb)|KLHDC9(+93.5kb)|MIR5187(-33.34kb)|NDUFS2(-5.471kb)|NIT1(+68.4kb)|NR1I3(-35.82kb)|PCP4L1(-64.88kb)|PFDN2(+75.77kb)|PPOX(+22.62kb)|TOMM40L(-32.1kb)|UFC1(+34.99kb)|USP21(+28.12kb)	0.2226	0.9891	0.9876	0.77	0.5759	0.2553	0.06693	0.4044	0.7106	0.6331	0.1526	0.3444	0.6068	0.2071	0.3609	0.5426	0.2239	0.795	0.1036	0.109	0.007757	0.01941	0.7354	0.3998	0.7962	7.662e-05	0.001319	0.6472	0.2141	0.1278	0.4438	0.4988	0.07459	0.4933
rs11265564	1	161164166	A	G	57	147	99	0	0.9067	0.431	0	0.986387	9.267e-05	IFNalpha_STAT4_of_CD4p_T	ADAMTS4(0)|APOA2(-27.92kb)|B4GALT3(+16.41kb)|DEDD(+61.69kb)|FCER1G(-20.92kb)|KLHDC9(+94.03kb)|MIR5187(-32.81kb)|NDUFS2(-4.938kb)|NIT1(+68.93kb)|NR1I3(-35.29kb)|PCP4L1(-64.35kb)|PFDN2(+76.3kb)|PPOX(+23.16kb)|TOMM40L(-31.56kb)|UFC1(+35.52kb)|USP21(+28.65kb)	0.2066	0.9723	0.9358	0.8032	0.5787	0.2642	0.07833	0.433	0.71	0.6526	0.1563	0.3522	0.608	0.2102	0.3752	0.548	0.2358	0.7659	0.1055	0.1064	0.007027	0.02307	0.7296	0.4134	0.8042	9.267e-05	0.001304	0.5737	0.2185	0.1567	0.4308	0.5855	0.07541	0.512
rs4589131	1	161167698	T	G	57	147	99	0	0.9067	0.431	1	1	9.267e-05	IFNalpha_STAT4_of_CD4p_T	ADAMTS4(0)|APOA2(-24.38kb)|B4GALT3(+19.94kb)|DEDD(+65.22kb)|FCER1G(-17.39kb)|KLHDC9(+97.56kb)|MIR5187(-29.28kb)|NDUFS2(-1.406kb)|NIT1(+72.46kb)|NR1I3(-31.76kb)|PCP4L1(-60.82kb)|PFDN2(+79.83kb)|PPOX(+26.69kb)|TOMM40L(-28.03kb)|UFC1(+39.05kb)|USP21(+32.18kb)	0.2066	0.9723	0.9358	0.8032	0.5787	0.2642	0.07833	0.433	0.71	0.6526	0.1563	0.3522	0.608	0.2102	0.3752	0.548	0.2358	0.7659	0.1055	0.1064	0.007027	0.02307	0.7296	0.4134	0.8042	9.267e-05	0.001304	0.5737	0.2185	0.1567	0.4308	0.5855	0.07541	0.512
rs4656993	1	161176137	A	G	57	144	98	4	0.8135	0.431	0	0.986039	2.621e-05	IFNalpha_STAT4_of_CD4p_T	ADAMTS4(+7.292kb)|APOA2(-15.94kb)|B4GALT3(+28.38kb)|DEDD(+73.66kb)|FCER1G(-8.949kb)|MIR5187(-20.84kb)|MPZ(-98.39kb)|NDUFS2(0)|NIT1(+80.9kb)|NR1I3(-23.32kb)|PCP4L1(-52.38kb)|PFDN2(+88.27kb)|PPOX(+35.13kb)|TOMM40L(-19.59kb)|UFC1(+47.49kb)|USP21(+40.62kb)|=missense	0.2448	0.9672	0.999	0.864	0.5487	0.2627	0.0803	0.5494	0.8416	0.6185	0.07657	0.4308	0.4831	0.1999	0.2422	0.5327	0.08262	0.9109	0.04578	0.05688	0.001691	0.01648	0.754	0.4007	0.811	2.621e-05	0.0006838	0.4958	0.3364	0.2941	0.2826	0.6997	0.05814	0.2992
rs4564157	1	161178155	G	A	57	143	99	4	0.7233	0.43	0	0.986733	2.505e-05	IFNalpha_STAT4_of_CD4p_T	ADAMTS4(+9.31kb)|APOA2(-13.93kb)|B4GALT3(+30.4kb)|DEDD(+75.68kb)|FCER1G(-6.931kb)|MIR5187(-18.82kb)|MPZ(-96.37kb)|NDUFS2(0)|NIT1(+82.92kb)|NR1I3(-21.3kb)|PCP4L1(-50.36kb)|PFDN2(+90.29kb)|PPOX(+37.14kb)|TOMM40L(-17.57kb)|UFC1(+49.51kb)|USP21(+42.64kb)	0.2546	0.9358	0.9581	0.7809	0.5299	0.2393	0.06383	0.4709	0.8834	0.656	0.07649	0.4138	0.4699	0.1918	0.2441	0.4971	0.06805	0.9645	0.04264	0.05298	0.001624	0.01789	0.6739	0.4004	0.7736	2.505e-05	0.0007465	0.514	0.3133	0.3399	0.2666	0.7009	0.05399	0.2934
rs10797094	1	161182672	G	A	57	141	99	6	0.6356	0.429	0	0.984602	2.273e-05	IFNalpha_STAT4_of_CD4p_T	ADAMTS4(+13.83kb)|APOA2(-9.41kb)|B4GALT3(+34.91kb)|DEDD(+80.19kb)|FCER1G(-2.414kb)|MIR5187(-14.3kb)|MPZ(-91.85kb)|NDUFS2(0)|NIT1(+87.44kb)|NR1I3(-16.78kb)|PCP4L1(-45.84kb)|PFDN2(+94.81kb)|PPOX(+41.66kb)|TOMM40L(-13.06kb)|UFC1(+54.03kb)|USP21(+47.16kb)|=missense	0.265	0.9277	0.9845	0.7864	0.5452	0.2481	0.06113	0.4832	0.8208	0.6462	0.07184	0.4221	0.478	0.1955	0.2448	0.4938	0.06408	0.9992	0.0408	0.05365	0.001476	0.01989	0.6283	0.4428	0.7031	2.273e-05	0.0007302	0.5198	0.2948	0.3893	0.2863	0.6684	0.04989	0.2935
rs6427594	1	161455521	T	C	8	81	210	4	1	0.162	0	0.971226	5.368e-05	IFNGR1_of_monocytes	FCGR2A(-19.68kb)|FCGR2C(-95.61kb)|FCGR3A(-56.03kb)|HSPA6(-38.51kb)	0.5952	0.939	0.7484	0.8155	5.368e-05	0.07629	0.7609	0.6361	0.2862	0.1877	0.07862	0.8954	0.1418	0.0603	0.01305	0.9622	0.2078	0.9877	0.07645	0.008449	0.3576	0.01707	0.9712	0.1167	0.9274	0.2254	0.3265	0.9198	0.7174	0.07582	0.6588	0.8321	0.579	0.9197
rs6698806	1	161456186	G	T	25	138	140	0	0.2863	0.31	1	1	5.483e-06	IFNGR1_of_monocytes	FCGR2A(-19.02kb)|FCGR2C(-94.94kb)|FCGR3A(-55.36kb)|HSPA6(-37.85kb)	0.1957	0.9861	0.7254	0.7452	5.483e-06	0.1085	0.7898	0.4013	0.1121	0.2648	0.07967	0.5616	0.3375	0.09773	0.01994	0.5938	0.1995	0.5576	0.05091	0.01842	0.1294	0.0446	0.7507	0.1247	0.868	0.05065	0.1377	0.8267	0.7838	0.1732	0.7319	0.6721	0.7916	0.892
rs6694403	1	161460211	G	A	42	150	105	6	0.3946	0.394	0	0.984811	8.708e-10	IFNGR1_of_monocytes	FCGR2A(-14.99kb)|FCGR2C(-90.92kb)|FCGR3A(-51.34kb)|HSPA6(-33.82kb)|=missense	0.4817	0.8456	0.6756	0.4513	8.708e-10	0.7474	0.147	0.9576	0.1669	0.03571	0.2211	0.747	0.9708	0.4455	0.1699	0.09325	0.6947	0.2294	0.2088	0.06641	0.1886	0.1849	0.7921	0.3885	0.6717	0.06465	0.04514	0.7009	0.871	0.0223	0.8441	0.6575	0.7155	0.2666
rs4657039	1	161462728	A	G	42	151	110	0	0.4676	0.388	1	1	5.629e-10	IFNGR1_of_monocytes	FCGR2A(-12.48kb)|FCGR2C(-88.4kb)|FCGR3A(-48.82kb)|HSPA6(-31.31kb)|=missense	0.5077	0.6941	0.7442	0.3683	5.629e-10	0.743	0.06739	0.7261	0.2253	0.0535	0.3208	0.7669	0.9595	0.3916	0.1547	0.06257	0.6341	0.2263	0.217	0.0941	0.2093	0.1679	0.7875	0.2899	0.5844	0.05096	0.04243	0.5725	0.9652	0.01724	0.7788	0.6877	0.5831	0.2401
rs10157489	1	161463019	A	G	23	94	186	0	0.03439	0.231	1	1	8.735e-08	IFNGR1_of_monocytes	FCGR2A(-12.18kb)|FCGR2C(-88.11kb)|FCGR3A(-48.53kb)|HSPA6(-31.02kb)	0.8247	0.7771	0.536	0.8253	8.735e-08	0.6681	0.2389	0.9109	0.2128	0.1165	0.2317	0.6569	0.6195	0.5748	0.1997	0.1901	0.7992	0.1556	0.1978	0.1417	0.5101	0.2486	0.4514	0.4974	0.5297	0.2785	0.1368	0.5738	0.6872	0.02485	0.9088	0.6128	0.9885	0.4967
rs7511868	1	161463331	G	A	42	150	109	2	0.4668	0.389	0	0.99659	8.717e-10	IFNGR1_of_monocytes	FCGR2A(-11.87kb)|FCGR2C(-87.8kb)|FCGR3A(-48.22kb)|HSPA6(-30.7kb)|=missense	0.5551	0.7237	0.7093	0.357	8.717e-10	0.758	0.07954	0.7166	0.2585	0.05598	0.3653	0.7462	0.9721	0.426	0.1826	0.04799	0.6835	0.2768	0.2644	0.1171	0.2321	0.2053	0.8069	0.3446	0.6562	0.0475	0.0488	0.6183	0.9787	0.02425	0.8269	0.7155	0.5315	0.2351
rs6427595	1	161463498	G	A	23	93	185	2	0.03349	0.231	0	0.998414	8.649e-08	IFNGR1_of_monocytes	FCGR2A(-11.71kb)|FCGR2C(-87.63kb)|FCGR3A(-48.05kb)|HSPA6(-30.54kb)	0.8678	0.7542	0.5105	0.7898	8.649e-08	0.6694	0.2344	0.947	0.2455	0.1321	0.2651	0.6643	0.6738	0.6227	0.2296	0.1704	0.8366	0.1836	0.2289	0.1637	0.5548	0.2809	0.4764	0.5716	0.6149	0.2526	0.1449	0.6318	0.7303	0.03132	0.96	0.6369	0.9744	0.4837
rs7535475	1	161463587	C	A	42	150	109	2	0.4668	0.389	0	0.996776	8.717e-10	IFNGR1_of_monocytes	FCGR2A(-11.62kb)|FCGR2C(-87.54kb)|FCGR3A(-47.96kb)|HSPA6(-30.45kb)|=missense	0.5551	0.7237	0.7093	0.357	8.717e-10	0.758	0.07954	0.7166	0.2585	0.05598	0.3653	0.7462	0.9721	0.426	0.1826	0.04799	0.6835	0.2768	0.2644	0.1171	0.2321	0.2053	0.8069	0.3446	0.6562	0.0475	0.0488	0.6183	0.9787	0.02425	0.8269	0.7155	0.5315	0.2351
rs7512140	1	161463601	G	A	36	144	120	3	0.5316	0.36	0	0.996224	1.432e-12	IFNGR1_of_monocytes	FCGR2A(-11.6kb)|FCGR2C(-87.53kb)|FCGR3A(-47.95kb)|HSPA6(-30.43kb)|=missense	0.5646	0.8532	0.4585	0.4632	1.432e-12	0.5381	0.05136	0.5866	0.3183	0.04344	0.2129	0.6693	0.9021	0.487	0.2228	0.07572	0.6329	0.1772	0.1931	0.1159	0.401	0.2384	0.422	0.3046	0.2433	0.06122	0.06279	0.6426	0.8971	0.03434	0.8537	0.9842	0.5742	0.2245
rs6696854	1	161463814	T	C	24	94	185	0	0.02398	0.234	1	1	2.702e-07	IFNGR1_of_monocytes	FCGR2A(-11.39kb)|FCGR2C(-87.31kb)|FCGR3A(-47.74kb)|HSPA6(-30.22kb)	0.9565	0.7431	0.5169	0.8482	2.702e-07	0.7002	0.3251	0.9191	0.3266	0.1487	0.3808	0.6191	0.821	0.7608	0.3303	0.1089	0.8803	0.2903	0.3561	0.2464	0.7385	0.4005	0.4896	0.7079	0.6989	0.2432	0.187	0.7446	0.7193	0.06558	0.9459	0.7181	0.8561	0.4775
rs6684851	1	161464412	C	T	23	93	185	2	0.03349	0.231	0	0.997665	7.195e-08	IFNGR1_of_monocytes	FCGR2A(-10.79kb)|FCGR2C(-86.72kb)|FCGR3A(-47.14kb)|HSPA6(-29.62kb)	0.8207	0.731	0.4853	0.8557	7.195e-08	0.7333	0.2651	0.9117	0.2332	0.1191	0.2848	0.7256	0.6935	0.6074	0.2335	0.1631	0.7981	0.162	0.236	0.1554	0.589	0.2949	0.4633	0.5452	0.5654	0.2732	0.1508	0.6207	0.7146	0.03172	0.9519	0.6724	0.9442	0.4702
rs6684960	1	161464493	C	T	23	93	185	2	0.03349	0.231	0	0.997667	8.649e-08	IFNGR1_of_monocytes	FCGR2A(-10.71kb)|FCGR2C(-86.64kb)|FCGR3A(-47.06kb)|HSPA6(-29.54kb)	0.8678	0.7542	0.5105	0.7898	8.649e-08	0.6694	0.2344	0.947	0.2455	0.1321	0.2651	0.6643	0.6738	0.6227	0.2296	0.1704	0.8366	0.1836	0.2289	0.1637	0.5548	0.2809	0.4764	0.5716	0.6149	0.2526	0.1449	0.6318	0.7303	0.03132	0.96	0.6369	0.9744	0.4837
rs6658353	1	161469054	G	C	62	155	84	2	0.5644	0.463	0	0.994452	1.691e-22	IFNGR1_of_monocytes	FCGR2A(-6.15kb)|FCGR2C(-82.07kb)|FCGR3A(-42.5kb)|HSPA6(-24.98kb)	0.5152	0.6891	0.7663	0.4266	1.691e-22	0.3267	0.1969	0.8824	0.7905	0.04018	0.1779	0.8218	0.9032	0.8387	0.2647	0.5052	0.9407	0.371	0.3278	0.1931	0.9297	0.6824	0.5807	0.824	0.4137	0.06532	0.135	0.9575	0.3967	0.02546	0.7652	0.7465	0.8936	0.1776
rs7551957	1	161470042	T	C	68	158	74	3	0.4185	0.49	0	0.993023	8.512e-19	IFNGR1_of_monocytes	FCGR2A(-5.162kb)|FCGR2C(-81.09kb)|FCGR3A(-41.51kb)|HSPA6(-23.99kb)|=missense	0.5523	0.8553	0.8588	0.2917	8.512e-19	0.3979	0.2481	0.9764	0.7527	0.04313	0.34	0.9352	0.7683	0.7762	0.2329	0.3813	0.9703	0.5167	0.423	0.2132	0.6083	0.6107	0.9316	0.8901	0.8583	0.04644	0.1062	0.9608	0.4257	0.0185	0.8305	0.5291	0.7416	0.1407
rs12139150	1	161470505	G	C	68	158	74	3	0.4185	0.49	0	0.993023	8.512e-19	IFNGR1_of_monocytes	FCGR2A(-4.699kb)|FCGR2C(-80.62kb)|FCGR3A(-41.04kb)|HSPA6(-23.53kb)|=missense	0.5523	0.8553	0.8588	0.2917	8.512e-19	0.3979	0.2481	0.9764	0.7527	0.04313	0.34	0.9352	0.7683	0.7762	0.2329	0.3813	0.9703	0.5167	0.423	0.2132	0.6083	0.6107	0.9316	0.8901	0.8583	0.04644	0.1062	0.9608	0.4257	0.0185	0.8305	0.5291	0.7416	0.1407
rs10800309	1	161472158	A	G	41	123	139	0	0.1229	0.338	1	1	1.203e-14	IFNGR1_of_monocytes	FCGR2A(-3.046kb)|FCGR2C(-78.97kb)|FCGR3A(-39.39kb)|HSPA6(-21.88kb)|=missense	0.6772	0.7847	0.9997	0.9305	1.203e-14	0.4343	0.8002	0.4475	0.8403	0.1362	0.2694	0.8055	0.9535	0.8919	0.3245	0.6475	0.9643	0.4282	0.4828	0.3017	0.7654	0.8229	0.6699	0.7486	0.8817	0.2443	0.3424	0.8602	0.942	0.02453	0.7685	0.4112	0.6352	0.4914
rs4233371	1	161473125	C	G	3	62	238	0	1	0.112	0	0.995638	3.13e-05	IFNGR1_of_monocytes	FCGR2A(-2.079kb)|FCGR2C(-78kb)|FCGR3A(-38.42kb)|HSPA6(-20.91kb)	0.4189	0.834	0.1493	0.494	3.13e-05	0.5216	0.2012	0.2971	0.2758	0.7615	0.9824	0.868	0.7702	0.3942	0.7977	0.4939	0.879	0.571	0.5922	0.7101	0.09008	0.1624	0.772	0.2335	0.9423	0.999	0.4649	0.9574	0.9783	0.3874	0.9417	0.5748	0.436	0.8824
rs7522794	1	161474825	T	C	41	123	139	0	0.1229	0.338	0	0.998978	1.203e-14	IFNGR1_of_monocytes	FCGR2A(-0.379kb)|FCGR2C(-76.3kb)|FCGR3A(-36.72kb)|HSPA6(-19.21kb)	0.6772	0.7847	0.9997	0.9305	1.203e-14	0.4343	0.8002	0.4475	0.8403	0.1362	0.2694	0.8055	0.9535	0.8919	0.3245	0.6475	0.9643	0.4282	0.4828	0.3017	0.7654	0.8229	0.6699	0.7486	0.8817	0.2443	0.3424	0.8602	0.942	0.02453	0.7685	0.4112	0.6352	0.4914
rs60574804	1	161478169	A	G	6	66	231	0	0.607	0.129	0	0.9938	5.93e-06	IFNGR1_of_monocytes	FCGR2A(0)|FCGR2C(-72.96kb)|FCGR3A(-33.38kb)|HSPA6(-15.87kb)|HSPA7(-97.68kb)	0.5097	0.8667	0.4741	0.751	5.93e-06	0.3854	0.3734	0.501	0.364	0.8187	0.8267	0.8233	0.8125	0.7001	0.9825	0.2728	0.7582	0.4164	0.9899	0.9688	0.2923	0.5894	0.6476	0.5865	0.8863	0.497	0.7451	0.7713	0.5224	0.7242	0.9125	0.6554	0.5946	0.7804
rs35855160	1	161478235	A	G	8	102	190	3	0.2708	0.197	0	0.989189	2.32e-06	IFNGR1_of_monocytes	FCGR2A(0)|FCGR2C(-72.89kb)|FCGR3A(-33.32kb)|HSPA6(-15.8kb)|HSPA7(-97.61kb)	0.2607	0.2668	0.9366	0.6089	2.32e-06	0.5154	0.3763	0.2896	0.2807	0.05266	0.2619	0.4806	0.316	0.9056	0.3101	0.2179	0.7582	0.8694	0.6322	0.235	0.4468	0.4245	0.3842	0.673	0.928	0.9834	0.7128	0.7942	0.7825	0.3699	0.9363	0.8911	0.7333	0.7924
rs4656308	1	161478751	C	T	21	95	187	0	0.07174	0.226	1	1	2.865e-08	IFNGR1_of_monocytes	FCGR2A(0)|FCGR2C(-72.38kb)|FCGR3A(-32.8kb)|HSPA6(-15.28kb)|HSPA7(-97.1kb)	0.9222	0.6483	0.3112	0.5622	2.865e-08	0.6652	0.2361	0.9	0.3201	0.1414	0.2062	0.6927	0.7861	0.6562	0.1954	0.3181	0.9549	0.1953	0.2416	0.1527	0.3941	0.2167	0.4929	0.6351	0.8266	0.1877	0.112	0.8129	0.9193	0.05367	0.7786	0.5933	0.9909	0.3778
rs6671847	1	161478810	G	A	68	158	74	3	0.4185	0.49	0	0.989639	7.156e-20	IFNGR1_of_monocytes	FCGR2A(0)|FCGR2C(-72.32kb)|FCGR3A(-32.74kb)|HSPA6(-15.22kb)|HSPA7(-97.04kb)|=missense	0.48	0.7058	0.8237	0.2965	7.156e-20	0.3709	0.2303	0.9015	0.9619	0.05644	0.3961	0.986	0.659	0.9647	0.2921	0.3384	0.83	0.4741	0.52	0.2399	0.7453	0.6021	0.9942	0.929	0.9355	0.03567	0.137	0.9414	0.5004	0.01538	0.8936	0.4865	0.7969	0.1531
rs4657041	1	161478859	T	C	63	154	85	1	0.7287	0.464	0	0.993559	2.458e-23	IFNGR1_of_monocytes	FCGR2A(0)|FCGR2C(-72.27kb)|FCGR3A(-32.69kb)|HSPA6(-15.18kb)|HSPA7(-96.99kb)	0.445	0.8504	0.8151	0.4328	2.458e-23	0.2991	0.192	0.9778	0.908	0.05645	0.2153	0.8684	0.7888	0.9724	0.3308	0.4447	0.8063	0.3381	0.4185	0.2232	0.9357	0.6778	0.6522	0.9927	0.5814	0.05066	0.1742	0.9238	0.4902	0.02128	0.8387	0.6834	0.9562	0.1994
rs1801274	1	161479745	A	G	63	155	85	0	0.6459	0.464	1	1	2.871e-23	IFNGR1_of_monocytes	FCGR2A(0)|FCGR2C(-71.38kb)|FCGR3A(-31.8kb)|HSPA6(-14.29kb)|HSPA7(-96.1kb)|=MISSENSE	0.4555	0.8475	0.8161	0.429	2.871e-23	0.2951	0.1895	0.9733	0.9012	0.0563	0.2146	0.8632	0.7899	0.9739	0.3287	0.4445	0.8148	0.3393	0.42	0.2239	0.9341	0.6727	0.648	0.9982	0.5752	0.04984	0.1729	0.9233	0.4949	0.02093	0.8385	0.6828	0.9573	0.2007
rs12142756	1	161481752	C	A	6	110	185	2	0.03066	0.203	0	0.989326	4.537e-07	IFNGR1_of_monocytes	FCGR2A(0)|FCGR2C(-69.38kb)|FCGR3A(-29.8kb)|HSPA6(-12.28kb)|HSPA7(-94.1kb)	0.3431	0.2933	0.9054	0.505	4.537e-07	0.7816	0.247	0.2075	0.07993	0.0489	0.1212	0.3207	0.2576	0.7848	0.2781	0.2826	0.8469	0.7723	0.7406	0.2773	0.5399	0.3168	0.1736	0.3431	0.5121	0.856	0.6948	0.7537	0.75	0.8059	0.9018	0.8361	0.9758	0.8073
rs12129787	1	161492587	T	C	38	137	128	0	0.8999	0.351	1	1	4.051e-08	IFNGR1_of_monocytes	FCGR2A(+3.227kb)|FCGR2C(-58.54kb)|FCGR3A(-18.96kb)|HSPA6(-1.448kb)|HSPA7(-83.26kb)	0.6652	0.3481	0.4289	0.749	4.051e-08	0.3583	0.03235	0.2677	0.5576	0.8419	0.6641	0.6375	0.4046	0.7642	0.7575	0.2999	0.6987	0.7033	0.5916	0.4576	0.8164	0.3224	0.3477	0.3593	0.1455	0.08836	0.3493	0.162	0.7384	0.5144	0.5954	0.2028	0.3571	0.4012
rs11811241	1	161493580	G	A	38	136	129	0	0.8016	0.35	0	0.998816	5.276e-08	IFNGR1_of_monocytes	FCGR2A(+4.22kb)|FCGR2C(-57.55kb)|FCGR3A(-17.97kb)|FCGR3B(-99.41kb)|HSPA6(-0.455kb)|HSPA7(-82.27kb)	0.6446	0.391	0.497	0.7592	5.276e-08	0.3601	0.03876	0.3047	0.559	0.8945	0.7728	0.6283	0.4569	0.6655	0.599	0.29	0.8095	0.6556	0.6365	0.3864	0.8734	0.3007	0.4041	0.3428	0.1602	0.07297	0.3325	0.1624	0.7189	0.4994	0.5244	0.1983	0.3502	0.404
rs56239995	1	162583417	C	T	2	37	264	0	0.6348	0.068	1	1	8.282e-05	IFNGR1_of_CD20p	DDR2(-18.81kb)|UAP1(+13.78kb)|UHMK1(+84kb)	0.6361	0.3989	0.8327	0.2045	0.4797	8.282e-05	0.6746	0.6778	0.2472	0.2566	0.9138	0.3662	0.9472	0.9086	0.6515	0.2426	0.2423	0.03335	0.949	0.674	0.3349	0.54	0.03686	0.6661	0.08133	0.9306	0.8661	0.3884	0.4298	0.8405	0.4801	0.6623	0.6715	0.09123
rs10917670	1	163032842	T	C	71	136	96	0	0.105	0.459	1	1	6.236e-05	IFNalpha_CXCL10_of_CD20p	LOC101928404(-98.62kb)|RGS4(-5.553kb)|RGS5(-79.25kb)	0.5247	0.0773	0.1919	0.937	0.7613	0.3892	0.4196	0.4553	0.2837	0.9551	0.2861	0.5925	0.3495	0.6441	0.9127	0.1566	0.6025	0.9378	0.2304	0.3106	0.4678	0.3635	0.3788	0.4596	0.3734	0.4921	0.2295	0.3316	0.1223	0.1079	0.002883	6.236e-05	0.7167	0.8912
rs951439	1	163033691	T	C	71	136	96	0	0.105	0.459	1	1	6.236e-05	IFNalpha_CXCL10_of_CD20p	LOC101928404(-97.77kb)|RGS4(-4.704kb)|RGS5(-78.4kb)	0.5247	0.0773	0.1919	0.937	0.7613	0.3892	0.4196	0.4553	0.2837	0.9551	0.2861	0.5925	0.3495	0.6441	0.9127	0.1566	0.6025	0.9378	0.2304	0.3106	0.4678	0.3635	0.3788	0.4596	0.3734	0.4921	0.2295	0.3316	0.1223	0.1079	0.002883	6.236e-05	0.7167	0.8912
rs2842028	1	163035531	A	C	76	136	91	0	0.08441	0.475	0	0.99946	6.863e-05	IFNalpha_CXCL10_of_CD20p	LOC101928404(-95.93kb)|RGS4(-2.864kb)|RGS5(-76.56kb)	0.5014	0.08525	0.3581	0.8921	0.7767	0.3971	0.318	0.3738	0.3071	0.9278	0.307	0.8543	0.3756	0.668	0.9696	0.09633	0.5982	0.6629	0.2303	0.3511	0.5964	0.347	0.6211	0.6194	0.6615	0.4752	0.2597	0.2351	0.07327	0.045	0.002244	6.863e-05	0.7864	0.8987
rs6678136	1	163037317	A	G	71	136	94	2	0.1313	0.462	0	0.996508	4.988e-05	IFNalpha_CXCL10_of_CD20p	LOC101928404(-94.15kb)|RGS4(-1.078kb)|RGS5(-74.77kb)	0.5284	0.07972	0.2463	0.9182	0.8139	0.4934	0.3398	0.4092	0.2391	0.9686	0.3289	0.6838	0.3642	0.6264	0.9286	0.2012	0.6865	0.7035	0.2472	0.3274	0.478	0.4344	0.4117	0.5344	0.3856	0.4968	0.239	0.2499	0.1038	0.07328	0.002251	4.988e-05	0.6135	0.8032
rs7515900	1	163038613	A	C	71	136	96	0	0.105	0.459	0	0.999457	6.236e-05	IFNalpha_CXCL10_of_CD20p	LOC101928404(-92.85kb)|RGS4(0)|RGS5(-73.48kb)	0.5247	0.0773	0.1919	0.937	0.7613	0.3892	0.4196	0.4553	0.2837	0.9551	0.2861	0.5925	0.3495	0.6441	0.9127	0.1566	0.6025	0.9378	0.2304	0.3106	0.4678	0.3635	0.3788	0.4596	0.3734	0.4921	0.2295	0.3316	0.1223	0.1079	0.002883	6.236e-05	0.7167	0.8912
rs10917671	1	163038853	A	G	72	138	93	0	0.1354	0.465	0	0.999639	4.036e-05	IFNalpha_CXCL10_of_CD20p	LOC101928404(-92.61kb)|RGS4(0)|RGS5(-73.24kb)	0.388	0.1057	0.2563	0.8853	0.7489	0.4582	0.4431	0.4298	0.1792	0.6528	0.4512	0.8757	0.4797	0.4727	0.7342	0.1082	0.5468	0.8519	0.3941	0.4653	0.3552	0.4021	0.3882	0.6025	0.5472	0.5117	0.2316	0.1814	0.05988	0.07877	0.003165	4.036e-05	0.4536	0.582
rs2842030	1	163040495	G	T	75	133	95	0	0.03851	0.467	1	1	7.784e-05	IFNalpha_CXCL10_of_CD20p	LOC101928404(-90.97kb)|RGS4(0)|RGS5(-71.59kb)	0.2585	0.09718	0.4019	0.8757	0.596	0.4257	0.317	0.281	0.08236	0.2839	0.7705	0.7829	0.6509	0.3757	0.5671	0.03945	0.7145	0.5532	0.64	0.6893	0.2155	0.4845	0.5251	0.9073	0.8346	0.5838	0.3694	0.05503	0.03252	0.04897	0.002924	7.784e-05	0.2078	0.3409
rs112990712	1	163058845	C	T	2	59	235	7	0.5516	0.106	0	0.967681	5.224e-05	IFNGR1_of_monocytes	LOC101928404(-72.62kb)|RGS4(+12.25kb)|RGS5(-53.24kb)	0.1572	0.9108	0.7985	0.2838	5.224e-05	0.1096	0.5347	0.327	0.2215	0.05752	0.7265	0.4565	0.4968	0.254	0.5679	0.05682	0.1503	0.6679	0.9184	0.8611	0.8597	0.6528	0.7244	0.3279	0.4056	0.3382	0.2425	0.9792	0.4221	0.3435	0.2554	0.1943	0.1342	0.2392
rs6674203	1	163859823	C	T	0	36	267	0	0.6107	0.059	1	1	3.633e-06	IFNgamma_ABC_of_monocytes	.	0.5727	0.9067	0.08869	0.4207	0.1874	0.5296	0.1383	0.1121	0.9704	0.578	0.3903	0.3798	0.3058	0.1788	0.2045	0.05736	0.725	0.4881	0.4255	0.2171	0.1433	0.312	0.01495	0.7345	0.2032	0.05517	0.3024	0.8925	0.7136	0.6163	0.0158	0.1137	0.01798	0.06148
rs6668493	1	165183967	C	G	2	39	256	6	0.6562	0.072	0	0.976664	8.267e-06	IFNgamma_CXCL9_of_Monocytes	LMX1A(0)	0.4559	0.36	0.5371	0.8259	0.324	0.921	0.8523	0.2433	0.2542	0.5855	0.01535	0.4644	0.4358	0.2669	0.1296	0.7546	0.498	0.7494	0.2969	0.2851	0.1418	0.9446	0.02146	0.1105	0.00628	0.5654	0.7329	0.01221	0.01537	0.2778	0.3467	0.6372	0.0004319	8.267e-06
rs12068601	1	165186744	G	A	2	40	256	5	0.6658	0.074	0	0.978029	1.449e-05	IFNgamma_CXCL9_of_Monocytes	LMX1A(0)	0.4937	0.3284	0.6585	0.8795	0.3488	0.841	0.8123	0.244	0.2401	0.4753	0.008125	0.3775	0.386	0.2255	0.1013	0.7469	0.4052	0.9098	0.2365	0.2097	0.0756	0.9168	0.01184	0.1024	0.004504	0.4964	0.6876	0.02212	0.02522	0.3995	0.4292	0.7425	0.0004938	1.449e-05
rs3819002	1	165187493	A	G	2	40	256	5	0.6658	0.074	0	0.978605	1.449e-05	IFNgamma_CXCL9_of_Monocytes	LMX1A(0)	0.4937	0.3284	0.6585	0.8795	0.3488	0.841	0.8123	0.244	0.2401	0.4753	0.008125	0.3775	0.386	0.2255	0.1013	0.7469	0.4052	0.9098	0.2365	0.2097	0.0756	0.9168	0.01184	0.1024	0.004504	0.4964	0.6876	0.02212	0.02522	0.3995	0.4292	0.7425	0.0004938	1.449e-05
rs16841280	1	165191702	C	T	2	41	260	0	0.6728	0.074	1	1	7.725e-06	IFNgamma_CXCL9_of_Monocytes	LMX1A(0)	0.6104	0.4056	0.5346	0.7841	0.4394	0.9932	0.8374	0.2464	0.2726	0.5203	0.004674	0.2057	0.354	0.2565	0.08581	0.7716	0.3428	0.9371	0.2329	0.2502	0.05535	0.9823	0.01109	0.09757	0.003753	0.4512	0.6453	0.02062	0.02024	0.3926	0.4119	0.7062	0.0003019	7.725e-06
rs875822	1	165286563	G	T	1	48	247	7	0.7061	0.084	0	0.967244	3.276e-05	IFNalpha_STAT4_of_CD4p_T	LMX1A(0)|RXRG(-83.6kb)	0.9827	0.3807	0.1667	0.6003	0.2973	0.6722	0.03612	0.1046	0.7247	0.9249	0.04813	0.9509	0.1342	0.02631	0.006968	0.9897	0.04556	0.715	0.07535	0.01302	0.03383	0.01904	0.5876	0.5743	0.1095	3.276e-05	0.000321	0.7551	0.4584	0.656	0.1368	0.6807	0.1883	0.6457
rs875821	1	165286886	T	C	1	48	247	7	0.7061	0.084	0	0.967764	3.276e-05	IFNalpha_STAT4_of_CD4p_T	LMX1A(0)|RXRG(-83.27kb)	0.9827	0.3807	0.1667	0.6003	0.2973	0.6722	0.03612	0.1046	0.7247	0.9249	0.04813	0.9509	0.1342	0.02631	0.006968	0.9897	0.04556	0.715	0.07535	0.01302	0.03383	0.01904	0.5876	0.5743	0.1095	3.276e-05	0.000321	0.7551	0.4584	0.656	0.1368	0.6807	0.1883	0.6457
rs12408881	1	165352030	G	A	1	32	270	0	1	0.056	1	1	1.975e-06	IFNalpha_STAT4_of_CD4p_T	LMX1A(+26.08kb)|LOC400794(-94.05kb)|RXRG(-18.13kb)	0.1628	0.1585	0.1564	0.4331	0.473	0.7093	0.2605	0.4235	0.6034	0.7495	0.007054	0.9104	0.0653	0.003899	0.004544	0.4651	0.7389	0.1247	0.003352	0.002752	0.00926	0.04717	0.2222	0.6534	0.09953	1.975e-06	9.242e-06	0.8898	0.2004	0.6964	0.01584	0.7888	0.1224	0.7479
rs71628382	1	165356895	A	T	1	31	269	2	0.6045	0.055	0	0.990924	8.591e-07	IFNalpha_STAT4_of_CD4p_T	LMX1A(+30.94kb)|LOC400794(-89.18kb)|RXRG(-13.26kb)	0.1923	0.1139	0.1943	0.4082	0.3205	0.6725	0.1529	0.3221	0.5747	0.7564	0.006348	0.7852	0.05939	0.004759	0.001739	0.7322	0.5526	0.1526	0.002012	0.002456	0.005949	0.01991	0.1193	0.4916	0.0621	8.591e-07	5.397e-06	0.9211	0.1853	0.7074	0.01405	0.8844	0.07256	0.548
rs12751264	1	165358911	T	G	1	34	267	1	1	0.06	0	0.996585	1.127e-05	IFNalpha_STAT4_of_CD4p_T	LMX1A(+32.96kb)|LOC400794(-87.17kb)|RXRG(-11.25kb)	0.2785	0.1071	0.1343	0.4409	0.4875	0.9984	0.2179	0.3161	0.6588	0.8189	0.01909	0.7765	0.05859	0.01592	0.007929	0.7436	0.9683	0.1414	0.0094	0.02087	0.0194	0.02272	0.1452	0.4108	0.08677	1.127e-05	1.999e-05	0.8848	0.2038	0.6196	0.0118	0.7146	0.1428	0.718
rs2055678	1	165368326	T	G	1	35	267	0	1	0.061	1	1	1.784e-05	IFNalpha_STAT4_of_CD4p_T	LMX1A(+42.37kb)|LOC400794(-77.75kb)|RXRG(-1.832kb)	0.319	0.04613	0.1056	0.524	0.2689	0.5615	0.182	0.2348	0.6361	0.8342	0.03408	0.6009	0.03544	0.01576	0.009962	0.9432	0.8397	0.2544	0.01111	0.02284	0.01809	0.02191	0.1536	0.4371	0.07427	1.784e-05	3.2e-05	0.9539	0.1222	0.5707	0.006147	0.6206	0.137	0.7816
rs17429130	1	165370252	C	G	1	30	268	4	0.5836	0.054	0	0.985985	2.279e-05	IFNalpha_STAT4_of_CD4p_T	LMX1A(+44.3kb)|LOC400794(-75.83kb)|RXRG(0)	0.4192	0.1225	0.2079	0.6164	0.5775	0.8795	0.08579	0.1334	0.8699	0.8797	0.04552	0.876	0.04594	0.02331	0.01495	0.7113	0.9947	0.2399	0.01133	0.03478	0.03689	0.03667	0.2635	0.224	0.3222	2.279e-05	2.813e-05	0.9982	0.2115	0.7235	0.00128	0.7541	0.3307	0.8965
rs72687814	1	166360303	A	G	3	36	257	7	0.1695	0.071	0	0.952665	4.505e-05	IFNalpha_ABC_of_CD56dimCD16p	.	0.4994	0.3136	0.6703	0.4872	0.9101	0.9937	0.6473	0.3047	0.5414	0.3754	0.1844	0.6162	0.2059	0.0347	0.1115	0.72	0.3559	0.8398	0.4703	0.1537	0.8469	0.1296	0.943	0.3862	0.7265	0.6148	0.3452	0.2692	0.7364	0.1334	0.4498	0.2347	0.1739	0.3489
rs4657718	1	167772498	G	A	56	162	85	0	0.202	0.452	1	1	9.845e-05	IFNalpha_STAT4_of_CD4p_T	ADCY10(-6.126kb)|MPZL1(+11.34kb)|RCSD1(+97.01kb)	0.8605	0.2372	0.4879	0.6611	0.2904	0.9092	0.3944	0.8146	0.0182	0.4545	0.04785	0.312	0.001152	0.0007128	0.0004179	0.5883	0.003048	0.7423	0.005135	0.003058	0.07706	0.0003087	0.9764	0.02383	0.4933	9.845e-05	0.0003518	0.735	0.3167	0.2998	0.2831	0.2281	0.7628	0.5284
rs12727351	1	168571186	A	G	25	128	143	7	0.6801	0.301	0	0.977832	2.944e-05	IFNGR1_of_CD20p	DPT(-93.51kb)|XCL1(+19.87kb)|XCL2(+57.95kb)	0.3873	0.3356	0.7546	0.6582	0.7742	2.944e-05	0.9274	0.637	0.9134	0.3051	0.2199	0.1145	0.09473	0.1016	0.08395	0.3558	0.06507	0.7997	0.02532	0.02414	0.0466	0.01356	0.02987	0.006766	0.02701	0.5189	0.0158	0.7791	0.2198	0.441	0.8281	0.5909	0.4294	0.8134
rs12748603	1	168571339	C	A	25	128	143	7	0.6801	0.301	0	0.977832	2.944e-05	IFNGR1_of_CD20p	DPT(-93.36kb)|XCL1(+20.02kb)|XCL2(+58.1kb)	0.3873	0.3356	0.7546	0.6582	0.7742	2.944e-05	0.9274	0.637	0.9134	0.3051	0.2199	0.1145	0.09473	0.1016	0.08395	0.3558	0.06507	0.7997	0.02532	0.02414	0.0466	0.01356	0.02987	0.006766	0.02701	0.5189	0.0158	0.7791	0.2198	0.441	0.8281	0.5909	0.4294	0.8134
rs76581968	1	169169001	C	T	1	44	258	0	1	0.076	1	1	4.599e-05	IFNgamma_STAT1_of_CD4p_T	ATP1B1(+67.04kb)|NME7(0)	0.6653	0.7699	0.9347	0.3355	0.6434	0.8066	0.1524	0.3421	0.4467	0.5384	0.6043	0.7106	0.3433	0.6848	0.8603	0.8905	0.7235	0.9765	0.5641	0.85	0.8921	0.1544	4.599e-05	0.1949	0.03321	0.3635	0.7036	0.6821	0.9383	0.5511	0.4629	0.696	0.7137	0.913
rs10913301	1	171588102	A	G	56	144	97	6	0.9058	0.431	0	0.986853	4.494e-05	IFNalpha_STAT1_of_CD4p_T	MYOC(-16.45kb)|PRRC2C(+25.45kb)|VAMP4(-81.19kb)	0.2964	0.6944	0.4437	0.3437	0.0009218	0.3036	0.1971	0.4581	0.07672	0.0851	0.06372	0.0916	0.0001601	0.001441	0.004851	0.1984	0.1807	0.5512	0.00326	0.004962	0.07796	4.494e-05	0.455	0.0504	0.181	0.007114	0.001048	0.7997	0.08674	0.7167	0.975	0.4567	0.04298	0.3133
rs12059358	1	171588942	A	G	55	145	97	6	1	0.429	0	0.986667	5.404e-05	IFNalpha_STAT1_of_CD4p_T	MYOC(-15.61kb)|PRRC2C(+26.29kb)|VAMP4(-80.35kb)	0.332	0.8397	0.5194	0.3863	0.0008818	0.2694	0.2115	0.4911	0.08313	0.09284	0.07842	0.09077	0.0002327	0.001748	0.005731	0.1931	0.18	0.5764	0.005318	0.00659	0.1066	5.404e-05	0.5285	0.05539	0.1775	0.007064	0.001072	0.7531	0.08823	0.7255	0.946	0.4608	0.05027	0.3278
rs12063487	1	171589108	A	C	55	146	96	6	1	0.431	0	0.987039	9.645e-05	IFNalpha_STAT1_of_CD4p_T	MYOC(-15.45kb)|PRRC2C(+26.46kb)|VAMP4(-80.19kb)	0.2687	0.9457	0.6478	0.4191	0.0009249	0.2711	0.2966	0.608	0.05972	0.07863	0.06858	0.1194	0.0002257	0.001832	0.004999	0.2189	0.193	0.6191	0.00707	0.01032	0.1098	9.645e-05	0.5452	0.06098	0.1949	0.009	0.00129	0.8715	0.1169	0.7347	0.9142	0.4593	0.04314	0.2862
rs17361886	1	172137019	A	G	30	127	146	0	0.7878	0.309	1	1	8.569e-05	IFNalpha_ABC_of_CD4p_T	DNM3(0)|DNM3OS(+23.04kb)|MIR199A2(+23.24kb)|MIR214(+28.97kb)|MIR3120(+28.99kb)	0.2827	0.4365	0.9819	0.06423	0.2427	0.02286	0.658	0.4695	0.01951	0.193	0.7083	0.2365	0.1746	0.8893	0.636	0.1436	0.6895	0.6186	0.5071	0.6949	0.438	0.4953	0.2278	0.01554	0.007316	0.4399	0.05063	0.6329	0.1554	0.5639	0.691	0.3749	0.5747	0.3615
rs17277127	1	172137134	T	A	30	127	146	0	0.7878	0.309	0	1	8.569e-05	IFNalpha_ABC_of_CD4p_T	DNM3(0)|DNM3OS(+23.16kb)|MIR199A2(+23.35kb)|MIR214(+29.09kb)|MIR3120(+29.11kb)	0.2827	0.4365	0.9819	0.06423	0.2427	0.02286	0.658	0.4695	0.01951	0.193	0.7083	0.2365	0.1746	0.8893	0.636	0.1436	0.6895	0.6186	0.5071	0.6949	0.438	0.4953	0.2278	0.01554	0.007316	0.4399	0.05063	0.6329	0.1554	0.5639	0.691	0.3749	0.5747	0.3615
rs11584955	1	172138105	A	C	30	127	146	0	0.7878	0.309	0	0.999793	8.569e-05	IFNalpha_ABC_of_CD4p_T	DNM3(0)|DNM3OS(+24.13kb)|MIR199A2(+24.32kb)|MIR214(+30.06kb)|MIR3120(+30.08kb)	0.2827	0.4365	0.9819	0.06423	0.2427	0.02286	0.658	0.4695	0.01951	0.193	0.7083	0.2365	0.1746	0.8893	0.636	0.1436	0.6895	0.6186	0.5071	0.6949	0.438	0.4953	0.2278	0.01554	0.007316	0.4399	0.05063	0.6329	0.1554	0.5639	0.691	0.3749	0.5747	0.3615
rs17361955	1	172141999	T	C	30	127	146	0	0.7878	0.309	0	0.999793	8.569e-05	IFNalpha_ABC_of_CD4p_T	DNM3(0)|DNM3OS(+28.02kb)|MIR199A2(+28.22kb)|MIR214(+33.95kb)|MIR3120(+33.97kb)	0.2827	0.4365	0.9819	0.06423	0.2427	0.02286	0.658	0.4695	0.01951	0.193	0.7083	0.2365	0.1746	0.8893	0.636	0.1436	0.6895	0.6186	0.5071	0.6949	0.438	0.4953	0.2278	0.01554	0.007316	0.4399	0.05063	0.6329	0.1554	0.5639	0.691	0.3749	0.5747	0.3615
rs12129806	1	172146648	A	G	30	127	144	2	0.7886	0.311	0	0.991803	5.863e-05	IFNalpha_ABC_of_CD4p_T	DNM3(0)|DNM3OS(+32.67kb)|MIR199A2(+32.86kb)|MIR214(+38.6kb)|MIR3120(+38.62kb)	0.2963	0.4869	0.9463	0.06885	0.2967	0.02064	0.7094	0.4681	0.02053	0.2429	0.7101	0.1687	0.1435	0.8519	0.6706	0.1528	0.7642	0.598	0.5227	0.7367	0.4618	0.5152	0.2291	0.01819	0.01055	0.4241	0.03477	0.5825	0.1283	0.5517	0.7462	0.3646	0.4778	0.2918
rs61807788	1	172147974	C	T	30	127	143	3	0.7893	0.312	0	0.990458	7.368e-05	IFNalpha_ABC_of_CD4p_T	DNM3(0)|DNM3OS(+34kb)|MIR199A2(+34.19kb)|MIR214(+39.93kb)|MIR3120(+39.95kb)	0.2489	0.5369	0.9234	0.08169	0.2856	0.02412	0.7082	0.4787	0.01759	0.2198	0.7289	0.1742	0.1312	0.8343	0.6619	0.1494	0.7454	0.5847	0.4962	0.7486	0.4655	0.4893	0.2147	0.0169	0.009984	0.404	0.02976	0.6827	0.155	0.4616	0.8176	0.3922	0.509	0.3228
rs10489297	1	172149515	G	T	30	127	143	3	0.7893	0.312	0	0.990664	7.368e-05	IFNalpha_ABC_of_CD4p_T	DNM3(0)|DNM3OS(+35.54kb)|MIR199A2(+35.73kb)|MIR214(+41.47kb)|MIR3120(+41.49kb)	0.2489	0.5369	0.9234	0.08169	0.2856	0.02412	0.7082	0.4787	0.01759	0.2198	0.7289	0.1742	0.1312	0.8343	0.6619	0.1494	0.7454	0.5847	0.4962	0.7486	0.4655	0.4893	0.2147	0.0169	0.009984	0.404	0.02976	0.6827	0.155	0.4616	0.8176	0.3922	0.509	0.3228
rs12123837	1	172153897	C	T	30	127	143	3	0.7893	0.312	0	0.990342	7.368e-05	IFNalpha_ABC_of_CD4p_T	DNM3(0)|DNM3OS(+39.92kb)|MIR199A2(+40.11kb)|MIR214(+45.85kb)|MIR3120(+45.87kb)	0.2489	0.5369	0.9234	0.08169	0.2856	0.02412	0.7082	0.4787	0.01759	0.2198	0.7289	0.1742	0.1312	0.8343	0.6619	0.1494	0.7454	0.5847	0.4962	0.7486	0.4655	0.4893	0.2147	0.0169	0.009984	0.404	0.02976	0.6827	0.155	0.4616	0.8176	0.3922	0.509	0.3228
rs12126381	1	172157342	T	A	30	127	143	3	0.7893	0.312	0	0.992357	7.368e-05	IFNalpha_ABC_of_CD4p_T	DNM3(0)|DNM3OS(+43.37kb)|MIR199A2(+43.56kb)|MIR214(+49.3kb)|MIR3120(+49.31kb)	0.2489	0.5369	0.9234	0.08169	0.2856	0.02412	0.7082	0.4787	0.01759	0.2198	0.7289	0.1742	0.1312	0.8343	0.6619	0.1494	0.7454	0.5847	0.4962	0.7486	0.4655	0.4893	0.2147	0.0169	0.009984	0.404	0.02976	0.6827	0.155	0.4616	0.8176	0.3922	0.509	0.3228
rs56138708	1	172157871	T	C	30	127	143	3	0.7893	0.312	0	0.992273	7.368e-05	IFNalpha_ABC_of_CD4p_T	DNM3(0)|DNM3OS(+43.9kb)|MIR199A2(+44.09kb)|MIR214(+49.82kb)|MIR3120(+49.84kb)	0.2489	0.5369	0.9234	0.08169	0.2856	0.02412	0.7082	0.4787	0.01759	0.2198	0.7289	0.1742	0.1312	0.8343	0.6619	0.1494	0.7454	0.5847	0.4962	0.7486	0.4655	0.4893	0.2147	0.0169	0.009984	0.404	0.02976	0.6827	0.155	0.4616	0.8176	0.3922	0.509	0.3228
rs112744418	1	172163708	A	G	30	127	143	3	0.7893	0.312	0	0.992132	7.368e-05	IFNalpha_ABC_of_CD4p_T	DNM3(0)|DNM3OS(+49.73kb)|MIR199A2(+49.92kb)|MIR214(+55.66kb)|MIR3120(+55.68kb)	0.2489	0.5369	0.9234	0.08169	0.2856	0.02412	0.7082	0.4787	0.01759	0.2198	0.7289	0.1742	0.1312	0.8343	0.6619	0.1494	0.7454	0.5847	0.4962	0.7486	0.4655	0.4893	0.2147	0.0169	0.009984	0.404	0.02976	0.6827	0.155	0.4616	0.8176	0.3922	0.509	0.3228
rs11484597	1	172164696	G	A	30	127	143	3	0.7893	0.312	0	0.992626	7.368e-05	IFNalpha_ABC_of_CD4p_T	DNM3(0)|DNM3OS(+50.72kb)|MIR199A2(+50.91kb)|MIR214(+56.65kb)|MIR3120(+56.67kb)	0.2489	0.5369	0.9234	0.08169	0.2856	0.02412	0.7082	0.4787	0.01759	0.2198	0.7289	0.1742	0.1312	0.8343	0.6619	0.1494	0.7454	0.5847	0.4962	0.7486	0.4655	0.4893	0.2147	0.0169	0.009984	0.404	0.02976	0.6827	0.155	0.4616	0.8176	0.3922	0.509	0.3228
rs4394690	1	172166210	C	G	30	127	143	3	0.7893	0.312	0	0.992542	7.368e-05	IFNalpha_ABC_of_CD4p_T	DNM3(0)|DNM3OS(+52.24kb)|MIR199A2(+52.43kb)|MIR214(+58.16kb)|MIR3120(+58.18kb)	0.2489	0.5369	0.9234	0.08169	0.2856	0.02412	0.7082	0.4787	0.01759	0.2198	0.7289	0.1742	0.1312	0.8343	0.6619	0.1494	0.7454	0.5847	0.4962	0.7486	0.4655	0.4893	0.2147	0.0169	0.009984	0.404	0.02976	0.6827	0.155	0.4616	0.8176	0.3922	0.509	0.3228
rs2209098	1	172167226	C	T	30	127	143	3	0.7893	0.312	0	0.992338	7.368e-05	IFNalpha_ABC_of_CD4p_T	DNM3(0)|DNM3OS(+53.25kb)|MIR199A2(+53.44kb)|MIR214(+59.18kb)|MIR3120(+59.2kb)	0.2489	0.5369	0.9234	0.08169	0.2856	0.02412	0.7082	0.4787	0.01759	0.2198	0.7289	0.1742	0.1312	0.8343	0.6619	0.1494	0.7454	0.5847	0.4962	0.7486	0.4655	0.4893	0.2147	0.0169	0.009984	0.404	0.02976	0.6827	0.155	0.4616	0.8176	0.3922	0.509	0.3228
rs10911270	1	172170806	T	C	30	127	143	3	0.7893	0.312	0	0.992271	7.368e-05	IFNalpha_ABC_of_CD4p_T	DNM3(0)|DNM3OS(+56.83kb)|MIR199A2(+57.02kb)|MIR214(+62.76kb)|MIR3120(+62.78kb)	0.2489	0.5369	0.9234	0.08169	0.2856	0.02412	0.7082	0.4787	0.01759	0.2198	0.7289	0.1742	0.1312	0.8343	0.6619	0.1494	0.7454	0.5847	0.4962	0.7486	0.4655	0.4893	0.2147	0.0169	0.009984	0.404	0.02976	0.6827	0.155	0.4616	0.8176	0.3922	0.509	0.3228
rs12135520	1	172171456	T	A	30	127	143	3	0.7893	0.312	0	0.992273	7.368e-05	IFNalpha_ABC_of_CD4p_T	DNM3(0)|DNM3OS(+57.48kb)|MIR199A2(+57.67kb)|MIR214(+63.41kb)|MIR3120(+63.43kb)	0.2489	0.5369	0.9234	0.08169	0.2856	0.02412	0.7082	0.4787	0.01759	0.2198	0.7289	0.1742	0.1312	0.8343	0.6619	0.1494	0.7454	0.5847	0.4962	0.7486	0.4655	0.4893	0.2147	0.0169	0.009984	0.404	0.02976	0.6827	0.155	0.4616	0.8176	0.3922	0.509	0.3228
rs11589142	1	172172467	A	C	30	127	143	3	0.7893	0.312	0	0.992065	7.368e-05	IFNalpha_ABC_of_CD4p_T	DNM3(0)|DNM3OS(+58.49kb)|MIR199A2(+58.68kb)|MIR214(+64.42kb)|MIR3120(+64.44kb)	0.2489	0.5369	0.9234	0.08169	0.2856	0.02412	0.7082	0.4787	0.01759	0.2198	0.7289	0.1742	0.1312	0.8343	0.6619	0.1494	0.7454	0.5847	0.4962	0.7486	0.4655	0.4893	0.2147	0.0169	0.009984	0.404	0.02976	0.6827	0.155	0.4616	0.8176	0.3922	0.509	0.3228
rs2421990	1	172173629	T	C	30	127	143	3	0.7893	0.312	0	0.992273	7.368e-05	IFNalpha_ABC_of_CD4p_T	DNM3(0)|DNM3OS(+59.65kb)|MIR199A2(+59.84kb)|MIR214(+65.58kb)|MIR3120(+65.6kb)	0.2489	0.5369	0.9234	0.08169	0.2856	0.02412	0.7082	0.4787	0.01759	0.2198	0.7289	0.1742	0.1312	0.8343	0.6619	0.1494	0.7454	0.5847	0.4962	0.7486	0.4655	0.4893	0.2147	0.0169	0.009984	0.404	0.02976	0.6827	0.155	0.4616	0.8176	0.3922	0.509	0.3228
rs2421991	1	172173718	T	C	30	127	143	3	0.7893	0.312	0	0.992065	7.368e-05	IFNalpha_ABC_of_CD4p_T	DNM3(0)|DNM3OS(+59.74kb)|MIR199A2(+59.93kb)|MIR214(+65.67kb)|MIR3120(+65.69kb)	0.2489	0.5369	0.9234	0.08169	0.2856	0.02412	0.7082	0.4787	0.01759	0.2198	0.7289	0.1742	0.1312	0.8343	0.6619	0.1494	0.7454	0.5847	0.4962	0.7486	0.4655	0.4893	0.2147	0.0169	0.009984	0.404	0.02976	0.6827	0.155	0.4616	0.8176	0.3922	0.509	0.3228
rs7535241	1	172174596	A	G	30	127	143	3	0.7893	0.312	0	0.992065	7.368e-05	IFNalpha_ABC_of_CD4p_T	DNM3(0)|DNM3OS(+60.62kb)|MIR199A2(+60.81kb)|MIR214(+66.55kb)|MIR3120(+66.57kb)	0.2489	0.5369	0.9234	0.08169	0.2856	0.02412	0.7082	0.4787	0.01759	0.2198	0.7289	0.1742	0.1312	0.8343	0.6619	0.1494	0.7454	0.5847	0.4962	0.7486	0.4655	0.4893	0.2147	0.0169	0.009984	0.404	0.02976	0.6827	0.155	0.4616	0.8176	0.3922	0.509	0.3228
rs55935473	1	172175590	G	T	30	127	143	3	0.7893	0.312	0	0.992337	7.368e-05	IFNalpha_ABC_of_CD4p_T	DNM3(0)|DNM3OS(+61.62kb)|MIR199A2(+61.81kb)|MIR214(+67.54kb)|MIR3120(+67.56kb)	0.2489	0.5369	0.9234	0.08169	0.2856	0.02412	0.7082	0.4787	0.01759	0.2198	0.7289	0.1742	0.1312	0.8343	0.6619	0.1494	0.7454	0.5847	0.4962	0.7486	0.4655	0.4893	0.2147	0.0169	0.009984	0.404	0.02976	0.6827	0.155	0.4616	0.8176	0.3922	0.509	0.3228
rs9970543	1	172595624	T	C	26	123	153	1	0.8888	0.29	0	0.998308	5.991e-06	IFNgamma_STAT1_of_Monocytes	FASLG(-32.56kb)|SUCO(+14.65kb)|=missense	0.2008	0.7734	0.5282	0.1799	0.04449	0.4457	0.6649	0.6751	0.5171	0.9509	0.0414	5.991e-06	0.887	0.3069	0.1992	0.09172	0.9867	0.3328	0.7137	0.2266	0.8445	0.2214	0.5145	0.2191	0.4903	0.6088	0.2956	0.4476	0.09512	0.67	0.9114	0.9072	0.3767	0.3637
rs7519911	1	172596349	C	G	26	123	153	1	0.8888	0.29	0	0.998308	5.991e-06	IFNgamma_STAT1_of_Monocytes	FASLG(-31.84kb)|SUCO(+15.37kb)|=missense	0.2008	0.7734	0.5282	0.1799	0.04449	0.4457	0.6649	0.6751	0.5171	0.9509	0.0414	5.991e-06	0.887	0.3069	0.1992	0.09172	0.9867	0.3328	0.7137	0.2266	0.8445	0.2214	0.5145	0.2191	0.4903	0.6088	0.2956	0.4476	0.09512	0.67	0.9114	0.9072	0.3767	0.3637
rs2301432	1	175323446	A	G	17	105	180	1	0.7458	0.23	0	0.98998	9.61e-05	IFNalpha_ABC_of_CD4p_T	TNR(0)	0.43	0.7882	0.2315	0.1236	0.4833	0.7825	0.1459	0.2757	0.8687	0.912	0.6266	0.7597	0.5425	0.7598	0.39	0.9627	0.3153	0.1561	0.6752	0.8398	0.6927	0.6452	0.4084	0.6067	0.579	0.7918	0.6972	0.9866	0.9215	0.7895	0.9637	0.2988	0.3657	0.904
rs2861280	1	175327025	T	G	18	105	179	1	0.6299	0.233	0	0.991815	4.843e-05	IFNalpha_ABC_of_CD4p_T	TNR(0)	0.3326	0.7419	0.2531	0.1074	0.3778	0.9358	0.1181	0.2329	0.7288	0.9544	0.6155	0.7021	0.5736	0.8013	0.3677	0.9106	0.24	0.1707	0.6414	0.8749	0.7097	0.5475	0.484	0.8028	0.7358	0.7169	0.7466	0.977	0.8726	0.7987	0.9121	0.3119	0.3881	0.9313
rs1385540	1	175335412	A	C	18	102	179	4	0.5147	0.231	0	0.988859	4.444e-05	IFNalpha_ABC_of_CD4p_T	TNR(0)	0.3564	0.7299	0.2524	0.1126	0.3294	0.976	0.1171	0.1891	0.7127	0.921	0.6261	0.8563	0.5929	0.7914	0.4199	0.9569	0.2562	0.1423	0.7135	0.8667	0.6441	0.5453	0.5081	0.8204	0.7448	0.7556	0.783	0.9869	0.9298	0.7904	0.9122	0.4057	0.4142	0.8763
rs6663086	1	177323124	C	T	13	70	217	3	0.02958	0.16	0	0.994787	8.542e-06	IFNalpha_CXCL10_of_CD56dimCD16p	BRINP2(+71.57kb)|=missense	0.08195	0.3687	0.5647	0.9592	0.7481	0.8529	0.5053	0.7871	0.6436	0.9096	0.07741	0.5582	0.1877	0.1628	0.07408	0.7345	0.02137	0.31	0.3306	0.03151	0.9458	0.6119	0.4312	0.06928	0.1582	0.6927	0.456	0.06161	0.04399	8.542e-06	0.1372	0.193	0.03897	0.04262
rs4652247	1	177328296	G	A	19	81	200	3	0.01089	0.198	0	0.991399	1.189e-05	IFNalpha_CXCL10_of_CD56dimCD16p	BRINP2(+76.74kb)|=missense	0.2655	0.7888	0.891	0.7799	0.8436	0.6952	0.2126	0.7685	0.897	0.6951	0.3067	0.9717	0.2235	0.1123	0.2266	0.7705	0.01889	0.3153	0.4274	0.05339	0.6657	0.8268	0.3725	0.05431	0.1102	0.6976	0.1488	0.1528	0.1318	1.189e-05	0.09056	0.2725	0.2163	0.1959
rs1028316	1	177359942	C	G	19	82	201	1	0.01728	0.199	0	0.99725	1.788e-05	IFNalpha_CXCL10_of_CD56dimCD16p	#NAME?	0.2448	0.7434	0.8993	0.7867	0.8437	0.7032	0.2312	0.6975	0.985	0.6439	0.3407	0.8898	0.2671	0.1316	0.2687	0.7686	0.01823	0.2897	0.4884	0.06115	0.6744	0.7324	0.3649	0.05051	0.1345	0.7592	0.1855	0.1591	0.1252	1.788e-05	0.07914	0.272	0.2187	0.2107
rs736841	1	177362892	G	T	19	82	201	1	0.01728	0.199	0	0.996965	1.788e-05	IFNalpha_CXCL10_of_CD56dimCD16p	#NAME?	0.2448	0.7434	0.8993	0.7867	0.8437	0.7032	0.2312	0.6975	0.985	0.6439	0.3407	0.8898	0.2671	0.1316	0.2687	0.7686	0.01823	0.2897	0.4884	0.06115	0.6744	0.7324	0.3649	0.05051	0.1345	0.7592	0.1855	0.1591	0.1252	1.788e-05	0.07914	0.272	0.2187	0.2107
rs6699077	1	177364169	A	C	19	82	201	1	0.01728	0.199	0	0.997533	1.788e-05	IFNalpha_CXCL10_of_CD56dimCD16p	.	0.2448	0.7434	0.8993	0.7867	0.8437	0.7032	0.2312	0.6975	0.985	0.6439	0.3407	0.8898	0.2671	0.1316	0.2687	0.7686	0.01823	0.2897	0.4884	0.06115	0.6744	0.7324	0.3649	0.05051	0.1345	0.7592	0.1855	0.1591	0.1252	1.788e-05	0.07914	0.272	0.2187	0.2107
rs10913320	1	177364505	G	A	19	82	201	1	0.01728	0.199	0	0.997533	1.788e-05	IFNalpha_CXCL10_of_CD56dimCD16p	#NAME?	0.2448	0.7434	0.8993	0.7867	0.8437	0.7032	0.2312	0.6975	0.985	0.6439	0.3407	0.8898	0.2671	0.1316	0.2687	0.7686	0.01823	0.2897	0.4884	0.06115	0.6744	0.7324	0.3649	0.05051	0.1345	0.7592	0.1855	0.1591	0.1252	1.788e-05	0.07914	0.272	0.2187	0.2107
rs10798512	1	177366099	G	A	19	82	201	1	0.01728	0.199	0	0.996966	1.788e-05	IFNalpha_CXCL10_of_CD56dimCD16p	.	0.2448	0.7434	0.8993	0.7867	0.8437	0.7032	0.2312	0.6975	0.985	0.6439	0.3407	0.8898	0.2671	0.1316	0.2687	0.7686	0.01823	0.2897	0.4884	0.06115	0.6744	0.7324	0.3649	0.05051	0.1345	0.7592	0.1855	0.1591	0.1252	1.788e-05	0.07914	0.272	0.2187	0.2107
rs10798514	1	177369354	C	G	19	83	200	1	0.01834	0.2	0	0.997258	1.292e-05	IFNalpha_CXCL10_of_CD56dimCD16p	.	0.2648	0.718	0.9878	0.7196	0.773	0.6277	0.2436	0.6307	0.9389	0.6271	0.3457	0.8887	0.2225	0.1261	0.272	0.7842	0.02095	0.2737	0.4588	0.05951	0.7047	0.8256	0.3253	0.06749	0.1579	0.7322	0.1618	0.1633	0.12	1.292e-05	0.07469	0.3148	0.228	0.1951
rs10913329	1	177377187	C	T	19	83	200	1	0.01834	0.2	0	0.997258	1.292e-05	IFNalpha_CXCL10_of_CD56dimCD16p	#NAME?	0.2648	0.718	0.9878	0.7196	0.773	0.6277	0.2436	0.6307	0.9389	0.6271	0.3457	0.8887	0.2225	0.1261	0.272	0.7842	0.02095	0.2737	0.4588	0.05951	0.7047	0.8256	0.3253	0.06749	0.1579	0.7322	0.1618	0.1633	0.12	1.292e-05	0.07469	0.3148	0.228	0.1951
rs10913336	1	177385608	A	G	19	82	201	1	0.01728	0.199	0	0.993582	9.975e-06	IFNalpha_CXCL10_of_CD56dimCD16p	#NAME?	0.2378	0.7455	0.9434	0.7529	0.7144	0.7406	0.2828	0.6526	0.9386	0.5717	0.2984	0.7292	0.2337	0.1309	0.2642	0.7663	0.01905	0.259	0.5387	0.07024	0.6693	0.8127	0.3562	0.07231	0.1761	0.7342	0.1796	0.1223	0.09529	9.975e-06	0.07026	0.2922	0.1906	0.16
rs12136329	1	177390265	T	G	19	82	201	1	0.01728	0.199	0	0.993582	9.975e-06	IFNalpha_CXCL10_of_CD56dimCD16p	#NAME?	0.2378	0.7455	0.9434	0.7529	0.7144	0.7406	0.2828	0.6526	0.9386	0.5717	0.2984	0.7292	0.2337	0.1309	0.2642	0.7663	0.01905	0.259	0.5387	0.07024	0.6693	0.8127	0.3562	0.07231	0.1761	0.7342	0.1796	0.1223	0.09529	9.975e-06	0.07026	0.2922	0.1906	0.16
rs10913339	1	177394187	G	A	13	71	218	1	0.03168	0.161	0	0.993403	1.208e-05	IFNalpha_CXCL10_of_CD56dimCD16p	#NAME?	0.06466	0.3596	0.5389	0.9571	0.7341	0.7858	0.6212	0.6905	0.5953	0.9257	0.08102	0.3949	0.2158	0.1851	0.08697	0.735	0.01907	0.2504	0.4221	0.04169	0.9361	0.5451	0.4551	0.07217	0.1958	0.6034	0.5557	0.05541	0.03218	1.208e-05	0.1164	0.204	0.03284	0.03346
1:177791110	1	177791110	T	C	35	130	138	0	0.6044	0.33	1	1	4.542e-05	IFNalpha_STAT4_of_CD56pCD16p	.	0.000292	0.4183	0.6688	0.7654	0.1252	0.671	0.4614	0.1018	0.02541	0.02561	0.005325	0.4565	0.0004195	0.000696	0.01595	0.8205	0.9969	0.01757	4.542e-05	0.0002547	0.02116	0.005656	0.4071	0.03723	0.5805	0.09386	0.01618	0.7026	0.1439	0.8742	0.2071	0.4932	0.02499	0.3741
rs7543669	1	180242659	T	G	11	74	218	0	0.1354	0.158	1	1	1.91e-05	IFNalpha_DRPQ_of_CD20p	ACBD6(-14.69kb)|FLJ23867(+72.8kb)|LHX4(0)|LOC100527964(0)|QSOX1(+75.49kb)	0.3605	0.5338	0.5988	0.8435	0.8322	0.7954	0.3185	0.1686	0.5225	0.4087	0.299	0.5864	0.3178	0.3815	0.1048	0.8603	0.1265	0.9229	0.2619	0.5784	0.172	0.8769	0.6743	0.962	0.4144	0.6595	0.3564	0.665	0.6552	0.1267	0.9996	0.1885	0.9768	0.8705
rs12408625	1	181329186	T	C	30	130	143	0	1	0.314	1	1	4.602e-05	IFNalpha_CXCL10_of_CD8p_T	.	0.78	0.07216	0.5103	0.5908	0.696	0.8962	0.4132	0.8439	0.5592	0.3181	0.2287	0.1222	0.3792	0.3945	0.4128	0.438	0.6541	0.3544	0.7136	0.9103	0.7715	0.1254	0.02999	0.009217	0.1043	0.8564	0.7147	0.8926	0.7995	0.2629	0.6016	0.009606	0.234	0.4254
rs6680280	1	181629618	C	T	2	31	262	8	0.2673	0.059	0	0.960012	7.725e-05	IFNalpha_STAT1_of_Monocytes	CACNA1E(0)	0.9831	0.2559	0.8461	0.7016	0.037	0.7591	0.1668	0.4491	0.1296	0.1217	7.725e-05	0.1497	0.1733	0.05014	0.00051	0.9404	0.01701	0.9239	0.03028	0.1409	0.009277	0.2624	0.885	0.8285	0.5418	0.1075	0.02851	0.145	0.4391	0.2862	0.3124	0.1394	0.002899	0.02539
rs12139532	1	181631248	T	G	2	31	262	8	0.2673	0.059	0	0.964153	7.725e-05	IFNalpha_STAT1_of_Monocytes	CACNA1E(0)	0.9831	0.2559	0.8461	0.7016	0.037	0.7591	0.1668	0.4491	0.1296	0.1217	7.725e-05	0.1497	0.1733	0.05014	0.00051	0.9404	0.01701	0.9239	0.03028	0.1409	0.009277	0.2624	0.885	0.8285	0.5418	0.1075	0.02851	0.145	0.4391	0.2862	0.3124	0.1394	0.002899	0.02539
rs6697411	1	181634709	G	T	2	31	262	8	0.2673	0.059	0	0.963335	7.725e-05	IFNalpha_STAT1_of_Monocytes	CACNA1E(0)	0.9831	0.2559	0.8461	0.7016	0.037	0.7591	0.1668	0.4491	0.1296	0.1217	7.725e-05	0.1497	0.1733	0.05014	0.00051	0.9404	0.01701	0.9239	0.03028	0.1409	0.009277	0.2624	0.885	0.8285	0.5418	0.1075	0.02851	0.145	0.4391	0.2862	0.3124	0.1394	0.002899	0.02539
rs6662832	1	181640909	T	A	2	31	262	8	0.2673	0.059	0	0.957076	7.725e-05	IFNalpha_STAT1_of_Monocytes	CACNA1E(0)	0.9831	0.2559	0.8461	0.7016	0.037	0.7591	0.1668	0.4491	0.1296	0.1217	7.725e-05	0.1497	0.1733	0.05014	0.00051	0.9404	0.01701	0.9239	0.03028	0.1409	0.009277	0.2624	0.885	0.8285	0.5418	0.1075	0.02851	0.145	0.4391	0.2862	0.3124	0.1394	0.002899	0.02539
rs6662841	1	181640938	G	A	2	31	262	8	0.2673	0.059	0	0.957955	7.725e-05	IFNalpha_STAT1_of_Monocytes	CACNA1E(0)	0.9831	0.2559	0.8461	0.7016	0.037	0.7591	0.1668	0.4491	0.1296	0.1217	7.725e-05	0.1497	0.1733	0.05014	0.00051	0.9404	0.01701	0.9239	0.03028	0.1409	0.009277	0.2624	0.885	0.8285	0.5418	0.1075	0.02851	0.145	0.4391	0.2862	0.3124	0.1394	0.002899	0.02539
rs72735268	1	181734946	T	C	1	31	271	0	0.6019	0.054	1	1	6.631e-06	IFNalpha_DRPQ_of_CD20p	CACNA1E(0)	0.6621	0.8791	0.8369	0.6951	0.787	0.1447	0.6127	0.8765	0.8739	0.6229	0.2022	0.4501	0.3989	0.2143	0.07221	0.855	0.3537	0.4327	0.1002	0.2137	0.438	0.7165	0.2576	0.891	0.1313	0.1166	0.04888	0.9344	0.9513	0.1053	0.8826	0.2861	0.2318	0.5062
rs12041535	1	182394763	T	C	63	134	102	4	0.1273	0.435	0	0.989855	7.598e-05	IFNgamma_STAT4_of_Monocytes	GLUL(+33.42kb)|LINC00272(+10.82kb)|RGSL1(-24.49kb)|TEDDM1(+25.01kb)	0.9113	0.3232	0.6735	0.2525	0.9857	0.6289	0.02209	0.09077	0.922	0.02626	0.1718	0.9621	0.5143	0.6467	0.6909	0.07785	0.7015	7.598e-05	0.6635	0.919	0.1746	0.5205	0.8959	0.7141	0.56	0.2903	0.6402	0.792	0.9086	0.8994	0.5006	0.8306	0.8752	0.4015
rs267876	1	182395051	C	T	64	135	102	2	0.1284	0.437	0	0.991006	5.702e-05	IFNgamma_STAT4_of_Monocytes	GLUL(+33.71kb)|LINC00272(+11.1kb)|RGSL1(-24.2kb)|TEDDM1(+25.3kb)	0.8908	0.3435	0.5805	0.2388	0.9835	0.7027	0.02535	0.08483	0.9591	0.03191	0.1922	0.9402	0.5416	0.6764	0.6606	0.09653	0.7511	5.702e-05	0.7051	0.9763	0.1977	0.5226	0.8126	0.7617	0.5154	0.267	0.6399	0.8452	0.843	0.8523	0.4533	0.8402	0.9193	0.3646
rs6692352	1	182397765	T	C	29	109	165	0	0.08524	0.276	1	1	9.408e-05	IFNgamma_STAT4_of_Monocytes	GLUL(+36.42kb)|LINC00272(+13.82kb)|RGSL1(-21.49kb)|TEDDM1(+28.01kb)	0.2925	0.2391	0.06787	0.4039	0.4086	0.578	0.5773	0.2784	0.9783	0.06772	0.8478	0.6605	0.2518	0.4726	0.5938	0.107	0.4434	9.408e-05	0.6203	0.2665	0.8307	0.537	0.4481	0.5165	0.7872	0.3912	0.6245	0.9003	0.589	0.9717	0.7145	0.61	0.4794	0.1547
rs6656676	1	182397913	A	T	29	109	165	0	0.08524	0.276	0	1	9.408e-05	IFNgamma_STAT4_of_Monocytes	GLUL(+36.57kb)|LINC00272(+13.96kb)|RGSL1(-21.34kb)|TEDDM1(+28.16kb)	0.2925	0.2391	0.06787	0.4039	0.4086	0.578	0.5773	0.2784	0.9783	0.06772	0.8478	0.6605	0.2518	0.4726	0.5938	0.107	0.4434	9.408e-05	0.6203	0.2665	0.8307	0.537	0.4481	0.5165	0.7872	0.3912	0.6245	0.9003	0.589	0.9717	0.7145	0.61	0.4794	0.1547
rs7551029	1	182399018	T	G	28	109	163	3	0.1465	0.275	0	0.992921	8.963e-05	IFNgamma_STAT4_of_Monocytes	GLUL(+37.68kb)|LINC00272(+15.07kb)|RGSL1(-20.24kb)|TEDDM1(+29.27kb)	0.2822	0.1802	0.07697	0.4259	0.5084	0.6639	0.6737	0.3183	0.9126	0.05737	0.7424	0.8551	0.2698	0.5101	0.7409	0.07273	0.4718	8.963e-05	0.6373	0.2673	0.7202	0.575	0.4808	0.5599	0.8199	0.4417	0.6739	0.9274	0.6658	0.9609	0.6938	0.7005	0.462	0.1447
rs58447610	1	182399916	G	A	28	109	163	3	0.1465	0.275	0	0.992921	8.963e-05	IFNgamma_STAT4_of_Monocytes	GLUL(+38.58kb)|LINC00272(+15.97kb)|RGSL1(-19.34kb)|TEDDM1(+30.16kb)	0.2822	0.1802	0.07697	0.4259	0.5084	0.6639	0.6737	0.3183	0.9126	0.05737	0.7424	0.8551	0.2698	0.5101	0.7409	0.07273	0.4718	8.963e-05	0.6373	0.2673	0.7202	0.575	0.4808	0.5599	0.8199	0.4417	0.6739	0.9274	0.6658	0.9609	0.6938	0.7005	0.462	0.1447
rs6666926	1	182400734	G	T	27	108	165	3	0.1428	0.27	0	0.991809	4.221e-05	IFNgamma_STAT4_of_Monocytes	GLUL(+39.39kb)|LINC00272(+16.79kb)|RGSL1(-18.52kb)|TEDDM1(+30.98kb)	0.2455	0.1424	0.04756	0.3458	0.4039	0.685	0.4959	0.2263	0.9859	0.1027	0.89	0.6447	0.2173	0.4653	0.7414	0.07269	0.3705	4.221e-05	0.5318	0.2463	0.9341	0.5839	0.4084	0.5563	0.7902	0.484	0.7132	0.8486	0.6675	0.9136	0.6624	0.5917	0.3453	0.1154
rs74709687	1	182669772	C	T	1	28	274	0	0.5299	0.05	1	1	7.164e-05	IFNAR2_of_CD20p	LOC284648(+84.01kb)|NPL(-88.81kb)|RGS8(+27.7kb)|RGS16(+96.22kb)	0.2464	0.4851	0.04276	7.164e-05	0.6127	0.8889	0.2315	0.1008	0.7424	0.5065	0.2401	0.8278	0.7601	0.63	0.9904	0.3156	0.4509	0.3298	0.09854	0.03644	0.1734	0.5155	0.7669	0.7426	0.5896	0.7534	0.9831	0.3501	0.8892	0.8565	0.6108	0.8949	0.8015	0.915
rs489506	1	187227033	C	T	76	135	89	3	0.1049	0.478	0	0.990957	2.485e-05	IFNgamma_CXCL10_of_Monocytes	.	0.233	0.417	0.4375	0.759	0.984	0.1356	0.5878	0.5083	0.4248	0.2728	0.4519	0.04136	0.2383	0.6335	0.8515	0.9353	0.7695	0.9723	0.5809	0.7905	0.9928	0.009249	0.1806	0.01813	0.1051	0.2273	0.2891	0.002109	2.485e-05	0.02131	0.04708	0.0683	0.3251	0.01446
rs59145735	1	187452524	C	G	7	78	211	7	1	0.155	0	0.981507	8.256e-05	IFNAR2_of_monocytes	.	8.256e-05	0.288	0.1742	0.8261	0.02086	0.3897	0.1171	0.1519	0.3309	0.6196	0.4056	0.2701	0.5009	0.9782	0.6419	0.007048	0.02447	0.02808	0.9448	0.7752	0.2436	0.4625	0.6686	0.3992	0.265	0.7315	0.481	0.8767	0.3666	0.4171	0.2604	0.9959	0.7507	0.1534
rs76123534	1	187452870	T	C	7	78	211	7	1	0.155	0	0.981507	8.256e-05	IFNAR2_of_monocytes	.	8.256e-05	0.288	0.1742	0.8261	0.02086	0.3897	0.1171	0.1519	0.3309	0.6196	0.4056	0.2701	0.5009	0.9782	0.6419	0.007048	0.02447	0.02808	0.9448	0.7752	0.2436	0.4625	0.6686	0.3992	0.265	0.7315	0.481	0.8767	0.3666	0.4171	0.2604	0.9959	0.7507	0.1534
rs2495445	1	187732601	C	A	5	63	235	0	0.7843	0.12	1	1	8.416e-05	IFNalpha_STAT1_of_CD4p_T	.	0.5878	0.3975	0.3073	0.2673	0.8041	0.2869	0.143	0.4088	0.3272	0.6622	0.2294	0.3242	0.02081	0.001089	0.02227	0.716	0.4119	0.06792	0.004613	0.006746	0.08087	8.416e-05	0.7794	0.00224	0.4245	0.007256	0.002726	0.8297	0.6461	0.5367	0.7608	0.08436	0.3432	0.4938
rs12128689	1	189527261	T	C	1	32	269	1	1	0.056	0	0.983377	7.648e-05	IFNalpha_STAT4_of_CD8p_T	.	0.9233	0.8551	0.3793	0.9452	0.04655	0.002968	0.7114	0.6833	0.2011	0.00644	0.2748	0.7902	0.07028	0.04068	0.006282	0.1158	0.4308	0.707	0.04203	0.1767	0.1312	8.542e-05	0.02251	0.001917	0.2021	0.0001103	7.648e-05	0.2337	0.5416	0.6218	0.06156	0.01234	0.1904	0.4489
rs1170919	1	190615637	A	G	21	145	135	2	0.04277	0.311	0	0.996547	1.187e-05	IFNalpha_STAT4_of_Monocytes	LOC440704(0)	0.9323	0.1021	0.854	0.9495	0.8466	0.07616	0.9045	0.9717	0.1395	0.3771	0.1289	0.2352	0.1213	0.1878	0.06546	0.2035	1.187e-05	0.02645	0.06837	0.05481	0.1318	0.009041	0.9032	0.2084	0.6443	0.6721	0.3321	0.9845	0.9682	0.3446	0.9429	0.9905	0.1385	0.1279
rs568807	1	190616249	C	T	21	145	135	2	0.04277	0.311	0	0.996547	1.187e-05	IFNalpha_STAT4_of_Monocytes	LOC440704(0)	0.9323	0.1021	0.854	0.9495	0.8466	0.07616	0.9045	0.9717	0.1395	0.3771	0.1289	0.2352	0.1213	0.1878	0.06546	0.2035	1.187e-05	0.02645	0.06837	0.05481	0.1318	0.009041	0.9032	0.2084	0.6443	0.6721	0.3321	0.9845	0.9682	0.3446	0.9429	0.9905	0.1385	0.1279
rs595995	1	190624533	C	A	21	144	135	3	0.04265	0.31	0	0.995541	9.079e-06	IFNalpha_STAT4_of_Monocytes	LOC440704(0)	0.8877	0.1077	0.8855	0.9925	0.8373	0.07643	0.8674	0.9203	0.1317	0.3802	0.1214	0.2381	0.1116	0.1868	0.06402	0.2201	9.079e-06	0.02498	0.06047	0.05119	0.1253	0.009309	0.9238	0.2152	0.6435	0.655	0.3096	0.9658	0.9588	0.325	0.8748	0.9867	0.1381	0.1287
rs597903	1	190624957	C	T	21	145	135	2	0.04277	0.311	0	0.996547	1.187e-05	IFNalpha_STAT4_of_Monocytes	LOC440704(0)	0.9323	0.1021	0.854	0.9495	0.8466	0.07616	0.9045	0.9717	0.1395	0.3771	0.1289	0.2352	0.1213	0.1878	0.06546	0.2035	1.187e-05	0.02645	0.06837	0.05481	0.1318	0.009041	0.9032	0.2084	0.6443	0.6721	0.3321	0.9845	0.9682	0.3446	0.9429	0.9905	0.1385	0.1279
rs10800956	1	190632794	C	T	22	145	136	0	0.06028	0.312	0	0.997063	1.595e-05	IFNalpha_STAT4_of_Monocytes	LOC440704(0)	0.9169	0.08326	0.8119	0.8526	0.7816	0.08112	0.8919	0.8818	0.09754	0.3332	0.1349	0.2839	0.1475	0.2121	0.07767	0.2648	1.595e-05	0.02789	0.07677	0.06337	0.1194	0.01706	0.8229	0.2629	0.6217	0.7096	0.3795	0.9527	0.991	0.4285	0.9676	0.981	0.1477	0.1434
rs12022777	1	190633980	C	T	22	135	146	0	0.2695	0.295	0	0.99678	5.882e-05	IFNalpha_STAT4_of_Monocytes	LOC440704(0)	0.9473	0.08924	0.7843	0.9879	0.9419	0.05335	0.7751	0.8322	0.1446	0.1933	0.2069	0.2666	0.1192	0.1924	0.1507	0.3992	5.882e-05	0.04396	0.09761	0.08691	0.166	0.01145	0.8296	0.1539	0.7955	0.853	0.3077	0.7403	0.9771	0.4876	0.8971	0.7241	0.4178	0.3314
rs61818967	1	190657885	C	A	21	129	147	6	0.3951	0.288	0	0.987595	7.154e-05	IFNalpha_STAT4_of_Monocytes	LOC440704(0)	0.8459	0.1007	0.7304	0.9545	0.8519	0.05021	0.6893	0.6995	0.1139	0.3011	0.1453	0.4202	0.1655	0.2206	0.144	0.3643	7.154e-05	0.03172	0.0984	0.06059	0.1135	0.0137	0.797	0.1998	0.73	0.9121	0.395	0.9123	0.7959	0.6085	0.8793	0.7972	0.251	0.2162
rs12083957	1	193883699	T	C	4	79	216	4	0.357	0.145	0	0.991508	4.709e-05	IFNAR2_of_monocytes	.	4.709e-05	0.1869	0.2366	0.2514	0.6966	0.0195	0.01118	0.07504	0.9135	0.6644	0.2135	0.4858	0.4056	0.05314	0.3483	0.197	0.6918	0.04202	0.0878	0.0954	0.008063	0.1127	0.295	0.2148	0.4674	0.3554	0.4193	0.9534	0.3667	0.5291	0.5342	0.1857	0.663	0.742
rs12085164	1	193884188	A	C	4	79	216	4	0.357	0.145	0	0.991508	4.709e-05	IFNAR2_of_monocytes	.	4.709e-05	0.1869	0.2366	0.2514	0.6966	0.0195	0.01118	0.07504	0.9135	0.6644	0.2135	0.4858	0.4056	0.05314	0.3483	0.197	0.6918	0.04202	0.0878	0.0954	0.008063	0.1127	0.295	0.2148	0.4674	0.3554	0.4193	0.9534	0.3667	0.5291	0.5342	0.1857	0.663	0.742
rs6662524	1	193886619	T	C	4	80	216	3	0.3565	0.147	0	0.992441	5.897e-05	IFNAR2_of_monocytes	.	5.897e-05	0.1727	0.2542	0.2337	0.7545	0.02752	0.01308	0.08455	0.993	0.5755	0.2145	0.4812	0.4007	0.05014	0.3597	0.2176	0.6734	0.035	0.08418	0.1111	0.007759	0.1072	0.3001	0.2365	0.4842	0.3369	0.3888	0.8084	0.4406	0.5819	0.4753	0.1733	0.6358	0.7981
rs76277079	1	194305023	C	T	2	33	263	5	0.3099	0.062	0	0.9685	2.803e-05	IFNalpha_ABC_of_CD56brightCD16n	.	0.1305	0.4249	0.8544	0.128	0.02235	0.355	0.6345	0.7276	0.05937	0.4575	0.1839	0.5807	0.4836	0.2502	0.3204	0.569	0.132	0.7612	0.5238	0.7051	0.5814	0.1849	0.04839	0.6904	0.123	0.4384	0.5196	0.2157	0.7893	0.6967	0.4399	0.5564	0.02165	0.1901
rs76006717	1	194310551	C	A	2	33	263	5	0.3099	0.062	0	0.970877	2.803e-05	IFNalpha_ABC_of_CD56brightCD16n	.	0.1305	0.4249	0.8544	0.128	0.02235	0.355	0.6345	0.7276	0.05937	0.4575	0.1839	0.5807	0.4836	0.2502	0.3204	0.569	0.132	0.7612	0.5238	0.7051	0.5814	0.1849	0.04839	0.6904	0.123	0.4384	0.5196	0.2157	0.7893	0.6967	0.4399	0.5564	0.02165	0.1901
rs114049396	1	194325878	G	A	2	35	265	1	0.3524	0.065	0	0.993805	1.337e-05	IFNalpha_ABC_of_CD56brightCD16n	.	0.1193	0.358	0.9375	0.07462	0.01587	0.4736	0.5436	0.779	0.08307	0.6359	0.2599	0.5483	0.4878	0.2691	0.2703	0.4266	0.119	0.9211	0.6779	0.8626	0.8287	0.1576	0.07287	0.5744	0.1834	0.4673	0.5796	0.1124	0.5622	0.8964	0.6823	0.3968	0.0171	0.1198
rs12059767	1	194333513	G	A	2	41	259	1	0.6736	0.075	0	0.994027	2.908e-05	IFNalpha_ABC_of_CD56brightCD16n	.	0.1026	0.5511	0.7118	0.1228	0.0678	0.8026	0.5256	0.8503	0.07815	0.789	0.1655	0.5413	0.1212	0.08792	0.2009	0.4248	0.1395	0.6539	0.181	0.3644	0.4273	0.02411	0.115	0.1284	0.3824	0.1129	0.08648	0.07476	0.6556	0.7262	0.9236	0.487	0.008508	0.1437
rs12061076	1	194333867	C	T	2	41	259	1	0.6736	0.075	0	0.994027	2.908e-05	IFNalpha_ABC_of_CD56brightCD16n	.	0.1026	0.5511	0.7118	0.1228	0.0678	0.8026	0.5256	0.8503	0.07815	0.789	0.1655	0.5413	0.1212	0.08792	0.2009	0.4248	0.1395	0.6539	0.181	0.3644	0.4273	0.02411	0.115	0.1284	0.3824	0.1129	0.08648	0.07476	0.6556	0.7262	0.9236	0.487	0.008508	0.1437
rs4417046	1	194334907	C	T	4	64	235	0	1	0.119	1	1	9.555e-05	IFNalpha_ABC_of_CD56brightCD16n	.	0.2987	0.4444	0.5508	0.04538	0.2613	0.6796	0.9836	0.4271	0.116	0.7385	0.04966	0.3544	0.6788	0.1576	0.2268	0.01917	0.1422	0.1168	0.5537	0.6424	0.1875	0.2591	0.3292	0.7485	0.2585	0.138	0.2177	0.004541	0.1539	0.1593	0.2768	0.01359	0.01203	0.05476
rs4609407	1	194335342	T	C	2	41	259	1	0.6736	0.075	0	0.995197	2.908e-05	IFNalpha_ABC_of_CD56brightCD16n	.	0.1026	0.5511	0.7118	0.1228	0.0678	0.8026	0.5256	0.8503	0.07815	0.789	0.1655	0.5413	0.1212	0.08792	0.2009	0.4248	0.1395	0.6539	0.181	0.3644	0.4273	0.02411	0.115	0.1284	0.3824	0.1129	0.08648	0.07476	0.6556	0.7262	0.9236	0.487	0.008508	0.1437
rs79198416	1	194335553	T	C	2	41	259	1	0.6736	0.075	0	0.99578	2.908e-05	IFNalpha_ABC_of_CD56brightCD16n	.	0.1026	0.5511	0.7118	0.1228	0.0678	0.8026	0.5256	0.8503	0.07815	0.789	0.1655	0.5413	0.1212	0.08792	0.2009	0.4248	0.1395	0.6539	0.181	0.3644	0.4273	0.02411	0.115	0.1284	0.3824	0.1129	0.08648	0.07476	0.6556	0.7262	0.9236	0.487	0.008508	0.1437
rs76743276	1	194335812	G	A	2	41	259	1	0.6736	0.075	0	0.995197	2.908e-05	IFNalpha_ABC_of_CD56brightCD16n	.	0.1026	0.5511	0.7118	0.1228	0.0678	0.8026	0.5256	0.8503	0.07815	0.789	0.1655	0.5413	0.1212	0.08792	0.2009	0.4248	0.1395	0.6539	0.181	0.3644	0.4273	0.02411	0.115	0.1284	0.3824	0.1129	0.08648	0.07476	0.6556	0.7262	0.9236	0.487	0.008508	0.1437
rs7520354	1	194336694	C	G	2	41	259	1	0.6736	0.075	0	0.99578	2.908e-05	IFNalpha_ABC_of_CD56brightCD16n	.	0.1026	0.5511	0.7118	0.1228	0.0678	0.8026	0.5256	0.8503	0.07815	0.789	0.1655	0.5413	0.1212	0.08792	0.2009	0.4248	0.1395	0.6539	0.181	0.3644	0.4273	0.02411	0.115	0.1284	0.3824	0.1129	0.08648	0.07476	0.6556	0.7262	0.9236	0.487	0.008508	0.1437
rs7546125	1	194337062	T	C	2	41	259	1	0.6736	0.075	0	0.99578	2.908e-05	IFNalpha_ABC_of_CD56brightCD16n	.	0.1026	0.5511	0.7118	0.1228	0.0678	0.8026	0.5256	0.8503	0.07815	0.789	0.1655	0.5413	0.1212	0.08792	0.2009	0.4248	0.1395	0.6539	0.181	0.3644	0.4273	0.02411	0.115	0.1284	0.3824	0.1129	0.08648	0.07476	0.6556	0.7262	0.9236	0.487	0.008508	0.1437
rs4581259	1	194337480	A	G	2	41	258	2	0.6744	0.075	0	0.993023	2.999e-05	IFNalpha_ABC_of_CD56brightCD16n	.	0.1009	0.5473	0.7132	0.1235	0.06757	0.8029	0.5264	0.8412	0.0784	0.7875	0.1654	0.5411	0.1219	0.08842	0.2012	0.4193	0.1401	0.6539	0.1821	0.3654	0.4259	0.02438	0.1152	0.129	0.3797	0.1125	0.08712	0.06696	0.6431	0.7222	0.9191	0.4812	0.008316	0.1418
rs149812174	1	194337692	T	C	2	41	259	1	0.6736	0.075	0	0.99578	2.908e-05	IFNalpha_ABC_of_CD56brightCD16n	.	0.1026	0.5511	0.7118	0.1228	0.0678	0.8026	0.5256	0.8503	0.07815	0.789	0.1655	0.5413	0.1212	0.08792	0.2009	0.4248	0.1395	0.6539	0.181	0.3644	0.4273	0.02411	0.115	0.1284	0.3824	0.1129	0.08648	0.07476	0.6556	0.7262	0.9236	0.487	0.008508	0.1437
rs16836808	1	194341916	A	G	2	41	259	1	0.6736	0.075	0	0.984274	2.908e-05	IFNalpha_ABC_of_CD56brightCD16n	.	0.1026	0.5511	0.7118	0.1228	0.0678	0.8026	0.5256	0.8503	0.07815	0.789	0.1655	0.5413	0.1212	0.08792	0.2009	0.4248	0.1395	0.6539	0.181	0.3644	0.4273	0.02411	0.115	0.1284	0.3824	0.1129	0.08648	0.07476	0.6556	0.7262	0.9236	0.487	0.008508	0.1437
rs79436884	1	194345370	T	G	2	41	259	1	0.6736	0.075	0	0.984274	2.908e-05	IFNalpha_ABC_of_CD56brightCD16n	.	0.1026	0.5511	0.7118	0.1228	0.0678	0.8026	0.5256	0.8503	0.07815	0.789	0.1655	0.5413	0.1212	0.08792	0.2009	0.4248	0.1395	0.6539	0.181	0.3644	0.4273	0.02411	0.115	0.1284	0.3824	0.1129	0.08648	0.07476	0.6556	0.7262	0.9236	0.487	0.008508	0.1437
rs76213563	1	194346407	G	A	2	41	259	1	0.6736	0.075	0	0.985244	2.908e-05	IFNalpha_ABC_of_CD56brightCD16n	.	0.1026	0.5511	0.7118	0.1228	0.0678	0.8026	0.5256	0.8503	0.07815	0.789	0.1655	0.5413	0.1212	0.08792	0.2009	0.4248	0.1395	0.6539	0.181	0.3644	0.4273	0.02411	0.115	0.1284	0.3824	0.1129	0.08648	0.07476	0.6556	0.7262	0.9236	0.487	0.008508	0.1437
rs74512030	1	194346506	A	T	1	29	271	2	0.5569	0.051	0	0.976391	3.698e-07	IFNalpha_ABC_of_CD56brightCD16n	.	0.1757	0.3277	0.6735	0.2796	0.05063	0.8332	0.9333	0.4637	0.2087	0.9809	0.1119	0.5692	0.2059	0.08939	0.1356	0.5918	0.5896	0.8422	0.2793	0.4434	0.4871	0.153	0.04241	0.6901	0.1008	0.2683	0.3532	0.1416	0.5181	0.9076	0.7321	0.4733	0.03644	0.0785
rs4375245	1	194347795	A	G	2	41	259	1	0.6736	0.075	0	0.985244	2.908e-05	IFNalpha_ABC_of_CD56brightCD16n	.	0.1026	0.5511	0.7118	0.1228	0.0678	0.8026	0.5256	0.8503	0.07815	0.789	0.1655	0.5413	0.1212	0.08792	0.2009	0.4248	0.1395	0.6539	0.181	0.3644	0.4273	0.02411	0.115	0.1284	0.3824	0.1129	0.08648	0.07476	0.6556	0.7262	0.9236	0.487	0.008508	0.1437
rs4376717	1	194347944	T	G	2	41	259	1	0.6736	0.075	0	0.984274	2.908e-05	IFNalpha_ABC_of_CD56brightCD16n	.	0.1026	0.5511	0.7118	0.1228	0.0678	0.8026	0.5256	0.8503	0.07815	0.789	0.1655	0.5413	0.1212	0.08792	0.2009	0.4248	0.1395	0.6539	0.181	0.3644	0.4273	0.02411	0.115	0.1284	0.3824	0.1129	0.08648	0.07476	0.6556	0.7262	0.9236	0.487	0.008508	0.1437
rs112552983	1	194348263	G	A	2	40	259	2	0.6636	0.073	0	0.978753	2.549e-05	IFNalpha_ABC_of_CD56brightCD16n	.	0.1035	0.69	0.6979	0.1277	0.07868	0.8909	0.6891	0.6577	0.09407	0.8194	0.1612	0.547	0.1103	0.09203	0.2044	0.429	0.1162	0.5779	0.1837	0.3809	0.4495	0.01922	0.1146	0.1024	0.4444	0.1109	0.08298	0.0396	0.4938	0.7432	0.805	0.3983	0.007017	0.1152
rs115696148	1	194349410	A	G	2	40	259	2	0.6636	0.073	0	0.978753	2.549e-05	IFNalpha_ABC_of_CD56brightCD16n	.	0.1035	0.69	0.6979	0.1277	0.07868	0.8909	0.6891	0.6577	0.09407	0.8194	0.1612	0.547	0.1103	0.09203	0.2044	0.429	0.1162	0.5779	0.1837	0.3809	0.4495	0.01922	0.1146	0.1024	0.4444	0.1109	0.08298	0.0396	0.4938	0.7432	0.805	0.3983	0.007017	0.1152
rs75706980	1	194352636	A	T	2	40	259	2	0.6636	0.073	0	0.976243	2.549e-05	IFNalpha_ABC_of_CD56brightCD16n	.	0.1035	0.69	0.6979	0.1277	0.07868	0.8909	0.6891	0.6577	0.09407	0.8194	0.1612	0.547	0.1103	0.09203	0.2044	0.429	0.1162	0.5779	0.1837	0.3809	0.4495	0.01922	0.1146	0.1024	0.4444	0.1109	0.08298	0.0396	0.4938	0.7432	0.805	0.3983	0.007017	0.1152
rs80204268	1	194352637	A	C	2	40	259	2	0.6636	0.073	0	0.976243	2.549e-05	IFNalpha_ABC_of_CD56brightCD16n	.	0.1035	0.69	0.6979	0.1277	0.07868	0.8909	0.6891	0.6577	0.09407	0.8194	0.1612	0.547	0.1103	0.09203	0.2044	0.429	0.1162	0.5779	0.1837	0.3809	0.4495	0.01922	0.1146	0.1024	0.4444	0.1109	0.08298	0.0396	0.4938	0.7432	0.805	0.3983	0.007017	0.1152
rs16836845	1	194354915	T	C	1	35	266	1	1	0.061	0	0.973626	1.848e-06	IFNalpha_ABC_of_CD56brightCD16n	.	0.1614	0.566	0.926	0.4025	0.1808	0.7826	0.8503	0.5686	0.1859	0.8527	0.0669	0.5841	0.03044	0.02258	0.09034	0.6457	0.6602	0.6945	0.03796	0.124	0.1834	0.01771	0.07017	0.1352	0.2546	0.04084	0.02802	0.09836	0.6415	0.725	0.8339	0.5653	0.01712	0.09728
rs77365335	1	194361304	T	C	1	33	266	3	1	0.058	0	0.970218	1.786e-06	IFNalpha_ABC_of_CD56brightCD16n	.	0.1226	0.4913	0.7544	0.697	0.2161	0.7804	0.933	0.3196	0.1662	0.8971	0.07706	0.9225	0.02959	0.02327	0.1638	0.8864	0.4413	0.6235	0.0197	0.1042	0.1515	0.01744	0.09869	0.1597	0.2718	0.03996	0.02462	0.1404	0.8116	0.9824	0.9867	0.6635	0.02505	0.129
rs6697872	1	194361663	C	G	1	33	266	3	1	0.058	0	0.969492	1.786e-06	IFNalpha_ABC_of_CD56brightCD16n	.	0.1226	0.4913	0.7544	0.697	0.2161	0.7804	0.933	0.3196	0.1662	0.8971	0.07706	0.9225	0.02959	0.02327	0.1638	0.8864	0.4413	0.6235	0.0197	0.1042	0.1515	0.01744	0.09869	0.1597	0.2718	0.03996	0.02462	0.1404	0.8116	0.9824	0.9867	0.6635	0.02505	0.129
rs74511282	1	194362952	A	G	1	33	266	3	1	0.058	0	0.970906	1.786e-06	IFNalpha_ABC_of_CD56brightCD16n	.	0.1226	0.4913	0.7544	0.697	0.2161	0.7804	0.933	0.3196	0.1662	0.8971	0.07706	0.9225	0.02959	0.02327	0.1638	0.8864	0.4413	0.6235	0.0197	0.1042	0.1515	0.01744	0.09869	0.1597	0.2718	0.03996	0.02462	0.1404	0.8116	0.9824	0.9867	0.6635	0.02505	0.129
rs74749504	1	194363573	T	G	1	32	266	4	1	0.057	0	0.968386	9.048e-06	IFNalpha_ABC_of_CD56brightCD16n	.	0.1067	0.5637	0.7306	0.6404	0.1559	0.9291	0.973	0.3547	0.1087	0.9954	0.1074	0.8118	0.04512	0.03312	0.1893	0.9122	0.4231	0.6807	0.02051	0.1165	0.1901	0.02847	0.05697	0.2116	0.2198	0.05111	0.04267	0.1353	0.7487	0.9266	0.9801	0.718	0.01227	0.06046
rs34632203	1	198099377	T	C	0	49	250	4	0.2382	0.082	0	0.9709	9.852e-05	IFNalpha_STAT4_of_CD56pCD16p	NEK7(-26.73kb)	0.1933	0.05198	0.1663	0.7208	0.1381	0.2655	0.08673	0.2631	0.2538	0.5569	0.00687	0.1851	0.003688	0.004877	0.01519	0.02861	0.988	0.5017	9.852e-05	0.001871	0.02467	0.0261	0.3094	0.02617	0.03567	0.02452	0.007893	0.828	0.2596	0.6836	0.06688	0.8512	0.1581	0.4596
rs12735509	1	198099838	T	C	0	49	250	4	0.2382	0.082	0	0.9709	9.852e-05	IFNalpha_STAT4_of_CD56pCD16p	NEK7(-26.27kb)	0.1933	0.05198	0.1663	0.7208	0.1381	0.2655	0.08673	0.2631	0.2538	0.5569	0.00687	0.1851	0.003688	0.004877	0.01519	0.02861	0.988	0.5017	9.852e-05	0.001871	0.02467	0.0261	0.3094	0.02617	0.03567	0.02452	0.007893	0.828	0.2596	0.6836	0.06688	0.8512	0.1581	0.4596
rs35247741	1	198100780	A	G	0	49	250	4	0.2382	0.082	0	0.969782	9.852e-05	IFNalpha_STAT4_of_CD56pCD16p	NEK7(-25.33kb)	0.1933	0.05198	0.1663	0.7208	0.1381	0.2655	0.08673	0.2631	0.2538	0.5569	0.00687	0.1851	0.003688	0.004877	0.01519	0.02861	0.988	0.5017	9.852e-05	0.001871	0.02467	0.0261	0.3094	0.02617	0.03567	0.02452	0.007893	0.828	0.2596	0.6836	0.06688	0.8512	0.1581	0.4596
rs34914979	1	198100801	T	C	0	49	250	4	0.2382	0.082	0	0.969782	9.852e-05	IFNalpha_STAT4_of_CD56pCD16p	NEK7(-25.31kb)	0.1933	0.05198	0.1663	0.7208	0.1381	0.2655	0.08673	0.2631	0.2538	0.5569	0.00687	0.1851	0.003688	0.004877	0.01519	0.02861	0.988	0.5017	9.852e-05	0.001871	0.02467	0.0261	0.3094	0.02617	0.03567	0.02452	0.007893	0.828	0.2596	0.6836	0.06688	0.8512	0.1581	0.4596
rs2022860	1	198102327	T	C	0	49	250	4	0.2382	0.082	0	0.971491	9.852e-05	IFNalpha_STAT4_of_CD56pCD16p	NEK7(-23.78kb)	0.1933	0.05198	0.1663	0.7208	0.1381	0.2655	0.08673	0.2631	0.2538	0.5569	0.00687	0.1851	0.003688	0.004877	0.01519	0.02861	0.988	0.5017	9.852e-05	0.001871	0.02467	0.0261	0.3094	0.02617	0.03567	0.02452	0.007893	0.828	0.2596	0.6836	0.06688	0.8512	0.1581	0.4596
rs35306907	1	198104516	T	C	0	49	250	4	0.2382	0.082	0	0.971491	9.852e-05	IFNalpha_STAT4_of_CD56pCD16p	NEK7(-21.59kb)	0.1933	0.05198	0.1663	0.7208	0.1381	0.2655	0.08673	0.2631	0.2538	0.5569	0.00687	0.1851	0.003688	0.004877	0.01519	0.02861	0.988	0.5017	9.852e-05	0.001871	0.02467	0.0261	0.3094	0.02617	0.03567	0.02452	0.007893	0.828	0.2596	0.6836	0.06688	0.8512	0.1581	0.4596
rs34320007	1	198104713	C	T	0	49	250	4	0.2382	0.082	0	0.969036	9.852e-05	IFNalpha_STAT4_of_CD56pCD16p	NEK7(-21.39kb)	0.1933	0.05198	0.1663	0.7208	0.1381	0.2655	0.08673	0.2631	0.2538	0.5569	0.00687	0.1851	0.003688	0.004877	0.01519	0.02861	0.988	0.5017	9.852e-05	0.001871	0.02467	0.0261	0.3094	0.02617	0.03567	0.02452	0.007893	0.828	0.2596	0.6836	0.06688	0.8512	0.1581	0.4596
rs2359670	1	198106601	C	T	0	49	250	4	0.2382	0.082	0	0.971491	9.852e-05	IFNalpha_STAT4_of_CD56pCD16p	NEK7(-19.51kb)	0.1933	0.05198	0.1663	0.7208	0.1381	0.2655	0.08673	0.2631	0.2538	0.5569	0.00687	0.1851	0.003688	0.004877	0.01519	0.02861	0.988	0.5017	9.852e-05	0.001871	0.02467	0.0261	0.3094	0.02617	0.03567	0.02452	0.007893	0.828	0.2596	0.6836	0.06688	0.8512	0.1581	0.4596
rs34346107	1	198112454	T	C	0	49	250	4	0.2382	0.082	0	0.9709	9.852e-05	IFNalpha_STAT4_of_CD56pCD16p	NEK7(-13.65kb)	0.1933	0.05198	0.1663	0.7208	0.1381	0.2655	0.08673	0.2631	0.2538	0.5569	0.00687	0.1851	0.003688	0.004877	0.01519	0.02861	0.988	0.5017	9.852e-05	0.001871	0.02467	0.0261	0.3094	0.02617	0.03567	0.02452	0.007893	0.828	0.2596	0.6836	0.06688	0.8512	0.1581	0.4596
rs35070567	1	198112632	T	C	0	49	250	4	0.2382	0.082	0	0.9709	9.852e-05	IFNalpha_STAT4_of_CD56pCD16p	NEK7(-13.48kb)	0.1933	0.05198	0.1663	0.7208	0.1381	0.2655	0.08673	0.2631	0.2538	0.5569	0.00687	0.1851	0.003688	0.004877	0.01519	0.02861	0.988	0.5017	9.852e-05	0.001871	0.02467	0.0261	0.3094	0.02617	0.03567	0.02452	0.007893	0.828	0.2596	0.6836	0.06688	0.8512	0.1581	0.4596
rs7513230	1	198115146	T	C	0	49	250	4	0.2382	0.082	0	0.9709	9.852e-05	IFNalpha_STAT4_of_CD56pCD16p	NEK7(-10.96kb)	0.1933	0.05198	0.1663	0.7208	0.1381	0.2655	0.08673	0.2631	0.2538	0.5569	0.00687	0.1851	0.003688	0.004877	0.01519	0.02861	0.988	0.5017	9.852e-05	0.001871	0.02467	0.0261	0.3094	0.02617	0.03567	0.02452	0.007893	0.828	0.2596	0.6836	0.06688	0.8512	0.1581	0.4596
rs35675502	1	198116253	A	G	0	49	250	4	0.2382	0.082	0	0.972236	9.852e-05	IFNalpha_STAT4_of_CD56pCD16p	NEK7(-9.854kb)	0.1933	0.05198	0.1663	0.7208	0.1381	0.2655	0.08673	0.2631	0.2538	0.5569	0.00687	0.1851	0.003688	0.004877	0.01519	0.02861	0.988	0.5017	9.852e-05	0.001871	0.02467	0.0261	0.3094	0.02617	0.03567	0.02452	0.007893	0.828	0.2596	0.6836	0.06688	0.8512	0.1581	0.4596
rs17584411	1	198119974	C	G	0	48	250	5	0.2356	0.081	0	0.968098	4.197e-05	IFNalpha_STAT4_of_CD56pCD16p	NEK7(-6.133kb)	0.1773	0.05678	0.1301	0.6977	0.1681	0.2906	0.1054	0.3071	0.2392	0.5558	0.004023	0.3103	0.002307	0.002022	0.00565	0.01859	0.7932	0.5936	4.197e-05	0.0009902	0.01219	0.01528	0.2785	0.01701	0.02922	0.01733	0.005689	0.8237	0.2554	0.7439	0.07291	0.8592	0.1261	0.4265
rs12734700	1	198120663	T	A	0	49	250	4	0.2382	0.082	0	0.970995	9.852e-05	IFNalpha_STAT4_of_CD56pCD16p	NEK7(-5.444kb)	0.1933	0.05198	0.1663	0.7208	0.1381	0.2655	0.08673	0.2631	0.2538	0.5569	0.00687	0.1851	0.003688	0.004877	0.01519	0.02861	0.988	0.5017	9.852e-05	0.001871	0.02467	0.0261	0.3094	0.02617	0.03567	0.02452	0.007893	0.828	0.2596	0.6836	0.06688	0.8512	0.1581	0.4596
rs12753369	1	198120692	G	C	0	49	250	4	0.2382	0.082	0	0.972236	9.852e-05	IFNalpha_STAT4_of_CD56pCD16p	NEK7(-5.415kb)	0.1933	0.05198	0.1663	0.7208	0.1381	0.2655	0.08673	0.2631	0.2538	0.5569	0.00687	0.1851	0.003688	0.004877	0.01519	0.02861	0.988	0.5017	9.852e-05	0.001871	0.02467	0.0261	0.3094	0.02617	0.03567	0.02452	0.007893	0.828	0.2596	0.6836	0.06688	0.8512	0.1581	0.4596
rs2359675	1	198123138	G	A	0	49	250	4	0.2382	0.082	0	0.972236	9.852e-05	IFNalpha_STAT4_of_CD56pCD16p	NEK7(-2.969kb)	0.1933	0.05198	0.1663	0.7208	0.1381	0.2655	0.08673	0.2631	0.2538	0.5569	0.00687	0.1851	0.003688	0.004877	0.01519	0.02861	0.988	0.5017	9.852e-05	0.001871	0.02467	0.0261	0.3094	0.02617	0.03567	0.02452	0.007893	0.828	0.2596	0.6836	0.06688	0.8512	0.1581	0.4596
rs1938371	1	198126046	T	A	0	49	250	4	0.2382	0.082	0	0.972236	9.852e-05	IFNalpha_STAT4_of_CD56pCD16p	NEK7(-0.061kb)	0.1933	0.05198	0.1663	0.7208	0.1381	0.2655	0.08673	0.2631	0.2538	0.5569	0.00687	0.1851	0.003688	0.004877	0.01519	0.02861	0.988	0.5017	9.852e-05	0.001871	0.02467	0.0261	0.3094	0.02617	0.03567	0.02452	0.007893	0.828	0.2596	0.6836	0.06688	0.8512	0.1581	0.4596
rs12408738	1	198134647	T	G	0	50	250	3	0.2424	0.083	0	0.975931	4.33e-05	IFNalpha_STAT4_of_CD56pCD16p	NEK7(0)	0.1612	0.0571	0.162	0.7073	0.1697	0.2814	0.1149	0.2639	0.1939	0.6096	0.003952	0.1751	0.002243	0.003071	0.009251	0.04928	0.9573	0.3711	4.33e-05	0.001033	0.01483	0.01624	0.2946	0.01625	0.02493	0.02965	0.00607	0.713	0.2735	0.5136	0.05236	0.9252	0.126	0.4472
rs34637130	1	198136710	T	C	0	49	250	4	0.2382	0.082	0	0.971797	9.852e-05	IFNalpha_STAT4_of_CD56pCD16p	NEK7(0)	0.1933	0.05198	0.1663	0.7208	0.1381	0.2655	0.08673	0.2631	0.2538	0.5569	0.00687	0.1851	0.003688	0.004877	0.01519	0.02861	0.988	0.5017	9.852e-05	0.001871	0.02467	0.0261	0.3094	0.02617	0.03567	0.02452	0.007893	0.828	0.2596	0.6836	0.06688	0.8512	0.1581	0.4596
rs1892487	1	198137933	G	A	0	49	250	4	0.2382	0.082	0	0.971797	9.852e-05	IFNalpha_STAT4_of_CD56pCD16p	NEK7(0)	0.1933	0.05198	0.1663	0.7208	0.1381	0.2655	0.08673	0.2631	0.2538	0.5569	0.00687	0.1851	0.003688	0.004877	0.01519	0.02861	0.988	0.5017	9.852e-05	0.001871	0.02467	0.0261	0.3094	0.02617	0.03567	0.02452	0.007893	0.828	0.2596	0.6836	0.06688	0.8512	0.1581	0.4596
rs1938376	1	198151143	G	A	0	51	250	2	0.1466	0.085	0	0.987455	6.205e-05	IFNalpha_STAT4_of_CD56pCD16p	NEK7(0)	0.1967	0.06239	0.159	0.6314	0.1746	0.3	0.1501	0.354	0.274	0.5651	0.007313	0.1429	0.003189	0.005021	0.01404	0.05082	0.8524	0.3432	6.205e-05	0.001281	0.02422	0.01554	0.3023	0.01092	0.01987	0.0275	0.004902	0.7214	0.2937	0.4945	0.04517	0.9029	0.1605	0.4668
rs17645757	1	198152431	G	A	0	51	250	2	0.1466	0.085	0	0.987455	6.205e-05	IFNalpha_STAT4_of_CD56pCD16p	NEK7(0)	0.1967	0.06239	0.159	0.6314	0.1746	0.3	0.1501	0.354	0.274	0.5651	0.007313	0.1429	0.003189	0.005021	0.01404	0.05082	0.8524	0.3432	6.205e-05	0.001281	0.02422	0.01554	0.3023	0.01092	0.01987	0.0275	0.004902	0.7214	0.2937	0.4945	0.04517	0.9029	0.1605	0.4668
rs510576	1	201654962	G	T	10	75	218	0	0.2757	0.157	0	0.994916	9.923e-05	IFNAR2_of_CD4p_T	IPO9-AS1(-2.421kb)|MIR5191(-33.67kb)|NAV1(0)|RNU6-79P(-81.93kb)	0.6886	0.3584	0.05556	0.245	0.9388	0.8202	9.923e-05	0.0009918	0.2345	0.9465	0.9827	0.9053	0.962	0.5647	0.7608	0.1694	0.5425	0.8036	0.5533	0.2644	0.613	0.5707	0.5591	0.6773	0.0848	0.282	0.08197	0.4704	0.3243	0.2107	0.08063	0.3054	0.3096	0.1672
rs609396	1	201655233	C	T	10	75	218	0	0.2757	0.157	0	0.994916	9.923e-05	IFNAR2_of_CD4p_T	IPO9-AS1(-2.15kb)|MIR5191(-33.4kb)|NAV1(0)|RNU6-79P(-81.66kb)	0.6886	0.3584	0.05556	0.245	0.9388	0.8202	9.923e-05	0.0009918	0.2345	0.9465	0.9827	0.9053	0.962	0.5647	0.7608	0.1694	0.5425	0.8036	0.5533	0.2644	0.613	0.5707	0.5591	0.6773	0.0848	0.282	0.08197	0.4704	0.3243	0.2107	0.08063	0.3054	0.3096	0.1672
rs609480	1	201655308	C	A	10	75	218	0	0.2757	0.157	0	0.994916	9.923e-05	IFNAR2_of_CD4p_T	IPO9-AS1(-2.075kb)|MIR5191(-33.33kb)|NAV1(0)|RNU6-79P(-81.58kb)	0.6886	0.3584	0.05556	0.245	0.9388	0.8202	9.923e-05	0.0009918	0.2345	0.9465	0.9827	0.9053	0.962	0.5647	0.7608	0.1694	0.5425	0.8036	0.5533	0.2644	0.613	0.5707	0.5591	0.6773	0.0848	0.282	0.08197	0.4704	0.3243	0.2107	0.08063	0.3054	0.3096	0.1672
rs481966	1	201655746	A	G	10	75	218	0	0.2757	0.157	0	0.994916	9.923e-05	IFNAR2_of_CD4p_T	IPO9-AS1(-1.637kb)|MIR5191(-32.89kb)|NAV1(0)|RNU6-79P(-81.14kb)	0.6886	0.3584	0.05556	0.245	0.9388	0.8202	9.923e-05	0.0009918	0.2345	0.9465	0.9827	0.9053	0.962	0.5647	0.7608	0.1694	0.5425	0.8036	0.5533	0.2644	0.613	0.5707	0.5591	0.6773	0.0848	0.282	0.08197	0.4704	0.3243	0.2107	0.08063	0.3054	0.3096	0.1672
rs601757	1	201657508	A	G	10	75	218	0	0.2757	0.157	0	0.995264	9.923e-05	IFNAR2_of_CD4p_T	IPO9-AS1(0)|MIR5191(-31.13kb)|NAV1(0)|RNU6-79P(-79.38kb)	0.6886	0.3584	0.05556	0.245	0.9388	0.8202	9.923e-05	0.0009918	0.2345	0.9465	0.9827	0.9053	0.962	0.5647	0.7608	0.1694	0.5425	0.8036	0.5533	0.2644	0.613	0.5707	0.5591	0.6773	0.0848	0.282	0.08197	0.4704	0.3243	0.2107	0.08063	0.3054	0.3096	0.1672
rs602668	1	201657709	C	T	10	75	218	0	0.2757	0.157	1	1	9.923e-05	IFNAR2_of_CD4p_T	IPO9-AS1(0)|MIR5191(-30.93kb)|NAV1(0)|RNU6-79P(-79.18kb)	0.6886	0.3584	0.05556	0.245	0.9388	0.8202	9.923e-05	0.0009918	0.2345	0.9465	0.9827	0.9053	0.962	0.5647	0.7608	0.1694	0.5425	0.8036	0.5533	0.2644	0.613	0.5707	0.5591	0.6773	0.0848	0.282	0.08197	0.4704	0.3243	0.2107	0.08063	0.3054	0.3096	0.1672
rs654631	1	201658449	A	G	10	75	218	0	0.2757	0.157	0	1	9.923e-05	IFNAR2_of_CD4p_T	IPO9-AS1(0)|MIR5191(-30.19kb)|NAV1(0)|RNU6-79P(-78.44kb)	0.6886	0.3584	0.05556	0.245	0.9388	0.8202	9.923e-05	0.0009918	0.2345	0.9465	0.9827	0.9053	0.962	0.5647	0.7608	0.1694	0.5425	0.8036	0.5533	0.2644	0.613	0.5707	0.5591	0.6773	0.0848	0.282	0.08197	0.4704	0.3243	0.2107	0.08063	0.3054	0.3096	0.1672
rs1256457	1	201659739	T	C	10	75	218	0	0.2757	0.157	0	1	9.923e-05	IFNAR2_of_CD4p_T	IPO9-AS1(0)|MIR5191(-28.9kb)|NAV1(0)|RNU6-79P(-77.15kb)	0.6886	0.3584	0.05556	0.245	0.9388	0.8202	9.923e-05	0.0009918	0.2345	0.9465	0.9827	0.9053	0.962	0.5647	0.7608	0.1694	0.5425	0.8036	0.5533	0.2644	0.613	0.5707	0.5591	0.6773	0.0848	0.282	0.08197	0.4704	0.3243	0.2107	0.08063	0.3054	0.3096	0.1672
rs606114	1	201664101	T	C	10	75	218	0	0.2757	0.157	1	1	9.923e-05	IFNAR2_of_CD4p_T	IPO9-AS1(0)|MIR5191(-24.53kb)|NAV1(0)|RNU6-79P(-72.79kb)	0.6886	0.3584	0.05556	0.245	0.9388	0.8202	9.923e-05	0.0009918	0.2345	0.9465	0.9827	0.9053	0.962	0.5647	0.7608	0.1694	0.5425	0.8036	0.5533	0.2644	0.613	0.5707	0.5591	0.6773	0.0848	0.282	0.08197	0.4704	0.3243	0.2107	0.08063	0.3054	0.3096	0.1672
rs550365	1	201665278	A	G	10	75	218	0	0.2757	0.157	0	1	9.923e-05	IFNAR2_of_CD4p_T	IPO9-AS1(0)|MIR5191(-23.36kb)|NAV1(0)|RNU6-79P(-71.61kb)	0.6886	0.3584	0.05556	0.245	0.9388	0.8202	9.923e-05	0.0009918	0.2345	0.9465	0.9827	0.9053	0.962	0.5647	0.7608	0.1694	0.5425	0.8036	0.5533	0.2644	0.613	0.5707	0.5591	0.6773	0.0848	0.282	0.08197	0.4704	0.3243	0.2107	0.08063	0.3054	0.3096	0.1672
rs12126693	1	205489915	A	G	59	136	107	1	0.1945	0.421	0	0.995255	7.077e-05	IFNalpha_STAT1_of_CD8p_T	BLACAT1(+64.7kb)|CDK18(0)|ELK4(-87.16kb)|LEMD1(+98.7kb)|LOC284578(-33.48kb)|MFSD4(-48.2kb)|MIR135B(+72.39kb)	0.28	0.5526	0.5134	0.6864	0.7393	0.6548	0.6991	0.3966	0.4532	0.6561	0.3032	0.9764	0.03136	0.0664	0.32	0.2994	0.7354	0.08539	0.2808	0.5054	0.2303	0.003023	0.01006	7.077e-05	0.0001766	0.9628	0.3397	0.4107	0.3362	0.2603	0.7858	0.06116	0.5074	0.2473
rs6674609	1	205507078	G	C	23	123	155	2	0.8874	0.281	0	0.9941	6.773e-05	IFNalpha_STAT1_of_CD8p_T	BLACAT1(+81.86kb)|CDK18(+5.157kb)|ELK4(-69.99kb)|LOC284578(-16.32kb)|MFSD4(-31.03kb)|MIR135B(+89.55kb)	0.357	0.6704	0.6177	0.01033	0.2374	0.1837	0.6845	0.1241	0.9893	0.831	0.4751	0.3881	0.0177	0.02363	0.1884	0.04528	0.8355	0.1563	0.06954	0.3096	0.9902	0.01252	0.2292	6.773e-05	0.004268	0.7669	0.3473	0.5665	0.1595	0.4127	0.04605	0.3923	0.3887	0.1038
[truncated: 17,717 more rows]
[truncated: 11 more columns]
