# Supplementary material for: Function of multiple sclerosis-protective HLA class I alleles revealed by genome-wide protein-quantitative trait loci mapping of interferon signalling
Source: PLoS Genet. 2020 Oct 26;16(10):e1009199. doi: 10.1371/journal.pgen.1009199 (PMC7644105; doi:10.1371/journal.pgen.1009199)
Supplement: S3 Data — (XLSX) [file pgen.1009199.s011.xlsx]

## Sheet: Info
Supplementary table 1. Data underlying Figures and Supplementary figures
Figure 1C-D, 2A-F, 3A-D, 5E-G and Supplementary figure S1,S2A-B, S3-S6 are based on data provided in Supplementary Dataset S1.
Fig 3e and f. IFNAR1 and IFNGR2 levels (Geometric Mean Fluorescence Intensity) in CD19p B cells
Fig 4b. B cell subset proportions of CD19p B cells (%)
Fig 4c. IFNAR2 levels on subsets of B cells (Geometric Mean Fluorescence Intensity)
Fig 4d. IFNAR2 levels in healhty donors (BCU) and persons with multiple sclerosis (MS) (Geometric Mean Fluorescence Intensity)
Fig 5b and c. IFNAR2 mRNA normalized to RPL13A (2^-dCt) and IFNAR2 protein levels (Geometric Mean Fluorescence Intensity) in isolated B cells
Fig 5d. -log P values for the correlation between IFNAR2 levels and IFN-alpha-induced pSTAT1 and pSTAT4 in B cells.
Fig 6a. -log P values for eQTL analysis of 155 genes in cis (+/- 1 Mb) of the tag SNPs for HLA-A*02/*68 and B*44. The 28 gene names in bold are depicted in the graph.
Fig 6b. p-values pQTL IFNAR2 in B cells vs. eQTL HLA-J-001 and HCG4P5-001 in LCLs
Fig 6c. -log P values for meQTL analysis of 4817 CpG sites in cis (+/- 1 Mb) of the tag SNP for HLA-A*02/*68.
Fig S2c-f. IFNGR1 protein levels in monocytes determined with mAb clone 92101 or REA161. IFNGR1 mRNA levels in isolated monocytes normalized to RPL13A (2^-dCt)

## Sheet: Figure 3e and f
Fig 3e and f. IFNAR1 and IFNGR2 levels (Geometric Mean Fluorescence Intensity) in CD19p B cells
IID	HLAsum	IFNAR1	IFNGR2
BCU826	0	181.439	335.379
BCU1912	0	226.278	313.865
BCU1050	0	187.507	365.681
BCU198	0	146.339	428.164
BCU1627	0	166.83	280.627
BCU1201	0	196.828	277.765
BCU219	0	150.173	317.357
BCU893	0	170.802	330.948
BCU1602	0	168.991	381.562
BCU1233	0	157.243	503.363
BCU473	0	201.877	308.596
BCU1965	0	248.65	422.552
BCU1733	0	186.065	418.167
BCU874	0	178.729	294.306
BCU581	0	187.958	448.825
BCU136	0	206.863	504.393
BCU1951	0	194.589	451.071
BCU1447	0	175.964	425.715
BCU425	0	150.91	428.768
BCU2405	0	155.491	484.116
BCU1699	0	203.928	437.323
BCU2049	0	212.081	318.933
BCU2287	0	205.536	522.795
BCU2432	0	168.492	446.868
BCU2265	0	184.34	432.599
BCU352	0	261.737	450.314
BCU498	0	204.55	533.381
BCU1248	1	221.427	356.564
BCU1918	1	220.735	332.276
BCU617	1	169.43	272.947
BCU538	1	196.365	258.813
BCU798	1	202.658	296.514
BCU1370	1	214.835	345.794
BCU2343	1	190.234	335.419
BCU1755	1	167.208	345.834
BCU375	1	176.995	246.049
BCU1331	1	165.217	341.312
BCU1452	1	203.427	384.498
BCU535	1	180.519	438.061
BCU1534	1	213.339	419.602
BCU1869	1	190.038	325.356
BCU335	1	213.829	365.76
BCU1530	1	173.652	389.215
BCU1249	1	152.407	366.646
BCU115	1	176.98	396.239
BCU341	1	209.961	430.024
BCU466	1	157.185	319.566
BCU2161	1	171.618	322.415
BCU1967	1	164.499	322.163
BCU1474	1	185.466	475.794
BCU2533	1	215.391	378.991
BCU2282	1	217.266	392.943
BCU373	1	177.395	299.888
BCU104	1	147.087	491.931
BCU2502	1	224.001	464.897
BCU184	1	171.926	633.362
BCU281	1	254.483	385.653
BCU1971	1	217.738	442.039
BCU1013	1	221.575	360.872
BCU1635	1	192.217	527.638
BCU342	2	192.917	334.501
BCU1400	2	212.002	318.209
BCU451	2	235.697	254.138
BCU676	2	167.651	310.542
BCU2312	2	179.541	456.3
BCU416	2	211.54	269.256
BCU1186	2	160.384	388.306
BCU1038	2	182.983	396.638
BCU613	2	259.074	358.641
BCU1989	2	215.084	488.17
BCU567	2	176.403	365.299
BCU1091	2	181.572	360.891
BCU241	2	217.446	471.746
BCU2177	2	245.873	345.171
BCU650	2	167.015	420.544
BCU1706	2	203.411	411.462
BCU1757	2	216.234	286.122
BCU484	2	213.747	433.581
BCU2065	2	212.711	496.182
BCU2526	2	206.355	445.177
BCU2278	2	191.945	299.357
BCU743	2	200.697	343.723
BCU1651	2	135.955	413.496
BCU2419	3	220.287	364.306
BCU273	3	156.289	376.168
BCU1130	3	159.831	311.818
BCU285	3	205.246	382.903
BCU507	3	157.224	398.316
BCU417	3	198.878	379.892
BCU1247	3	197.182	320.807
BCU1039	3	198.769	546.199
BCU249	3	167.524	480.365
BCU2517	3	222.524	401.169
BCU478	3	159.36	490.534
BCU2175	3	251.377	255.453

## Sheet: Figure 4b
Fig 4b. B cell subset proportions of CD19p B cells (%)
IID	HLAsum	IgDpCD27p_of_CD19p	IgDpCD27n_of_CD19p	IgDnCD27p_of_CD19p	IgDnCD27n_of_CD19p
BCU826	0	11.2308	49.7855	22.7086	6.38228
BCU1912	0	8.19011	51.7709	18.4817	10.9178
BCU1050	0	3.89874	80.9368	4.43232	4.07761
BCU198	0	4.71817	74.3886	9.55705	4.1881
BCU1627	0	6.95853	73.9894	7.1599	2.88634
BCU1201	0	14.2129	54.7603	18.4546	4.25876
BCU219	0	8.47599	67.808	12.1959	4.36993
BCU893	0	4.05657	77.8183	7.61745	5.9992
BCU1602	0	16.1756	41.371	25.6965	6.81499
BCU1233	0	5.7054	66.0893	13.6951	6.64379
BCU473	0	6.06389	75.1985	7.4424	3.51985
BCU1965	0	5.27377	72.9594	8.76722	5.12021
BCU1733	0	10.603	67.7615	11.101	3.42165
BCU874	0	9.3277	75.328	5.75807	3.24798
BCU581	0	7.7134	68.5132	12.9089	5.48963
BCU136	0	10.0505	65.7175	10.3507	4.89326
BCU1951	0	17.3935	49.0126	14.642	5.5592
BCU1447	0	13.1718	56.4389	14.736	5.53922
BCU425	0	9.19492	66.0122	12.0386	3.92185
BCU2405	0	16.9066	65.2121	6.81971	1.87887
BCU1699	0	27.1034	32.2524	20.9712	4.4892
BCU2049	0	9.54267	64.8662	12.3154	4.45325
BCU2287	0	6.81713	74.3377	8.59411	3.94166
BCU2432	0	12.5019	54.9826	18.6658	5.4975
BCU2265	0	8.02025	73.1068	8.57059	3.48547
BCU352	0	19.745	50.6799	14.4306	4.4136
BCU498	0	20.0394	40.2537	21.1693	6.94708
BCU1248	1	8.58625	74.1588	5.53951	3.47104
BCU1918	1	33.7873	21.531	15.4781	8.24509
BCU617	1	4.83901	70.1242	10.0184	6.56854
BCU538	1	11.2514	53.504	20.0114	5.438
BCU798	1	7.99299	69.206	9.23209	5.42512
BCU1370	1	11.8489	51.9586	20.7807	5.27157
BCU2343	1	6.53686	72.8406	9.58707	5.02614
BCU1755	1	5.15273	75.4795	8.54476	5.00485
BCU375	1	11.7355	52.5728	21.3665	4.6942
BCU1331	1	6.04141	68.7408	11.3701	5.96221
BCU1452	1	7.82278	61.5715	12.0249	9.92731
BCU535	1	7.62901	65.7214	11.9388	7.30947
BCU1534	1	8.61013	56.5484	20.0433	7.64021
BCU1869	1	18.5545	44.2201	18.8263	7.41069
BCU335	1	6.03949	75.4878	8.68177	4.28571
BCU1530	1	9.95221	61.3754	14.6894	5.62366
BCU1249	1	20.4279	40.601	17.2693	7.03334
BCU115	1	4.73491	73.153	13.152	3.79174
BCU341	1	12.6102	64.0681	9.52859	4.48712
BCU466	1	9.57198	58.1751	16.1574	5.69777
BCU2161	1	10.1387	53.055	19.1346	7.73746
BCU1967	1	13.8084	61.5085	11.3534	3.68696
BCU1474	1	6.75949	57.0127	20.2911	9.48101
BCU2533	1	9.61529	62.9651	15.4272	4.52142
BCU2282	1	9.19682	67.1129	12.2287	5.37627
BCU373	1	7.31649	68.6392	11.4925	5.16059
BCU104	1	18.279	44.7757	20.3995	5.89428
BCU2502	1	13.6023	55.0228	16.0898	5.39389
BCU184	1	6.38274	77.0164	6.85214	3.26292
BCU281	1	6.1447	41.1298	29.8315	15.9564
BCU1971	1	12.4357	54.6935	21.168	4.01603
BCU1013	1	12.756	48.1099	20.4496	9.04246
BCU1635	1	16.7562	49.6107	17.9844	5.35146
BCU342	2	5.72348	78.41	6.81568	2.78131
BCU1400	2	4.58732	73.3	10.2016	4.72856
BCU451	2	10.5731	71.2261	7.56513	3.70267
BCU676	2	11.5204	55.4542	19.6467	4.49854
BCU2312	2	3.95197	75.7942	11.1111	4.64356
BCU416	2	10.0541	63.4568	12.4909	6.30031
BCU1186	2	8.62975	69.4342	12.1135	3.80673
BCU1038	2	3.93411	80.8316	8.26198	2.70944
BCU613	2	6.47108	74.551	8.87076	2.87888
BCU1989	2	5.33506	72.0448	11.2239	4.7074
BCU567	2	6.99333	67.6867	11.9067	5.45333
BCU1091	2	7.05697	71.6775	8.70491	4.67573
BCU241	2	6.78997	69.3572	11.5545	4.52329
BCU2177	2	14.158	56.2708	11.0975	8.38147
BCU650	2	5.948	76.4778	7.64042	3.78955
BCU1706	2	6.89191	67.0199	13.4333	5.25351
BCU1757	2	8.28942	38.2665	31.3659	13.9996
BCU484	2	20.1427	41.6699	17.1911	6.31928
BCU2065	2	7.10116	72.9595	9.45885	3.22218
BCU2526	2	7.28657	75.9673	6.76654	3.04587
BCU2278	2	17.507	40.8584	17.5461	10.9582
BCU743	2	9.73287	55.7973	18.3087	6.66159
BCU1651	2	30.7907	28.3184	11.1807	8.33198
BCU2419	3	7.03384	70.5366	10.7395	4.34294
BCU273	3	3.42103	81.2253	6.693	3.59991
BCU1130	3	5.22214	73.4043	10.6261	3.62865
BCU285	3	7.76237	68.0535	9.97723	7.08618
BCU507	3	10.6917	55.6913	21.3577	4.15254
BCU417	3	8.34953	67.0424	12.8093	4.09379
BCU1247	3	16.611	36.1158	22.9075	8.41562
BCU1039	3	5.03869	71.1326	12.7826	5.59313
BCU249	3	6.50307	74.3217	7.85276	4.00818
BCU2517	3	7.69459	60.3149	15.1693	8.11646
BCU478	3	12.2966	57.0578	15.8068	5.31326
BCU2175	3	20.6004	40.4762	22.0497	7.71222

## Sheet: Figure 4c
Fig 4c. IFNAR2 levels on subsets of B cells (Geometric Mean Fluorescence Intensity)
IID	HLAsum	CD19pIgDpCD27p	CD19pIgDpCD27n	CD19pIgDnCD27p	CD19pIgDnCD27n
BCU826	0	1090.47	747.273	974.316	639.462
BCU1912	0	1169.96	876.953	1027.57	836.472
BCU1050	0	1170.86	916.523	1203.95	776.435
BCU198	0	1175.06	980.162	1127.23	868.297
BCU1627	0	1176	804.102	1141.3	744.911
BCU1201	0	1194.21	883.962	984.044	803.747
BCU219	0	1197.31	815.711	1017.09	739.82
BCU893	0	1250.36	989.015	1132.2	852.56
BCU1602	0	1251.23	918.554	1009.83	918.544
BCU1233	0	1256.05	981.377	877.785	639.244
BCU473	0	1276.97	947.127	1185.86	900.923
BCU1965	0	1289.28	940.241	1045.43	789.958
BCU1733	0	1291.7	957.656	970.682	788.07
BCU874	0	1296.82	871.163	1164.5	827.077
BCU581	0	1314.14	978.298	967.213	710.659
BCU136	0	1368.27	978.216	1072.48	850.973
BCU1951	0	1421.52	948.371	1095.66	838.361
BCU1447	0	1424.81	908.589	1208.7	952.521
BCU425	0	1438.96	1004.32	1160.02	887.707
BCU2405	0	1485.82	1009.37	1279.74	825.116
BCU1699	0	1495.67	1008.57	1183.96	851.13
BCU2049	0	1504.5	973.424	1156.19	872.002
BCU2287	0	1523.87	1025.27	1153.68	801.276
BCU2432	0	1546.89	1024.11	1184.1	934.843
BCU2265	0	1582.54	1204.91	1228.77	909.273
BCU352	0	1830.02	1224.25	1434.45	1100.33
BCU498	0	1889.61	1362.8	1286.3	1038.52
BCU1248	1	1220.79	907.578	1145.82	814.623
BCU1918	1	1277.76	1176.98	1161.28	929.36
BCU617	1	1288.83	913.924	1446.33	946.619
BCU538	1	1328.63	932.533	1258.13	1050.64
BCU798	1	1355.13	931.844	1324.08	1057.03
BCU1370	1	1363.68	918.947	1160.19	937.685
BCU2343	1	1396.48	959.49	1205.91	892.664
BCU1755	1	1396.86	952.468	1450.93	1072.6
BCU375	1	1412.5	943.629	1268.71	982.499
BCU1331	1	1413.13	1049.17	1529.12	1122.82
BCU1452	1	1457.36	933.733	1514.27	1100.81
BCU535	1	1466.1	977.409	1400.21	1083.8
BCU1534	1	1467.42	1021.71	1276.14	1104.39
BCU1869	1	1480.15	977.425	1273.31	1156.13
BCU335	1	1486.63	1062.45	1651.55	1241.58
BCU1530	1	1539.08	999.412	1376.92	969.26
BCU1249	1	1559.16	1154.56	1213.97	979.655
BCU115	1	1567.46	1173.96	1468.06	1174.7
BCU341	1	1571.64	1110.94	1335.32	1092.33
BCU466	1	1576.71	920.583	1671.22	1210.58
BCU2161	1	1597.99	1117.32	1385.79	1052.95
BCU1967	1	1621.35	1042.46	1477.63	1029.35
BCU1474	1	1636.26	1065.84	1447.55	1089.57
BCU2533	1	1641.08	1090.51	1433.26	1027.88
BCU2282	1	1642.85	1060.28	1453.11	1137.19
BCU373	1	1660.41	1045.77	1612.53	1267.49
BCU104	1	1734.94	1225.02	1318.01	1130.76
BCU2502	1	1782.5	1147.12	1431.82	975.319
BCU184	1	1787.04	1315.11	1389.15	1080.22
BCU281	1	1812.99	1479.43	1615.01	1531.41
BCU1971	1	1828.77	1197.06	1445.19	983.821
BCU1013	1	1834.96	1024.53	1686.2	1225.43
BCU1635	1	2069.85	1440.04	1654.99	1287.64
BCU342	2	1151.93	902.479	1148.55	853.962
BCU1400	2	1261.34	1062.12	1278.98	933.595
BCU451	2	1300.55	782.486	1469.92	909.842
BCU676	2	1401.7	1051.37	1300.03	1029.63
BCU2312	2	1408.33	991.89	1236.61	974.425
BCU416	2	1408.45	1033.21	1429.12	1003.16
BCU1186	2	1464.86	1014.28	1367.22	1016.9
BCU1038	2	1512.58	1022.76	1443.49	1127.93
BCU613	2	1525.84	1115.08	1589.4	1175.24
BCU1989	2	1526.5	1107.57	1410.52	1008.8
BCU567	2	1530.4	962.219	1553.42	996.363
BCU1091	2	1536.85	1033.21	1354.02	991.464
BCU241	2	1549.33	1162.11	1394.17	962.916
BCU2177	2	1552.52	918.272	1466.02	1040.23
BCU650	2	1564.66	1157.31	1425.08	1014.49
BCU1706	2	1588.24	1250.62	1443.95	1145.95
BCU1757	2	1663.02	1004.33	1545.58	1307.45
BCU484	2	1690.85	1251.19	1428.52	1081.66
BCU2065	2	1736.69	1274.87	1684.56	1250.2
BCU2526	2	1737.48	1167.62	1553.27	1078.56
BCU2278	2	1771.27	1138.21	1383.23	1137.85
BCU743	2	1810.64	1211.38	1741.71	1334.67
BCU1651	2	1815.4	1448	1522.12	1111.03
BCU2419	3	1218.72	939.526	1050.58	817.848
BCU273	3	1393.98	1088.61	1466.77	1032.08
BCU1130	3	1461.4	1026.17	1540.59	1143.12
BCU285	3	1619.66	1044.75	1636.74	1272.51
BCU507	3	1663.69	1149.39	1659.13	974.933
BCU417	3	1704.54	1242.12	1805.02	1168.88
BCU1247	3	1761.14	1095.43	1614.44	1287.09
BCU1039	3	1763.11	1387.85	1829.03	1277.64
BCU249	3	1840.79	1365.63	1675.59	1165.13
BCU2517	3	1996.86	1320.93	1912.91	1467.04
BCU478	3	2077.77	1368.04	1801.67	1264.05
BCU2175	3	2133.53	1090.16	1873.66	1513.37

## Sheet: Figure 4d
Fig 4d. IFNAR2 levels in healhty donors (BCU) and persons with multiple sclerosis (MS) (Geometric Mean Fluorescence Intensity)
ID	HLAsum	CD19pIgDpCD27n naive	CD19pIgDnCD27p memory	CD19pIgDnCD27n DN	CD19pIgDpCD27p NSM	CD3pCD8n T	CD3pCD8n T
BCU1459	0	551.745	859.882	544.017	665.487	558.328	641.392
BCU213	0	629.757	878.131	559.732	816.201	504.594	670.542
BCU2254	0	613	866.278	492.628	700.985	508.157	632.725
BCU2345	0	635.043	906.805	679.184	894.365	418.453	585.448
BCU333	0	631.132	946.612	638.101	856.867	479.622	529.796
BCU481	0	656.997	961.049	708.157	865.187	466.396	599.634
BCU793	0	624.949	1037.87	641.081	846.338	585.701	579.845
BCU1613	1	809.051	1303.31	956.804	1215.95	515.087	590.689
BCU2041	1	596.116	1171.44	896.293	1011.83	503.626	572.218
BCU2213	1	685.508	1078.53	823.604	875.301	627.634	637.738
BCU2277	1	668.003	1112.53	787.732	933.568	559.166	595.754
BCU387	1	687.147	1089.42	640.608	1017.99	555.261	611.825
BCU595	1	783.888	1284.25	692.832	1091.68	651.737	786.82
BCU706	1	799.183	1141.52	900.909	1149.87	621.048	665.123
BCU120	2	697.928	1260.66	645.47	1031.75	553.811	625.725
BCU1273	2	714.393	1157.99	870.761	1130.83	562.107	709.822
BCU1588	2	628.326	1192.71	772.918	968.861	589.937	609.706
BCU1907	2	621.703	1017.45	703.183	949.267	546.532	557.327
BCU2424	2	843.908	1379.3	1052.9	1220.26	628.588	686.586
BCU2520	2	792.073	1203.82	862.708	1050	770.811	903.132
BCU713	2	645.984	1104.52	638.918	1013.86	500.927	695.847
BCU1060	3	708.509	1143.88	801.284	941.483	582.932	695.337
MS01	0	816.242	987.805	900.934	1071.89	597.476	700.77
MS04	0	707.103	983.065	656.737	1054.05	698.553	719.464
MS05	0	900.893	957.008	740.462	1060.02	625.174	703.713
MS06	0	1221.63	1179.5	912.624	1462.61	624.656	755.461
MS10	0	825.888	987.08	690.164	1223.51	678.271	718.746
MS12	0	1006.9	1044.78	793.316	1230.56	591.318	625.042
MS13	0	886.535	1167.22	847.963	1176.22	533.078	564.416
MS15	0	827.997	957.103	587.842	1126.95	519.417	574.232
MS17	0	874.272	990.855	709.583	1099.04	741.432	798.835
MS22	0	963.708	1149.7	762.383	1273.97	620.325	657.984
MS24	0	926.437	1184.3	860.565	1403.4	693.869	666.905
MS25	0	786.896	1025.65	709.095	1225.53	648.767	633.549
MS02	1	893.176	1137.39	888.864	1207.29	732.591	880.257
MS03	1	1180.48	1347.74	957.637	1458.5	772.258	830.739
MS07	1	915.518	1151.85	839.229	1305.69	728.143	734.985
MS09	1	921.095	1584.63	1131.49	1511.32	639.001	657.655
MS11	1	744.133	1092.21	804.6	1158.84	506.039	618.918
MS14	1	778.661	1092.92	713.456	1218	589.058	576.212
MS16	1	779.331	1094.88	709.889	1185.31	621.193	599.851
MS20	1	1045.21	1254.37	890.47	1416.8	615.611	702.32
MS23	1	847.399	1050.58	743.648	1268.04	486.969	507.883
MS26	1	732.487	1217.44	836.21	1110.1	638.215	720.164
MS08	2	1055.94	1365.74	992.801	1441.56	699.58	812.684
MS19	2	926.582	1281.34	875.709	1422.65	690.22	736.03
MS21	2	1082.29	1606.45	928.456	1688.82	788.286	774.354
MS18	3	939.311	1502.63	951.09	1536.36	647.943	738.556

## Sheet: Figure 5b and c
Fig 5b and c. IFNAR2 mRNA normalized to RPL13A (2^-dCt) and IFNAR2 protein levels (Geometric Mean Fluorescence Intensity) in isolated B cells
ID	HLAsum	IFNAR2bc	IFNAR2b	IFNAR2c	B1_GM_IFNAR2_of_CD19p
BCU826	0	0.00183609	0.001884	5.4e-05	416.343
BCU2287	0	0.00251088	0.002376	0.000134	435.091
BCU2049	0	0.00275979	0.002338	0.000129	464.112
BCU1951	0	0.00280802	0.002732	0.000117	470.019
BCU2405	0	0.00309166	0.002985	0.000136	449.943
BCU2432	0	0.00311402	0.00266	0.000195	501.727
BCU1627	0	0.00323368	0.003155	0.000105	345.709
BCU352	0	0.00332919	0.002771	0.000271	601.767
BCU425	0	0.00407709	0.004378	0.000188	408.984
BCU498	0	0.004275	0.004254	0.000193	625.015
BCU1447	0	0.0044547	0.00421	0.000312	409.372
BCU1733	0	0.004506	0.004214	0.000303	433.941
BCU893	0	0.00509007	0.005489	0.00012	501.018
BCU617	1	0.00352313	0.003238	0.000324	453.519
BCU2282	1	0.00459945	0.004288	0.000241	520.143
BCU2343	1	0.00302103	0.002751	0.000117	516.972
BCU1331	1	0.0034637	0.002714	0.00026	524.608
BCU2161	1	0.00348529	0.003152	0.000146	589.91
BCU535	1	0.00355048	0.003119	0.000114	559.667
BCU2502	1	0.00366461	0.003492	0.000145	635.155
BCU466	1	0.00374106	0.003547	0.000265	606.422
BCU375	1	0.00435718	0.00329	0.000294	618.804
BCU1013	1	0.00444026	0.003127	0.000369	699.108
BCU1530	1	0.00465461	0.00416	0.000419	549.17
BCU2526	2	0.00281589	0.002493	0.00018	565.207
BCU342	2	0.00270941	0.002733	0.000193	460.931
BCU1757	2	0.0028026	0.002631	0.000178	691.576
BCU2312	2	0.00344267	0.003473	0.000243	492.968
BCU613	2	0.0036446	0.00311	0.000192	617.348
BCU241	2	0.0030986	0.002734	0.000168	601.179
BCU416	2	0.0032395	0.002906	0.000202	597.717
BCU484	2	0.00331973	0.003444	0.000213	734.216
BCU676	2	0.0034573	0.002911	0.000206	611.846
BCU2278	2	0.00365757	0.003622	0.000246	736.856
BCU2065	2	0.00378341	0.003528	0.000181	627.12
BCU1706	2	0.00402423	0.003662	0.000237	682.129
BCU743	2	0.00444771	0.00399	0.000237	684.895
BCU2517	3	0.00333453	0.002822	0.000253	719.108
BCU249	3	0.0044391	0.003984	0.000343	729.059
BCU2419	3	0.0026796	0.002729	0.000142	417.691
BCU417	3	0.00296502	0.00263	0.000162	626.937
BCU273	3	0.00391703	0.004083	0.000227	530.039
BCU1130	3	0.00438447	0.003411	0.000281	514.54
BCU1039	3	0.00439847	0.004466	0.00028	716.033
BCU2175	3	0.00448213	0.004203	0.000403	874.877
BCU1247	3	0.00471538	0.00403	0.000192	838.688
BCU478	3	0.00473757	0.00411	0.00022	676.23

## Sheet: Figure 5d
Fig 5d. -log P values for the correlation between IFNAR2 levels and IFN-alpha-induced pSTAT1 and pSTAT4 in B cells.
P values were calculated using the full model as described in materials and methods, with or without including HLAsum as a covariate
pSTAT1
	B	Monocytes	CD4+ T	CD8+ T	NK CD56dim	NKCD56bright
IFNAR2	1.1549	0.29243	2.88606	4.22915	4.13668	5.17393
IFNAR2+HLAsum	6.25181	0.173925	5.08092	6.65758	4.80967	5.74473
pSTAT4
	B	Monocytes	CD4+ T	CD8+ T	NK CD56dim	NKCD56bright
IFNAR2	0.812931	2.25259	2.60398	2.84771	5.46725	9.73518
IFNAR2+HLAsum	2.17263	3.17457	4.88273	5.47756	6.06148	10.6615

## Sheet: Figure 6a
Fig 6a. -log P values for eQTL analysis of 155 genes in cis (+/- 1 Mb) of the tag SNPs for HLA-A*02/*68 and B*44. The 28 gene names in bold are depicted in the graph.
ENS	Gene Name	rs2735097	rs17199328
ENSG00000197935.5	ZNF311	-0.06898	-0.10283
ENSG00000228364.1	SAR1AP1	0.036625	-1.07391
ENSG00000230056.1	DDX6P1	0.027661	-0.53784
ENSG00000213900.2	RPS17P1	-1.65227	-0.04468
ENSG00000237988.2	OR2I1P	0.047287	-0.04979
ENSG00000213886.3	UBD	0.069395	-0.51599
ENSG00000204681.5	GABBR1	0.281261	-0.35038
ENSG00000235238.1	SUMO2P1	-0.00651	0.614974
ENSG00000233916.1	ZDHHC20P1	0.538477	-0.17577
ENSG00000204642.7	HLA-F	-2.38074	0.12413
ENSG00000225864.1	HCG4P11	-5.22581	-0.13985
ENSG00000239257.1	RPL23AP1	-0.98272	-1.7166
ENSG00000250991.1		-0.24198	-0.18426
ENSG00000214922.3	HLA-F-AS1	0.808191	0.438675
ENSG00000235821.1	IFITM4P	8.72484	3.46228
ENSG00000181126.8	HLA-V	4.74178	-0.76405
ENSG00000176998.3	HCG4	7.03314	-0.4696
ENSG00000213880.3	RPL7AP7	-0.02256	-0.0558
ENSG00000204632.7	HLA-G	10.8299	3.13457
ENSG00000229142.1	HCG4P8	1.63686	14.5559
ENSG00000206341.6	HLA-H	1.53395	3.58491
ENSG00000230521.1	HCG4P7	1.15434	35.4908
ENSG00000230795.2	HLA-K	7.33494	1.94662
ENSG00000227262.2	HCG4B	5.94867	0.253261
ENSG00000228078.1	HLA-U	-2.61949	1.29534
ENSG00000206503.6	HLA-A	2.25157	1.57461
ENSG00000227766.1	HCG4P5	11.161	4.25997
ENSG00000235290.1	HLA-W	-0.57426	-0.02772
ENSG00000204622.6	HLA-J	36.4468	6.5568
ENSG00000237669.1	HCG4P3	1.15226	10.7744
ENSG00000232757.1	ETF1P1	-0.47729	0.217242
ENSG00000066379.10	ZNRD1	-0.01696	0.70713
ENSG00000204623.4	ZNRD1-AS1	-0.28751	0.168266
ENSG00000204619.3	PPP1R11	0.142205	0.707234
ENSG00000204618.3	RNF39	0.867199	-0.0135
ENSG00000204616.4	TRIM31	-1.37368	0.504788
ENSG00000233892.1	PAIP1P1	-0.20266	0.154861
ENSG00000234127.3	TRIM26	-1.36296	-1.19182
ENSG00000243753.1	HLA-L	1.27146	3.43797
ENSG00000204599.9	TRIM39	-0.0275	-1.67924
ENSG00000231074.2	HCG18	-3.11872	0.438774
ENSG00000241370.1	RPP21	0.156969	0.987867
ENSG00000226577.1	MICC	0.400258	3.56423
ENSG00000224936.1	SUCLA2P1	-0.29024	-0.50511
ENSG00000236603.1	RANP1	0.234624	0.070292
ENSG00000204592.5	HLA-E	-1.01115	-0.5003
ENSG00000235781.1	LINC02569	1.68346	2.49845
ENSG00000204576.6	PRR3	-0.19809	-0.32243
ENSG00000204590.7	GNL1	-0.08146	0.248452
ENSG00000204574.6	ABCF1	0.097039	-0.00693
ENSG00000204568.6	MRPS18B	-2.31891	0.069079
ENSG00000204569.4	PPP1R10	-0.67326	-0.66987
ENSG00000137343.12	ATAT1	0.00065	-0.17489
ENSG00000228415.2	PTMAP1	-0.72473	0.144915
ENSG00000204564.7	C6orf136	0.030876	-0.64562
ENSG00000204560.5	DHX16	-0.24507	-0.51539
ENSG00000146112.6	PPP1R18	0.389338	-0.7303
ENSG00000137404.10	NRM	-0.39983	0.053674
ENSG00000224328.1	MDC1-AS1	-0.98385	0.293551
ENSG00000137337.9	MDC1	-0.36339	0.216741
ENSG00000196230.7	TUBB	-0.38565	-0.55294
ENSG00000137312.10	FLOT1	-0.14475	0.998196
ENSG00000137331.10	IER3	0.04118	-0.03642
ENSG00000228022.1	HCG20	-0.26983	-0.21744
ENSG00000204580.6	DDR1	0.076219	-0.65256
ENSG00000213780.6	GTF2H4	-0.02312	-0.60656
ENSG00000137411.10	VARS2	1.07172	-0.15074
ENSG00000168631.6	DPCR1	-0.2569	-2.19465
ENSG00000261272.1	MUC22	-0.34056	0.012394
ENSG00000228789.2	HCG22	-0.23261	-2.23731
ENSG00000204540.6	PSORS1C1	0.499051	0.47037
ENSG00000204536.8	CCHCR1	0.077412	-0.22127
ENSG00000137310.7	TCF19	-0.2938	0.138833
ENSG00000204528.3	PSORS1C3	1.29802	-0.87135
ENSG00000204531.9	POU5F1	-0.44897	-0.01759
ENSG00000206344.5	HCG27	1.77603	0.949346
ENSG00000232703.1		1.38965	1.06461
ENSG00000204525.8	HLA-C	-1.60307	-1.57706
ENSG00000214892.4	USP8P1	0.014908	-0.17914
ENSG00000227939.1	RPL3P2	-0.47175	-0.13738
ENSG00000234745.3	HLA-B	-0.70015	-7.96609
ENSG00000228432.1	DHFRP2	0.018043	-0.28813
ENSG00000204520.7	MICA	1.21691	0.780228
ENSG00000206337.6	HCP5	-0.78772	-0.144
ENSG00000233902.1		-1.85982	0.042243
ENSG00000204516.5	MICB	0.556188	4.97317
ENSG00000219797.2	PPIAP9	-0.15116	-0.09862
ENSG00000234006.1	DDX39B-AS1	0.3872	-0.1681
ENSG00000198563.8	DDX39B	0.885956	0.736102
ENSG00000254870.1	ATP6V1G2-DDX39B	-1.40178	-1.11059
ENSG00000204498.5	NFKBIL1	-0.49324	0.297
ENSG00000213760.5	ATP6V1G2	-0.00129	0.164596
ENSG00000226979.3	LTA	-0.01018	0.384333
ENSG00000232810.3	TNF	-0.02359	1.06451
ENSG00000227507.2	LTB	-1.11608	0.90196
ENSG00000204482.5	LST1	0.102682	-0.00807
ENSG00000204475.4	NCR3	-0.47541	0.370004
ENSG00000204472.7	AIF1	-0.19398	1.78644
ENSG00000204469.7	PRRC2A	0.627245	-0.09343
ENSG00000204444.6	APOM	-0.30446	0.290143
ENSG00000204463.7	BAG6	0.552192	-0.58018
ENSG00000227198.1	C6orf47-AS1	-0.23729	-0.8123
ENSG00000204439.2	C6orf47	-0.52872	-1.14573
ENSG00000204435.8	CSNK2B	-0.16011	0.03974
ENSG00000263020.1		-0.33089	-0.3851
ENSG00000204438.5	GPANK1	-0.1304	-0.17335
ENSG00000240053.7	LY6G5B	-0.51134	0.160631
ENSG00000204428.7	LY6G5C	-0.29639	0.347615
ENSG00000204427.7	ABHD16A	-0.38368	-1.68227
ENSG00000213722.4	DDAH2	-0.46399	0.09642
ENSG00000213719.4	CLIC1	0.012778	0.341322
ENSG00000204410.9	MSH5	0.08199	0.570409
ENSG00000255152.3	MSH5-SAPCD1	0.098967	-0.51106
ENSG00000228727.3	SAPCD1	0.147345	-0.16138
ENSG00000235663.1	SAPCD1-AS1	-0.0026	0.037552
ENSG00000204396.6	VWA7	-0.178	-0.88316
ENSG00000204394.8	VARS	0.109052	-0.48047
ENSG00000204392.5	LSM2	0.172499	-0.37376
ENSG00000204389.5	HSPA1A	-0.05944	-0.58904
ENSG00000204390.7	HSPA1L	-0.4089	-0.90917
ENSG00000204388.4	HSPA1B	-0.07803	-0.5395
ENSG00000204387.7	C6orf48	-0.63284	-0.67596
ENSG00000204386.5	NEU1	-0.57681	-0.90176
ENSG00000204371.6	EHMT2	-1.2471	0.247374
ENSG00000166278.9	C2	0.243803	0.324957
ENSG00000204366.3	ZBTB12	0.152698	0.472821
ENSG00000243649.4	CFB	-0.54396	0.83816
ENSG00000204351.5	SKIV2L	1.47098	1.41799
ENSG00000204356.6	NELFE	0.036776	0.402879
ENSG00000204344.9	STK19	0.174293	0.111393
ENSG00000204348.5	DXO	1.59878	0.810543
ENSG00000244731.3	C4A	-0.17626	-1.07593
ENSG00000233627.2	C4A-AS1	0.241763	-0.8064
ENSG00000204338.4	CYP21A1P	-0.50048	-0.47595
ENSG00000248290.1	TNXA	-0.1589	-0.2029
ENSG00000250535.1	STK19B	-0.7422	0.854086
ENSG00000224389.3	C4B	0.114475	-1.25785
ENSG00000229776.1	C4B-AS1	0.241763	-0.8064
ENSG00000231852.2	CYP21A2	-0.24586	-0.25483
ENSG00000168477.13	TNXB	-0.10734	-0.28698
ENSG00000213676.5	ATF6B	-0.47042	-0.01436
ENSG00000204315.3	FKBPL	0.120499	0.136367
ENSG00000221988.6	PPT2	-0.52245	-0.09374
ENSG00000258388.1	PPT2-EGFL8	0.142011	-0.02319
ENSG00000204314.6	PRRT1	-0.35802	-0.27496
ENSG00000241404.2	EGFL8	0.477164	-0.52487
ENSG00000204310.5	AGPAT1	0.84999	-0.31572
ENSG00000204308.6	RNF5	0.510103	0.248447
ENSG00000204305.8	AGER	0.004859	-0.01913
ENSG00000259382.1		-1.27646	-0.37525
ENSG00000204304.5	PBX2	-0.95248	0.05034
ENSG00000213654.5	GPSM3	-0.94796	0.095412
ENSG00000204301.5	NOTCH4	-0.54176	-0.05977
ENSG00000225914.1		1.38464	0.806011
ENSG00000237285.1	HNRNPA1P2	-0.18503	0.084484

## Sheet: Figure 6b
Fig 6b. p-values pQTL IFNAR2 in B cells vs. eQTL HLA-J-001 and HCG4P5-001 in LCLs
CHR	SNP	BP	IFNAR2 p-value	HLA-J-001 p-value	HCG4P5-001 p-value
6	rs2523399	29700079	2.842e-11	4.318e-19	2.154e-09
6	rs1610601	29700183	1.513e-05	3.064e-07	4.173e-08
6	rs2523398	29700500	2.842e-11	4.599e-19	2.925e-09
6	rs62391821	29700504	0.7654	0.04225	0.6727
6	rs7754067	29700519	8.069e-09	4.522e-14	3.664e-06
6	rs7753946	29700524	0.3299	0.4535	0.7655
6	rs2248693	29700576	0.000752	4.369e-09	0.02247
6	rs2735054	29700615	2.842e-11	4.318e-19	2.154e-09
6	rs7754692	29700763	0.3299	0.4535	0.7655
6	rs4084764	29700820	1.423e-08	8.961e-14	2.203e-06
6	6:29700840	29700840	4.576e-09	2.07e-22	5.915e-09
6	rs149166297	29700898	0.4375	0.826	0.06633
6	rs9258201	29701023	0.1615	0.4168	0.6634
6	rs2523396	29701308	4.576e-09	1.805e-22	4.039e-09
6	rs12663200	29701476	0.4375	0.826	0.06633
6	rs2735052	29701564	4.576e-09	1.805e-22	4.039e-09
6	rs7741597	29701661	0.3299	0.4535	0.7655
6	rs114250926	29701744	0.4375	0.826	0.06633
6	6:29701800	29701800	0.3299	0.4535	0.7655
6	rs7755571	29701943	0.3299	0.4535	0.7655
6	rs1610602	29702061	3.38e-06	4.569e-06	1.446e-06
6	rs2523395	29702510	4.576e-09	2.748e-22	3.051e-09
6	rs62391822	29702574	0.7654	0.04225	0.6727
6	rs150299534	29702618	0.4375	0.826	0.06633
6	rs2394159	29702679	8.731e-10	3.261e-22	6.003e-08
6	rs2248927	29702709	2.842e-11	3.624e-19	2.937e-09
6	6:29703018	29703018	0.3299	0.4535	0.7655
6	rs114986767	29703178	0.4375	0.826	0.06633
6	rs2394160	29703262	4.576e-09	1.805e-22	4.039e-09
6	rs2517945	29703433	2.842e-11	3.609e-18	3.735e-09
6	rs9258205	29703823	0.3299	0.4535	0.7655
6	rs1736916	29704083	0.000752	4.369e-09	0.02247
6	rs9258206	29704237	0.08547	0.5905	0.576
6	rs2743919	29704259	4.576e-09	1.805e-22	4.039e-09
6	rs1736915	29704316	2.852e-06	4.569e-06	1.446e-06
6	rs1736914	29704379	0.000752	4.369e-09	0.02247
6	rs1736913	29704400	0.0115	8.374e-08	0.1554
6	rs9258207	29704443	0.3299	0.4535	0.7655
6	rs116878102	29704556	0.4375	0.826	0.06633
6	rs1633099	29704633	2.852e-06	4.569e-06	1.446e-06
6	rs9368609	29704638	1.993e-07	4.963e-13	5.787e-06
6	rs2523394	29704673	2.842e-11	7.487e-18	7.268e-09
6	rs2517943	29704833	0.02543	1.13e-05	0.02878
6	rs115042142	29704897	0.4375	0.6501	0.01009
6	rs2743918	29704921	8.731e-10	3.261e-22	6.003e-08
6	rs114549249	29704988	0.4375	0.826	0.06633
6	6:29705028	29705028	2.852e-06	4.569e-06	1.446e-06
6	6:29705084	29705084	0.3299	0.4535	0.7655
6	rs2844832	29705219	4.576e-09	1.106e-21	1.858e-08
6	rs9258209	29705402	0.08547	0.5905	0.576
6	6:29705405	29705405	4.576e-09	1.805e-22	4.039e-09
6	rs9258210	29705479	0.1615	0.32	0.7957
6	rs2517942	29705507	2.842e-11	5.707e-19	1.882e-09
6	rs2523393	29705659	4.576e-09	1.805e-22	4.039e-09
6	rs2735051	29705688	1.108e-09	3.261e-22	6.003e-08
6	rs1736911	29705772	0.0002468	1.189e-09	0.08922
6	rs2523392	29705810	2.842e-11	3.624e-19	2.937e-09
6	6:29705824	29705824	0.000752	4.369e-09	0.02247
6	6:29706049	29706049	7.857e-09	4.475e-21	2.686e-08
6	rs2523390	29706050	0.02597	4.362e-05	0.08046
6	rs2523389	29706128	4.576e-09	1.805e-22	4.039e-09
6	rs9258211	29706180	0.3243	0.4535	0.7655
6	rs9258212	29706226	0.3243	0.4535	0.7655
6	rs116285139	29706228	0.5129	0.5751	0.1195
6	rs2844831	29706277	4.576e-09	1.805e-22	4.039e-09
6	rs142867641	29706372	0.4375	0.826	0.06633
6	rs9258213	29706691	0.1615	0.4168	0.6634
6	rs929160	29706793	2.852e-06	4.845e-06	2.209e-06
6	rs929159	29706889	2.852e-06	4.845e-06	2.209e-06
6	rs929158	29706900	2.852e-06	4.845e-06	2.209e-06
6	rs932338	29706933	0.000752	4.946e-09	0.01976
6	rs9258214	29707043	0.3299	0.4535	0.7655
6	rs4713239	29707050	1.993e-07	4.384e-13	8.887e-06
6	rs1633096	29707267	8.595e-09	1.871e-06	9.767e-08
6	rs9258215	29707307	0.3299	0.4535	0.7655
6	rs62391833	29707523	0.7654	0.01776	0.8796
6	rs9258216	29707530	0.3299	0.3402	0.7364
6	rs2844830	29707546	4.009e-09	1.613e-22	9.545e-09
6	rs9258217	29707660	0.3299	0.1355	0.9075
6	rs1736905	29707661	0.0003339	3.931e-07	1.374e-05
6	rs2523388	29707704	4.576e-09	1.805e-22	4.039e-09
6	rs146840734	29707890	0.01069	0.1071	0.2552
6	rs9258218	29708028	0.3299	0.3325	0.9212
6	rs2523387	29708090	4.576e-09	5.544e-23	2.522e-09
6	6:29708222	29708222	0.0003918	4.369e-09	0.02247
6	6:29708417	29708417	0.02434	1.13e-05	0.02878
6	rs17178441	29708466	0.004172	0.2386	0.8919
6	rs1610604	29708484	0.00123	4.369e-09	0.02247
6	rs4143366	29708522	0.7654	0.04225	0.6727
6	rs1610605	29708523	0.00123	4.369e-09	0.02247
6	6:29708728	29708728	0.00123	4.369e-09	0.02247
6	rs2844847	29708978	2.771e-11	3.624e-19	2.937e-09
6	rs932341	29709019	0.0005778	4.369e-09	0.02247
6	rs2743951	29709234	5.101e-09	9.09e-22	6.397e-09
6	rs2743950	29709286	0.02395	1.13e-05	0.02878
6	rs1610608	29709407	2.852e-06	4.611e-06	1.345e-06
6	6:29709636	29709636	0.000752	4.369e-09	0.02247
6	rs2517939	29709734	6.993e-10	8.979e-22	5.369e-08
6	rs885944	29709794	2.852e-06	4.569e-06	1.446e-06
6	rs885943	29709812	2.852e-06	4.611e-06	1.345e-06
6	rs2517938	29709840	0.08507	7.002e-05	0.05047
6	rs909732	29709867	0.000752	4.369e-09	0.02247
6	rs885942	29709949	2.852e-06	5.633e-06	1.61e-06
6	rs116097941	29710102	0.4375	0.826	0.06633
6	rs885941	29710380	4.069e-06	6.959e-08	1.692e-05
6	rs115635977	29710567	0.4375	0.826	0.06633
6	rs730858	29710628	0.02543	1.13e-05	0.02878
6	rs4713240	29710726	5.057e-07	9.712e-13	1.918e-05
6	rs1610612	29710831	2.852e-06	4.569e-06	1.446e-06
6	rs2076176	29710833	8.731e-10	3.261e-22	6.003e-08
6	rs1610613	29710963	0.000752	4.369e-09	0.02247
6	rs147406187	29711005	0.4375	0.826	0.06633
6	rs139199531	29711010	0.4375	0.826	0.06633
6	rs9258220	29711041	0.1615	0.4168	0.6634
6	6:29711124	29711124	8.731e-10	3.261e-22	6.003e-08
6	rs947819	29711173	4.069e-06	6.959e-08	1.692e-05
6	rs2743948	29711191	8.731e-10	3.261e-22	6.003e-08
6	rs114284711	29711234	0.4375	0.3739	0.02919
6	rs1610615	29711334	4.131e-06	6.959e-08	1.692e-05
6	rs1610740	29711340	0.003457	3.593e-09	0.02335
6	rs760145	29711362	0.05739	0.2739	0.05935
6	rs55792521	29711380	0.7654	0.04225	0.6727
6	rs1610741	29711524	0.000152	2.597e-06	0.0003029
6	rs9258222	29711562	0.3255	0.9003	0.8047
6	rs1610617	29711571	0.0007698	0.0001072	2.09e-05
6	rs2523386	29711747	0.01959	1.032e-05	0.03313
6	6:29711844	29711844	0.4375	0.826	0.06633
6	6:29712036	29712036	8.731e-10	3.261e-22	6.003e-08
6	6:29712175	29712175	0.3743	0.1572	0.6253
6	rs9258224	29712256	0.3894	0.08599	0.7744
6	rs9258225	29712704	0.5504	0.1091	0.8159
6	6:29712712	29712712	0.4375	0.826	0.06633
6	rs2844845	29712759	0.02073	1.032e-05	0.03313
6	rs1633091	29712866	0.001275	8.067e-09	0.02655
6	rs116444931	29712878	0.4375	0.826	0.06633
6	6:29712987	29712987	0.3743	0.1572	0.6253
6	rs2072894	29713036	0.5504	0.1091	0.8159
6	6:29713080	29713080	0.01363	0.2044	0.05385
6	rs9258227	29713155	0.3743	0.1572	0.6253
6	rs1633090	29713273	0.1685	0.8641	0.03803
6	rs2076175	29713370	1.993e-07	4.384e-13	8.887e-06
6	rs2076174	29713429	0.5504	0.1091	0.8159
6	6:29713465	29713465	0.04907	0.2832	0.06239
6	rs1633088	29713580	0.002632	6.88e-05	4.841e-06
6	rs9258228	29713613	0.3743	0.1572	0.6253
6	rs9258229	29713616	0.3743	0.226	0.5941
6	rs12662307	29713683	0.4375	0.826	0.06633
6	rs12662282	29713762	0.4375	0.826	0.06633
6	rs1737087	29713768	0.000752	4.369e-09	0.02247
6	rs12665462	29713824	0.4375	0.826	0.06633
6	rs2523385	29713926	0.02543	1.13e-05	0.02878
6	6:29714053	29714053	0.5504	0.1091	0.8159
6	rs1633087	29714060	0.1685	0.8641	0.03803
6	rs1737086	29714413	0.1685	0.8641	0.03803
6	rs9258236	29714557	0.5504	0.1091	0.8159
6	rs115015618	29714573	0.4375	0.826	0.06633
6	rs1625607	29714678	0.000752	4.369e-09	0.02247
6	6:29714965	29714965	0.04907	0.2244	0.07754
6	rs1622228	29715062	0.04907	0.283	0.06735
6	rs1622223	29715063	0.0009273	9.909e-05	4.162e-05
6	rs2015689	29715154	0.02543	1.13e-05	0.02878
6	rs34260811	29715332	1.993e-07	4.384e-13	8.887e-06
6	rs6901686	29715721	0.5504	0.1091	0.8159
6	rs1633086	29715762	0.2138	0.959	0.0542
6	rs9258241	29715857	0.5504	0.173	0.726
6	6:29715997	29715997	0.06372	0.283	0.06735
6	rs9258242	29716146	0.5504	0.1091	0.8159
6	rs116662437	29716169	0.4375	0.826	0.06633
6	rs6906587	29716207	0.1327	0.3082	0.2584
6	rs1633084	29716300	0.06372	0.3138	0.08418
6	6:29716390	29716390	0.1105	0.2474	0.0817
6	6:29716589	29716589	0.2602	0.9289	0.04079
6	rs115897579	29716750	0.4375	0.826	0.06633
6	rs114419664	29716805	0.1846	0.06038	0.1012
6	rs1633082	29716847	0.2563	0.9179	0.04801
6	rs117543560	29716872	0.4375	0.826	0.06633
6	rs1633081	29716901	0.2563	0.9179	0.04801
6	rs1737084	29717339	0.000752	4.369e-09	0.02247
6	rs12665401	29717380	4.837e-06	1.023e-07	4.613e-05
6	rs62391835	29717478	0.7654	0.04225	0.6727
6	rs1737083	29717811	0.08654	0.3138	0.08418
6	6:29717817	29717817	0.5504	0.1091	0.8159
6	rs1633080	29717826	0.08654	0.3138	0.08418
6	rs1737082	29717902	0.272	0.9179	0.04801
6	rs28359997	29717911	0.172	0.384	0.204
6	rs733841	29717980	0.000752	4.369e-09	0.02247
6	rs733839	29718094	0.2589	0.9179	0.04801
6	rs2517934	29718165	0.008294	2.475e-06	0.01802
6	rs4713242	29718220	8.558e-06	1.88e-12	2.196e-06
6	rs2517933	29718224	0.008294	2.475e-06	0.01802
6	rs733840	29718282	0.000752	4.369e-09	0.02247
6	rs1610733	29718383	0.08654	0.3138	0.08418
6	rs1610734	29718401	0.08654	0.3138	0.08418
6	rs1610735	29718519	0.0007078	0.0001613	0.000123
6	rs1610736	29718544	0.08654	0.3138	0.08418
6	rs3823318	29718578	0.5504	0.04996	0.4157
6	rs1610621	29718790	1.393e-05	4.46e-07	5.852e-07
6	rs55884048	29718955	0.7654	0.04225	0.6727
6	rs9258249	29719505	0.08547	0.231	0.09527
6	rs116507394	29719510	0.4375	0.826	0.06633
6	rs1610622	29719521	0.08654	0.3138	0.08418
6	rs909728	29719561	0.08654	0.3138	0.08418
6	rs116068878	29719577	0.3822	0.03254	0.001699
6	rs114725386	29719868	0.06742	0.8596	0.7234
6	6:29719899	29719899	0.000752	4.369e-09	0.02247
6	rs909726	29719991	0.000752	4.081e-09	0.01994
6	rs1610737	29720162	0.000752	1.612e-08	0.03114
6	rs17184883	29720175	0.4375	0.5746	0.01246
6	6:29720176	29720176	0.000752	4.369e-09	0.02247
6	rs909725	29720321	0.000752	4.369e-09	0.02247
6	rs909724	29720328	0.000752	7.392e-09	0.02366
6	rs3888780	29720406	0.5511	0.5818	0.05559
6	rs909723	29720480	0.000752	4.369e-09	0.02247
6	rs1610623	29720604	0.001131	4.369e-09	0.02247
6	rs17178518	29720726	0.4375	0.826	0.06633
6	rs17178525	29720792	0.4375	0.9922	0.06688
6	rs2743947	29720853	0.008294	2.475e-06	0.01802
6	rs4713243	29720961	8.388e-05	1.168e-06	0.0003101
6	rs1610624	29720997	0.2589	0.9292	0.1008
6	rs4713244	29721146	1.191e-06	8.195e-13	1.599e-05
6	rs2523407	29721305	0.008294	2.475e-06	0.01802
6	rs2394164	29721397	8.558e-06	2.167e-12	2.72e-06
6	rs1610625	29721415	0.0007078	0.0001334	0.0002102
6	rs115956149	29721477	0.01085	0.1071	0.2552
6	rs1610626	29721518	0.000752	4.369e-09	0.02247
6	rs9258253	29721532	0.2926	0.2814	0.02006
6	6:29721627	29721627	0.0002468	2.425e-09	0.0369
6	rs1611293	29721628	0.0002468	1.93e-09	0.05118
6	rs1611294	29721638	0.000752	4.369e-09	0.02247
6	rs1611296	29721738	0.2589	0.9874	0.08595
6	rs1611297	29721755	0.000752	4.369e-09	0.02247
6	rs182978364	29722005	0.9141	0.4621	0.09022
6	6:29722084	29722084	0.006521	9.874e-07	0.02674
6	rs6933762	29722340	0.000752	4.369e-09	0.02247
6	rs9391630	29722515	9.442e-08	2.046e-12	2.877e-05
6	rs2735050	29722597	0.000752	4.369e-09	0.02247
6	rs9258258	29722751	0.5504	0.04996	0.4157
6	rs115021230	29722994	0.4375	0.826	0.06633
6	rs9258259	29723021	0.5504	0.04996	0.4157
6	rs17438538	29723144	0.01363	0.2044	0.05385
6	rs9258260	29723161	0.5504	0.04996	0.4157
6	rs1633076	29723298	0.000752	4.369e-09	0.02247
6	rs62391842	29723360	0.7654	0.04225	0.6727
6	rs4947236	29723674	5.772e-05	1.168e-06	0.0003101
6	rs1737081	29723689	0.000752	4.369e-09	0.02247
6	rs1633074	29723763	0.000752	1.285e-09	0.007648
6	6:29723785	29723785	0.000752	4.74e-09	0.01023
6	rs9258262	29724064	0.5504	0.04996	0.4157
6	rs1633071	29724117	0.000752	4.461e-08	0.02949
6	6:29724147	29724147	0.000752	5.95e-09	0.02784
6	rs1633069	29724201	0.000752	4.834e-09	0.02579
6	rs116583473	29724245	0.4375	0.826	0.06633
6	rs1633066	29724367	0.001176	3.075e-11	0.00953
6	rs62391843	29724514	0.7654	0.04225	0.6727
6	rs1737079	29724745	0.000752	4.369e-09	0.02247
6	rs1737078	29724939	0.2589	0.9292	0.1008
6	rs115938232	29725013	0.02712	0.007089	0.002466
6	rs9258265	29725064	0.5504	0.1182	0.4979
6	rs73747624	29725294	0.8877	0.8911	0.8582
6	rs1737077	29725295	1.693e-05	8.834e-08	8.465e-08
6	rs1737076	29725321	0.2589	0.9292	0.1008
6	rs9258266	29725452	0.5511	0.5818	0.05559
6	rs1626636	29725598	0.000752	4.369e-09	0.02247
6	rs1633065	29725721	0.0007078	0.0001613	0.000123
6	rs1625695	29725724	0.2589	0.9654	0.1135
6	rs3131858	29725898	0.000752	4.369e-09	0.02247
6	rs1633064	29726015	0.000752	4.369e-09	0.02247
6	rs1633063	29726046	1.393e-05	8.834e-08	8.465e-08
6	rs6935107	29726169	0.1846	0.06038	0.1012
6	rs1633062	29726196	0.000752	4.369e-09	0.02247
6	rs1633061	29726423	0.000752	4.369e-09	0.02247
6	rs1633060	29726475	0.000752	2.149e-09	0.01923
6	rs1633059	29726550	0.2087	0.4411	0.162
6	rs1737075	29726712	0.000752	4.369e-09	0.02247
6	rs1633058	29726761	0.000752	4.369e-09	0.02247
6	rs115344325	29726777	0.4375	0.826	0.06633
6	rs1633057	29727023	0.000752	4.369e-09	0.02247
6	rs1633056	29727092	0.000752	4.369e-09	0.02247
6	rs1737074	29727100	0.000752	4.369e-09	0.02247
6	rs17178532	29727760	0.4375	0.826	0.06633
6	rs9258271	29727815	0.08547	0.231	0.09527
6	rs16867712	29727954	1.191e-06	8.195e-13	1.599e-05
6	6:29728057	29728057	0.000752	4.369e-09	0.02247
6	rs113795410	29728209	0.000752	4.369e-09	0.02247
6	rs1737073	29728243	0.000752	4.369e-09	0.02247
6	rs1610727	29728259	0.000752	8.148e-08	0.01728
6	rs1633055	29728308	0.000752	4.369e-09	0.02247
6	6:29728570	29728570	1.393e-05	1.162e-07	5.812e-08
6	rs62391844	29728621	0.7654	0.04225	0.6727
6	rs9258272	29728681	0.5504	0.04996	0.4157
6	rs1611278	29728763	0.000752	4.369e-09	0.02247
6	6:29728818	29728818	0.000752	4.369e-09	0.02247
6	rs1610728	29729003	0.000752	4.369e-09	0.02247
6	rs73398036	29729102	0.1846	0.02751	0.02175
6	rs1610630	29729286	0.000752	4.369e-09	0.02247
6	rs9258273	29729350	0.5511	0.5818	0.05559
6	rs1610631	29729606	0.000752	6.065e-09	0.03401
6	6:29729612	29729612	0.000752	5.665e-09	0.02074
6	rs9258274	29729817	0.5504	0.1091	0.8159
6	6:29729849	29729849	0.000752	4.369e-09	0.02247
6	6:29729924	29729924	1.393e-05	1.162e-07	5.812e-08
6	rs9500975	29730093	0.1846	0.02751	0.02175
6	rs9391660	29730095	1.191e-06	8.195e-13	1.599e-05
6	rs1611283	29730128	0.001753	6.346e-08	0.0008224
6	rs1633051	29730160	0.000752	4.369e-09	0.02247
6	rs1610633	29730185	1.393e-05	1.162e-07	5.812e-08
6	rs116790382	29730194	0.002128	0.9384	0.7184
6	6:29730353	29730353	0.000752	4.369e-09	0.02247
6	rs1737071	29730358	0.0002468	1.195e-09	0.05696
6	rs9500976	29730390	0.213	0.2088	0.6333
6	rs9258275	29730504	8.388e-05	1.564e-06	0.0002562
6	rs1633049	29730530	0.000752	4.369e-09	0.02247
6	rs1737070	29730546	0.000752	4.369e-09	0.02247
6	rs115140228	29730571	0.4375	0.826	0.06633
6	rs1633048	29730642	0.000752	4.369e-09	0.02247
6	rs1737069	29730730	0.0006529	3.795e-11	0.008646
6	6:29730769	29730769	0.1744	0.06038	0.1012
6	rs1611284	29730848	3.723e-10	4.297e-21	3.19e-10
6	rs1737068	29730923	0.000752	4.369e-09	0.02247
6	rs12661621	29731012	0.4375	0.826	0.06633
6	6:29731028	29731028	0.000752	5.494e-09	0.01285
6	rs12661638	29731204	0.4375	0.826	0.06633
6	rs1737066	29731228	0.0008287	4.369e-09	0.02247
6	rs1737065	29731241	0.000752	4.369e-09	0.02247
6	rs1737064	29731263	0.000752	4.369e-09	0.02247
6	rs1633046	29731272	0.000752	4.369e-09	0.02247
6	rs114492352	29731453	0.4375	0.826	0.06633
6	6:29731635	29731635	1.191e-06	1.732e-12	1.312e-05
6	rs7759482	29731687	1.191e-06	1.732e-12	1.312e-05
6	rs1611285	29731787	0.008294	1.818e-06	0.02232
6	rs9258276	29731791	0.08547	0.231	0.09527
6	rs1633045	29731811	0.000752	4.369e-09	0.02247
6	rs1633044	29731856	0.255	0.8989	0.08934
6	rs56287651	29731966	0.7654	0.04225	0.6727
6	rs7755928	29732243	1.191e-06	1.459e-12	4.798e-06
6	rs1626392	29732244	0.0001666	5.986e-09	0.03099
6	rs1625636	29732302	0.000752	2.419e-09	0.02429
6	rs1633043	29732394	0.0002468	6.177e-10	0.06095
6	6:29732407	29732407	1.308e-06	2.58e-12	1.885e-05
6	rs422343	29732430	0.004293	3.971e-08	0.02392
6	rs1737063	29732590	0.07396	0.8271	0.652
6	6:29732595	29732595	0.07396	0.7975	0.7105
6	rs370631	29732744	1.193e-05	2.955e-05	2.898e-06
6	rs2246856	29732775	0.005498	0.3382	0.5989
6	rs2523420	29732813	9.183e-08	1.146e-10	1.91e-07
6	rs9258278	29733123	0.06756	0.02001	0.1406
6	rs1633041	29733223	9.029e-05	0.03455	0.000626
6	rs1737059	29733288	0.0002612	0.0464	0.0004991
6	rs3132731	29733374	0.0002936	0.003499	0.7313
6	6:29733375	29733375	0.0001732	6.304e-10	0.0486
6	rs2735049	29733390	4.451e-18	7.749e-22	2.12e-12
6	rs1737057	29733420	9.029e-05	0.0464	0.0004991
6	rs1737056	29733537	9.029e-05	0.0502	0.000621
6	rs3906250	29733700	0.2926	0.2814	0.02006
6	rs2735048	29733701	3.031e-18	2.796e-22	4e-12
6	rs1737055	29733742	8.673e-07	2.323e-15	8.823e-05
6	rs1737054	29733807	9.029e-05	0.0464	0.0004991
6	rs2517931	29733838	4.451e-18	3.201e-22	3.045e-12
6	6:29733850	29733850	8.673e-07	2.323e-15	8.823e-05
6	rs9258285	29734006	0.7166	0.00327	0.8174
6	rs9258286	29734014	0.2926	0.2814	0.02006
6	rs2735046	29734098	1.183e-16	3.794e-22	2.093e-12
6	rs1737052	29734118	8.673e-07	2.323e-15	8.823e-05
6	rs1737051	29734184	9.029e-05	0.02537	0.002007
6	rs2523754	29734477	1.183e-16	6.391e-23	4.988e-13
6	rs12660712	29734634	0.5215	0.5595	0.3796
6	rs1737050	29734696	9.029e-05	0.0502	0.000621
6	rs2523753	29734727	1.183e-16	5.919e-22	1.241e-12
6	rs1737049	29735104	8.904e-05	0.02942	0.0002475
6	rs1612392	29735134	7.756e-05	0.03455	0.000626
6	rs1737048	29735225	7.756e-05	0.03455	0.000626
6	rs3873238	29735280	0.003453	0.007119	2.159e-05
6	rs1737047	29735289	8.904e-05	0.03602	0.0003086
6	rs2735044	29735391	7.756e-05	0.0464	0.0004991
6	rs9258288	29735455	0.0003773	0.0464	0.0004991
6	rs9258289	29735469	0.0003773	0.0464	0.0004991
6	rs2844844	29735533	4.987e-18	1.555e-21	1.563e-11
6	rs9258293	29735634	0.001575	0.003756	6.196e-07
6	rs9258294	29735659	0.07912	0.02001	0.1406
6	rs1737046	29735693	8.673e-07	9.81e-15	0.0001148
6	rs1737045	29735779	9.029e-05	0.03455	0.000626
6	rs28986310	29735797	0.03113	0.004444	0.003264
6	rs9258295	29735829	0.001575	0.003756	6.196e-07
6	rs1737044	29736011	9.029e-05	0.03455	0.000626
6	rs1737043	29736047	8.673e-07	2.323e-15	8.823e-05
6	rs1737042	29736152	0.0001037	0.02942	0.0002475
6	rs3094560	29736163	2.121e-18	7.375e-23	1.332e-11
6	rs1737041	29736229	9.029e-05	0.03455	0.000626
6	rs1737040	29736601	9.029e-05	0.03455	0.000626
6	rs1737039	29736608	0.0001732	1.523e-09	0.09905
6	rs1737038	29736691	0.0001037	0.02942	0.0002475
6	rs1737037	29736792	9.029e-05	0.03455	0.000626
6	rs1737036	29736995	0.0001037	0.02942	0.0002475
6	6:29737022	29737022	9.029e-05	0.03455	0.000626
6	rs2735043	29737074	3.031e-18	2.796e-22	4e-12
6	rs1737032	29737222	9.029e-05	0.03455	0.000626
6	rs1737031	29737481	0.0001037	0.02942	0.0002475
6	rs1737030	29737563	6.01e-07	2.243e-14	0.000368
6	rs1737029	29737595	0.0001037	0.02967	0.0003146
6	rs2844843	29737677	3.031e-18	2.796e-22	4e-12
6	6:29737871	29737871	0.5215	0.5595	0.3796
6	rs1737028	29737993	2.89e-05	0.04521	0.0006361
6	rs2844842	29737994	0.008029	0.7993	0.004785
6	rs12662310	29738013	0.4268	0.7698	0.7263
6	rs12663821	29738022	0.4268	0.7698	0.7263
6	rs3998770	29738042	0.8816	0.04225	0.6727
6	rs1611270	29738287	9.029e-05	0.03455	0.000626
6	6:29738298	29738298	9.029e-05	0.03455	0.000626
6	rs12665210	29738400	0.4268	0.4922	0.905
6	6:29738454	29738454	2.89e-05	0.04521	0.0006361
6	rs12662393	29738569	0.5215	0.5595	0.3796
6	rs1610726	29738665	0.0001037	0.02942	0.0002475
6	rs3888722	29739000	0.9348	0.04225	0.6727
6	rs885940	29739057	9.029e-05	0.03455	0.000626
6	rs885939	29739272	9.029e-05	0.03455	0.000626
6	rs885938	29739322	9.029e-05	0.03455	0.000626
6	rs1610635	29739434	9.029e-05	0.03455	0.000626
6	rs1610636	29739639	9.029e-05	0.03455	0.000626
6	rs1610637	29739906	9.029e-05	0.03455	0.000626
6	rs62391850	29740024	0.8816	0.04225	0.6727
6	rs7740113	29740034	0.5215	0.5595	0.3796
6	rs1633038	29740037	0.0001732	1.189e-09	0.08922
6	rs115484345	29740102	0.5215	0.5595	0.3796
6	rs2844841	29740166	5.985e-16	7.083e-24	1.45e-09
6	rs1610638	29740477	8.856e-06	9.014e-06	7.122e-06
6	rs115669448	29740546	0.5215	0.5595	0.3796
6	rs62391851	29740548	0.8816	0.04225	0.6727
6	rs9500978	29741111	0.5215	0.5595	0.3796
6	rs9500979	29741175	0.5215	0.5595	0.3796
6	rs9295811	29741199	0.5215	0.5595	0.3796
6	rs9258302	29741338	0.001575	0.003756	6.196e-07
6	rs9461548	29741449	0.4268	0.7698	0.7263
6	rs9468604	29741471	0.4268	0.7698	0.7263
6	rs9461549	29741475	0.5215	0.4493	0.9157
6	rs56392172	29741535	0.8816	0.04225	0.6727
6	rs9461551	29741555	0.4268	0.7698	0.7263
6	rs1737024	29741592	0.001261	0.0001408	0.003838
6	6:29741971	29741971	0.5215	0.5595	0.3796
6	rs1610639	29742003	8.856e-06	9.014e-06	7.122e-06
6	rs1611277	29742062	0.008029	0.7993	0.004785
6	rs1362068	29742108	2.89e-05	0.04521	0.0006361
6	rs9500982	29742220	0.5215	0.5595	0.3796
6	6:29742257	29742257	1.492e-16	7.083e-24	1.45e-09
6	rs1362070	29742299	2.89e-05	0.04521	0.0006361
6	rs9500983	29742342	0.5215	0.5595	0.3796
6	rs1362069	29742452	2.89e-05	0.04104	0.001204
6	rs78111854	29742532	0.006175	0.007119	2.159e-05
6	rs1633037	29742609	2.89e-05	0.04521	0.0006361
6	rs9500844	29742675	0.5215	0.5595	0.3796
6	rs1633036	29742809	6.33e-05	1.189e-09	0.08922
6	rs62394668	29742842	0.8816	0.04225	0.6727
6	rs1419641	29742846	9.029e-05	0.03455	0.000626
6	6:29742930	29742930	0.001575	0.003756	6.196e-07
6	rs9500845	29743117	0.5215	0.5595	0.3796
6	rs1633035	29743400	7.931e-05	0.02322	0.0001228
6	6:29743407	29743407	9.283e-05	1.189e-09	0.08922
6	rs9258304	29743435	0.2926	0.2814	0.02006
6	rs9258305	29743517	0.07912	0.02001	0.1406
6	rs2394168	29743525	0.5215	0.5595	0.3796
6	rs1633034	29743563	7.931e-05	0.02322	0.0001228
6	rs2394169	29743671	0.5215	0.5595	0.3796
6	rs1633033	29743788	0.0001037	0.02942	0.0002475
6	rs138925279	29743792	0.003453	0.007119	2.159e-05
6	6:29743812	29743812	0.5215	0.5595	0.3796
6	rs62394669	29744135	0.8816	0.04225	0.6727
6	6:29744577	29744577	2.89e-05	0.04301	0.0008603
6	rs2844838	29744609	0.0001037	0.03732	0.0008103
6	rs2844837	29744610	9.029e-05	0.04325	0.001887
6	rs2975038	29744623	1.492e-16	5.951e-24	1.863e-09
6	rs1633032	29744833	0.0001037	0.02536	0.0002625
6	rs12660933	29744915	0.5215	0.5595	0.3796
6	rs1633031	29744934	2.89e-05	0.0396	0.0006744
6	rs2517930	29745075	1.492e-16	5.951e-24	1.863e-09
6	6:29745078	29745078	0.5215	0.5595	0.3796
6	rs115765316	29745153	0.5215	0.5595	0.3796
6	rs2517929	29745175	1.492e-16	5.951e-24	1.863e-09
6	6:29745211	29745211	0.8816	0.04225	0.6727
6	rs1737021	29745321	2.89e-05	0.04521	0.0006361
6	rs2517928	29745350	1.492e-16	7.083e-24	1.45e-09
6	rs1618670	29745351	7.931e-05	0.02322	0.0001228
6	rs114168695	29745438	0.5215	0.5595	0.3796
6	rs2394685	29745439	6.982e-11	7.996e-12	4.78e-06
6	rs116425966	29745576	0.01108	0.145	0.1486
6	rs4122198	29745593	0.001575	0.003756	6.196e-07
6	rs9461552	29745632	0.5215	0.5595	0.3796
6	rs1615962	29745726	9.029e-05	0.03455	0.000626
6	rs1615251	29745761	2.89e-05	0.04521	0.0006361
6	rs1633030	29745794	0.0001037	0.02942	0.0002475
6	rs1614309	29745884	0.0001037	0.02942	0.0002475
6	rs2844836	29746023	0.008029	0.7993	0.004785
6	rs1633029	29746305	9.029e-05	0.03455	0.000626
6	rs1633028	29746367	0.0001037	0.02942	0.0002475
6	6:29746462	29746462	2.89e-05	0.04521	0.0006361
6	6:29746515	29746515	8.321e-05	1.189e-09	0.08922
6	rs1633025	29746527	8.321e-05	1.189e-09	0.08922
6	rs76779442	29746566	0.003453	0.007119	2.159e-05
6	rs1633024	29746657	2.89e-05	0.01219	0.01086
6	rs1633023	29746794	9.029e-05	0.04442	0.001093
6	rs1633022	29746803	9.029e-05	0.04442	0.001093
6	rs1633021	29746869	0.001261	0.0006444	0.004793
6	rs1633020	29747134	0.0001037	0.0351	0.0002419
6	rs2735042	29747373	0.0001037	0.02934	0.0002787
6	rs17185076	29747389	0.5671	0.8864	0.9546
6	rs1633019	29747561	7.931e-05	0.02318	0.0001396
6	rs1633018	29747587	0.0001037	0.02934	0.0002787
6	rs1630062	29747606	1.498e-05	0.03399	0.00166
6	rs1737020	29747685	0.0001037	0.04189	0.0006267
6	rs1737019	29747690	0.0001037	0.04189	0.0006267
6	rs12662186	29747871	0.2381	0.826	0.06633
6	rs879389545	29747872	2.89e-05	0.2656	0.005447
6	rs2735041	29747972	0.008029	0.8346	0.01085
6	rs1611227	29748040	2.89e-05	0.03154	0.0004975
6	rs1611228	29748139	0.0001037	0.02953	0.0002185
6	rs9468609	29748153	0.5215	0.5595	0.3796
6	rs116059712	29748190	0.1653	0.03563	0.04791
6	rs1611229	29748206	9.029e-05	0.03309	0.000415
6	rs1611230	29748308	7.931e-05	0.01568	9.235e-05
6	rs138766651	29748313	0.2381	0.826	0.06633
6	6:29748329	29748329	3.212e-05	0.04255	0.0003919
6	rs1611232	29748394	1.584e-05	5.442e-13	0.00425
6	rs148112094	29748410	0.2926	0.2814	0.02006
6	rs56059923	29748509	0.8816	0.04225	0.6727
6	rs1611233	29748523	9.029e-05	0.02068	0.0002651
6	rs1611234	29748641	0.0001037	0.05474	0.0004079
6	rs1611235	29748646	2.89e-05	0.09028	0.0006681
6	rs1611238	29748837	9.029e-05	0.02068	0.0002651
6	rs9468610	29748856	0.5215	0.5595	0.3796
6	rs140452595	29749193	0.2926	0.2814	0.02006
6	rs1611239	29749266	3.212e-05	0.06087	0.0008196
6	rs9468612	29749284	0.5215	0.5595	0.3796
6	rs138168337	29749292	0.01355	0.2044	0.05385
6	rs1611240	29749331	9.029e-05	0.05143	0.0001854
6	rs9468613	29749334	0.5215	0.5595	0.3796
6	rs149883163	29750107	0.2926	0.2814	0.02006
6	rs9468618	29750776	0.6305	0.1369	0.3973
6	rs9461553	29750816	0.5215	0.5595	0.3796
6	rs142268751	29751442	0.003453	0.01067	2.917e-05
6	rs1611262	29751928	0.008029	0.7734	0.005583
6	rs1611267	29752221	0.0001037	0.049	0.0001527
6	rs2394171	29752278	0.0001037	0.01587	8.618e-05
6	rs3129184	29752503	0.0001732	7.956e-10	0.1109
6	6:29752671	29752671	0.0001037	0.01527	0.0004005
6	rs9258373	29752703	0.07912	0.04634	0.09162
6	rs9258381	29753348	5.164e-06	5.915e-07	1.231e-05
6	rs9258382	29753370	0.0001037	0.01739	0.0001941
6	rs1737018	29753454	2.618e-05	0.03245	0.0006036
6	rs12662143	29753463	0.3832	0.5595	0.3796
6	rs12662144	29753466	0.3832	0.5595	0.3796
6	rs1737017	29753472	2.618e-05	0.02955	0.0005866
6	rs56290866	29753583	0.8816	0.04225	0.6727
6	rs1002044	29753729	9.029e-05	0.03455	0.000626
6	rs12665345	29753804	0.5215	0.5595	0.3796
6	rs67382831	29753831	0.8816	0.04225	0.6727
6	rs9258384	29753868	0.06756	0.02001	0.1406
6	rs1737016	29754000	8.673e-07	2.693e-15	0.0001763
6	6:29754016	29754016	9.029e-05	0.0197	0.0008
6	6:29754357	29754357	6.891e-05	0.02774	0.0003342
6	rs116487225	29754368	0.8816	0.01311	0.9842
6	rs140732003	29754879	0.5215	0.5595	0.3796
6	rs116572434	29754936	0.5215	0.5595	0.3796
6	rs9258385	29755059	0.2926	0.2814	0.02006
6	6:29755061	29755061	0.001261	8.318e-05	0.003107
6	rs12662918	29755073	0.003453	0.007119	2.159e-05
6	rs431305	29755208	2.284e-07	5.187e-13	1.262e-05
6	rs114608433	29755268	0.5215	0.5595	0.3796
6	rs2743941	29755451	0.0006668	6.577e-11	0.1233
6	rs2743940	29755760	5.985e-16	7.083e-24	1.45e-09
6	rs114673558	29755796	0.2381	0.9847	0.1337
6	6:29755922	29755922	2.89e-05	0.04521	0.0006361
6	rs2844835	29755990	7.987e-18	4.251e-25	8.251e-10
6	6:29756270	29756270	0.1844	0.9465	0.2747
6	rs1737013	29756301	9.029e-05	0.03455	0.000626
6	6:29756310	29756310	0.2926	0.2814	0.02006
6	rs9258391	29756368	0.2926	0.2814	0.02006
6	rs1737012	29756410	2.89e-05	0.04521	0.0006361
6	6:29756529	29756529	0.008029	0.7993	0.004785
6	rs1633015	29756672	9.029e-05	0.03455	0.000626
6	rs2394172	29756800	0.8372	0.035	0.9016
6	rs79153802	29756816	0.1653	0.07886	0.08191
6	rs111854840	29756820	0.1653	0.07886	0.08191
6	rs1737011	29756838	2.89e-05	0.04521	0.0006361
6	rs2735036	29756871	0.008029	0.7993	0.004785
6	rs1737010	29757000	2.89e-05	0.04521	0.0006361
6	rs2523751	29757006	0.01355	0.2044	0.05385
6	6:29757411	29757411	0.07912	0.02001	0.1406
6	rs1633014	29757608	7.931e-05	0.02322	0.0001228
6	rs2735035	29757715	1.492e-16	4.503e-24	1.749e-09
6	6:29757965	29757965	2.89e-05	0.04521	0.0006361
6	rs1611196	29757995	6.891e-05	0.02774	0.0003342
6	rs1737008	29758117	8.116e-05	5.746e-09	0.1344
6	rs9500846	29758222	0.5215	0.5595	0.3796
6	rs113307209	29758307	0.1082	0.07886	0.08191
6	rs1610640	29758525	2.89e-05	0.04521	0.0006361
6	rs3778614	29758704	0.003453	0.001516	2.583e-06
6	rs1633012	29758726	9.283e-05	5.746e-09	0.1344
6	rs1610641	29759066	3.897e-05	0.05563	0.001168
6	6:29759078	29759078	3.897e-05	0.05563	0.001168
6	rs3734818	29759222	0.2381	0.826	0.06633
6	rs1610643	29759310	9.029e-05	0.03455	0.000626
6	6:29759445	29759445	9.029e-05	0.03455	0.000626
6	rs17185132	29759511	0.5215	0.5595	0.3796
6	rs1610717	29759517	3.897e-05	0.05563	0.001168
6	rs1611199	29759620	3.897e-05	0.05563	0.001168
6	rs1611200	29759633	3.897e-05	0.05563	0.001168
6	rs115286819	29759729	0.5215	0.5595	0.3796
6	rs1611203	29759750	3.897e-05	0.05563	0.001168
6	rs1611207	29759876	2.89e-05	0.04521	0.0006361
6	rs1611208	29759885	9.029e-05	0.03455	0.000626
6	rs1611209	29759923	9.029e-05	0.03455	0.000626
6	rs1610645	29759996	8.367e-05	0.04521	0.0006361
6	rs45479291	29760029	0.9348	0.04225	0.6727
6	rs1737006	29760111	2.889e-05	0.05693	0.0009461
6	6:29760132	29760132	0.5215	0.5595	0.3796
6	rs7764777	29760149	0.7227	0.01075	0.8805
6	rs1610718	29760188	2.89e-05	0.04521	0.0006361
6	6:29760317	29760317	0.5215	0.8263	0.5037
6	rs61729757	29760462	0.5215	0.5595	0.3796
6	rs1611211	29760510	2.89e-05	0.04521	0.0006361
6	rs1611212	29760523	9.029e-05	0.03455	0.000626
6	rs45458093	29760536	0.9348	0.04225	0.6727
6	rs1611213	29760590	3.897e-05	0.05563	0.001168
6	6:29760605	29760605	3.414e-05	0.06383	0.002573
6	rs1610719	29760677	3.897e-05	0.09316	0.002105
6	rs115583841	29760765	0.5215	0.5595	0.3796
6	6:29760799	29760799	0.5671	0.8161	0.9694
6	rs1610646	29760819	6.891e-05	0.02774	0.0003342
6	6:29760856	29760856	0.5215	0.5595	0.3796
6	rs1610720	29761062	2.89e-05	0.07156	0.001411
6	rs115868643	29761118	0.4575	0.5595	0.3796
6	rs115031102	29761156	0.5215	0.5595	0.3796
6	rs77720030	29761253	0.006039	0.002173	2.843e-05
6	rs9500987	29761674	0.5215	0.5595	0.3796
6	rs9500988	29761906	0.4268	0.7698	0.7263
6	rs1611223	29761952	2.89e-05	0.04521	0.0006361
6	rs9258405	29762054	0.001215	0.0006124	8.14e-08
6	rs1610647	29762068	2.89e-05	0.04521	0.0006361
6	rs16895757	29762178	0.9378	0.04225	0.6727
6	rs9357085	29762303	1.53e-16	1.827e-23	9.752e-10
6	rs1737003	29762307	3.802e-05	0.05563	0.001168
6	rs55791644	29762639	0.9348	0.04225	0.6727
6	rs1633011	29762693	8.851e-05	0.03455	0.000626
6	rs1737002	29762903	8.851e-05	0.03235	0.0006637
6	rs1633010	29762942	7.789e-05	0.02322	0.0001228
6	rs59508891	29763066	0.5215	0.5595	0.3796
6	rs1633009	29763087	8.851e-05	0.03455	0.000626
6	rs143350195	29763732	0.2381	0.826	0.06633
6	rs3129185	29763762	0.0001017	0.0363	0.0002846
6	rs2523416	29763860	0.008029	0.7993	0.004785
6	rs2523415	29763999	0.1653	0.07886	0.08191
6	rs1633007	29764363	9.029e-05	0.03455	0.000626
6	rs1633006	29764374	9.029e-05	0.07956	0.002554
6	rs1633005	29764472	5.164e-06	5.915e-07	1.231e-05
6	rs1737000	29764548	9.029e-05	0.03455	0.000626
6	rs1736999	29764656	0.0001037	0.04004	0.0001973
6	rs1633004	29764663	9.029e-05	0.0464	0.0004991
6	6:29764759	29764759	2.89e-05	0.04521	0.0006361
6	rs1630969	29765001	9.029e-05	0.0301	0.0005338
6	6:29765003	29765003	0.5215	0.2477	0.4033
6	rs9468623	29765020	0.5215	0.2477	0.4033
6	rs1633002	29765047	9.029e-05	0.0301	0.0005338
6	rs2523414	29765087	0.2142	0.07886	0.08191
6	rs1633001	29765270	8.932e-05	0.03376	0.0002196
6	rs9366749	29765271	1.777e-18	5.925e-25	1.868e-09
6	rs1629068	29765291	9.029e-05	0.03787	0.0007628
6	rs1134664	29765325	0.1653	0.04349	0.06437
6	rs9461556	29765452	0.4767	0.6883	0.8886
6	rs9468624	29765574	0.4198	0.5595	0.3796
6	6:29765872	29765872	0.008029	0.7993	0.004785
6	rs9461557	29765925	0.4198	0.4921	0.4817
6	rs9258434	29765929	0.07912	0.02074	0.1424
6	rs2523755	29766082	0.008029	0.7993	0.004785
6	rs62394676	29766301	0.9348	0.04225	0.6727
6	rs1736995	29766505	9.283e-05	5.746e-09	0.1344
6	rs1736994	29766596	9.995e-05	0.03026	0.0014
6	rs1736992	29766742	2.527e-05	0.06372	0.001619
6	rs7773572	29766861	0.5671	0.9576	0.8022
6	6:29766926	29766926	7.931e-05	0.02937	0.0001804
6	rs28514417	29766969	6.891e-05	0.03917	0.001334
6	rs28372986	29767016	0.5215	0.5595	0.3796
6	rs28397055	29767074	0.5215	0.5595	0.3796
6	rs9380139	29767127	1.777e-18	2.406e-24	3.293e-09
6	6:29767345	29767345	0.5215	0.5595	0.3796
6	rs9258436	29767346	0.001575	0.002468	4.42e-07
6	rs1632997	29767388	6.891e-05	0.02056	0.0003286
6	rs1736987	29767566	0.001261	0.0004299	0.002848
6	rs9258437	29767611	0.009283	0.5962	0.1553
6	rs3873243	29767625	0.0002088	3.534e-05	1.974e-10
6	rs9461558	29767687	0.5215	0.5595	0.3796
6	rs28634576	29767743	0.5215	0.5595	0.3796
6	rs1736986	29767880	6.891e-05	0.02774	0.0003342
6	rs1736985	29767941	9.029e-05	0.03455	0.000626
6	6:29767982	29767982	0.2381	0.8814	0.889
6	rs1736984	29768037	2.702e-05	0.04521	0.0006361
6	rs1736983	29768049	9.029e-05	0.03455	0.000626
6	rs7741100	29768123	0.07912	0.02001	0.1406
6	rs2517922	29768301	0.1653	0.1175	0.1138
6	rs909722	29768326	7.931e-05	0.02322	0.0001228
6	rs1611185	29768344	4.188e-18	1.556e-16	8.15e-12
6	6:29768385	29768385	2.89e-05	0.05363	0.0005439
6	6:29768414	29768414	0.5215	0.5595	0.3796
6	rs909720	29768467	2.89e-05	0.05133	0.0008232
6	rs1610709	29768471	6.891e-05	0.03812	0.0003626
6	6:29768503	29768503	0.0004735	6.153e-05	1.111e-08
6	rs116501414	29768661	0.5215	0.8995	0.8781
6	rs909718	29768705	1.082e-07	5.641e-13	3.402e-05
6	rs117959012	29768748	0.5215	0.5595	0.3796
6	rs1610648	29768780	7.931e-05	0.02808	0.0001007
6	rs115764998	29768908	0.5215	0.5595	0.3796
6	rs1610649	29768917	0.0001098	0.001282	0.0005223
6	rs1610650	29768951	7.931e-05	0.02966	0.0002267
6	rs116036559	29768957	0.2381	0.5681	0.03351
6	rs1610651	29768958	2.75e-05	0.05659	0.0009012
6	rs114560706	29769032	0.5215	0.5595	0.3796
6	rs885937	29769063	2.89e-05	0.04521	0.0006361
6	rs9468626	29769246	0.5215	0.5595	0.3796
6	rs1610653	29769280	7.931e-05	0.03066	0.0002318
6	rs1610710	29769332	9.029e-05	0.02637	0.0006084
6	rs1610711	29769497	9.029e-05	0.03455	0.000626
6	rs1632996	29769507	2.89e-05	0.04521	0.0006361
6	rs1736982	29769521	4.221e-07	2.701e-15	0.0002126
6	rs1632995	29769621	2.89e-05	0.01219	0.01086
6	rs1610712	29769696	2.89e-05	0.04521	0.0006361
6	rs9258441	29769701	0.06756	0.02001	0.1406
6	rs1610713	29769717	7.931e-05	0.01752	0.0001193
6	rs9468627	29769719	0.5215	0.5595	0.3796
6	rs1610714	29769829	9.029e-05	0.03455	0.000626
6	rs9468628	29769839	0.4753	0.9564	0.7783
6	rs2272873	29769859	0.4753	0.9564	0.7783
6	rs1610654	29769907	9.029e-05	0.04125	0.0005219
6	rs57020131	29770000	0.4198	0.5595	0.3796
6	rs9500989	29770158	0.4198	0.5595	0.3796
6	rs1610655	29770187	9.029e-05	0.02637	0.0006084
6	rs3817824	29770255	0.4753	0.9564	0.7783
6	rs1736981	29770322	4.221e-07	2.701e-15	0.0002126
6	rs1610656	29770423	4.074e-05	0.04521	0.0006361
6	rs28627687	29770450	4.074e-05	0.04521	0.0006361
6	rs1610715	29770451	0.0001237	0.03455	0.000626
6	rs1611189	29770553	0.001261	0.0004299	0.002848
6	rs12661487	29770758	0.5215	0.5595	0.3796
6	6:29771066	29771066	2.89e-05	0.04521	0.0006361
6	rs1610658	29771080	9.029e-05	0.03455	0.000626
6	6:29771111	29771111	2.89e-05	0.04521	0.0006361
6	6:29771238	29771238	0.5215	0.5595	0.3796
6	rs1611190	29771298	6.698e-19	1.907e-22	5.065e-12
6	rs1632992	29771339	4.221e-07	2.701e-15	0.0002126
6	rs1610659	29771421	9.029e-05	0.03455	0.000626
6	rs9468629	29771595	0.5215	0.5595	0.3796
6	rs1610660	29771621	8.856e-06	9.014e-06	7.122e-06
6	rs1610661	29771654	9.029e-05	0.03455	0.000626
6	rs1611191	29771806	9.029e-05	0.03455	0.000626
6	rs1611192	29771879	0.001261	0.0004299	0.002848
6	6:29771905	29771905	2.89e-05	0.04521	0.0006361
6	rs1611194	29771922	2.89e-05	0.04521	0.0006361
6	rs1611195	29772059	9.029e-05	0.03455	0.000626
6	rs2394688	29772098	1.492e-16	3.687e-23	1.063e-09
6	rs1632989	29772145	1.082e-07	5.641e-13	3.402e-05
6	rs2394689	29772244	0.008029	0.7993	0.004785
6	rs1632988	29772395	0.0001036	0.05154	0.0008308
6	rs115907420	29772456	0.5215	0.5595	0.3796
6	rs72843818	29772484	0.0004735	6.254e-05	2.25e-09
6	rs115006024	29772486	0.5215	0.5595	0.3796
6	rs1632985	29772674	4.221e-07	2.715e-15	0.0001388
6	rs9500850	29772946	0.4753	0.9564	0.7783
6	rs2394173	29773158	1.492e-16	4.503e-24	1.749e-09
6	rs9295815	29773190	0.5215	0.5595	0.3796
6	rs1632984	29773392	0.0004185	3.166e-07	0.7975
6	rs2523412	29773459	0.008029	0.7993	0.004785
6	rs1736977	29773479	2.89e-05	0.04674	0.001401
6	rs1632983	29773509	7.931e-05	0.02607	0.0002134
6	rs9468630	29773541	0.5215	0.5595	0.3796
6	rs75187705	29773640	0.0004735	6.254e-05	2.25e-09
6	rs1632982	29773676	1.498e-05	0.03565	0.001967
6	rs1632981	29773686	7.931e-05	0.02607	0.0002134
6	rs1632980	29773720	0.0001037	0.03289	0.0004189
6	rs9258447	29773852	0.0002088	4.727e-05	1.225e-10
6	rs1624302	29773954	9.029e-05	0.03847	0.001023
6	rs1736976	29773999	1.498e-05	0.03565	0.001967
6	rs72843824	29774560	0.0007394	0.0001483	2.952e-08
6	rs2248870	29774620	9.029e-05	0.03502	0.0006299
6	rs2248871	29774627	9.029e-05	0.03502	0.0006299
6	rs150908530	29774647	0.2381	0.6499	0.1229
6	rs2523411	29774691	0.008052	0.9422	0.03858
6	rs9258448	29774709	9.029e-05	0.03502	0.0006299
6	rs2523410	29774761	9.029e-05	0.02244	0.0005163
6	rs116033990	29774792	0.0007394	6.254e-05	2.25e-09
6	6:29774793	29774793	1.082e-07	5.825e-13	2.123e-05
6	rs2517921	29774856	2.89e-05	0.04608	0.0006511
6	rs1632979	29774959	9.029e-05	0.03502	0.0006299
6	rs1736975	29774989	9.029e-05	0.03502	0.0006299
6	rs116410048	29775077	0.5215	0.5595	0.3796
6	6:29775163	29775163	3.414e-05	0.07019	0.003933
6	6:29775237	29775237	9.029e-05	0.03847	0.001023
6	rs1736973	29775346	9.029e-05	0.03847	0.001023
6	rs2523409	29775662	3.339e-19	4.44e-23	2.211e-11
6	rs9468631	29775848	0.5215	0.9498	0.1921
6	6:29775904	29775904	0.008029	0.7993	0.004785
6	rs9468632	29775939	0.5215	0.5595	0.3796
6	rs2735030	29775950	6.698e-19	6.839e-23	3.096e-12
6	rs1632977	29775965	3.414e-05	0.07019	0.003933
6	rs9258451	29776087	0.07912	0.02001	0.1406
6	rs9461559	29776108	0.5215	0.5595	0.3796
6	rs1736972	29776152	9.029e-05	0.03847	0.001023
6	6:29776239	29776239	0.0001657	0.03847	0.001023
6	rs1736971	29776322	0.0001199	0.03455	0.000626
6	rs1736970	29776360	3.849e-05	0.06383	0.002573
6	rs1736968	29776715	0.000103	0.03455	0.000626
6	rs1736967	29776878	0.000103	0.03455	0.000626
6	rs9295816	29777079	0.5215	0.6952	0.5821
6	6:29777107	29777107	1.082e-07	5.641e-13	3.402e-05
6	6:29777171	29777171	9.029e-05	0.03455	0.000626
6	rs1632972	29777346	0.0003261	3.166e-07	0.7975
6	rs1736966	29777394	9.029e-05	0.03455	0.000626
6	6:29777443	29777443	0.0002013	3.166e-07	0.7975
6	rs2735029	29777585	9.029e-05	0.03455	0.000626
6	rs116794060	29777608	0.2381	0.9847	0.1337
6	rs9295817	29777611	0.5215	0.6952	0.5821
6	rs9380141	29777676	2.097e-18	3.585e-25	8.402e-10
6	rs9295818	29777760	0.5215	0.5595	0.3796
6	rs9295819	29777831	0.5215	0.5595	0.3796
6	rs1736964	29777892	9.029e-05	0.03455	0.000626
6	6:29777911	29777911	0.0004185	3.166e-07	0.7975
6	rs1736963	29777983	9.029e-05	0.03455	0.000626
6	rs9357086	29778029	2.585e-10	8.942e-13	1.045e-06
6	rs2523408	29778109	3.414e-05	0.07313	0.002406
6	rs2517920	29778171	9.029e-05	0.04857	0.0004989
6	rs2517919	29778174	9.029e-05	0.04857	0.0004989
6	rs1611172	29778213	9.029e-05	0.04087	0.000596
6	rs1611173	29778240	6.698e-19	5.659e-22	5.669e-12
6	rs9468634	29778242	0.4753	0.9366	0.8154
6	rs9461562	29778271	0.5403	0.5073	0.3023
6	rs1611174	29778282	0.008029	0.7098	0.008103
6	rs1611175	29778318	9.029e-05	0.0496	0.0007566
6	rs1610697	29778419	9.029e-05	0.03455	0.000626
6	rs1610662	29778607	9.029e-05	0.04504	0.0007609
6	rs1736962	29778613	0.0004185	4.706e-07	0.7884
6	rs9500995	29778617	0.5215	0.5595	0.3796
6	rs1610663	29778626	3.414e-05	0.08453	0.003731
6	rs1611178	29778754	2.89e-05	0.04521	0.0006361
6	rs1610664	29778865	3.414e-05	0.06383	0.002573
6	6:29778898	29778898	9.029e-05	0.03455	0.000626
6	rs1611180	29778973	9.029e-05	0.08763	0.004104
6	rs1610699	29778987	3.414e-05	0.08174	0.003904
6	rs17178896	29779163	3.145e-05	2.378e-10	0.003289
6	rs1610665	29779203	9.029e-05	0.03455	0.000626
6	rs17185286	29779208	0.5215	0.531	0.3037
6	rs17185293	29779252	0.5215	0.5595	0.3796
6	rs1736961	29779470	1.358e-07	5.641e-13	3.402e-05
6	rs58552394	29779629	0.5215	0.5595	0.3796
6	6:29779635	29779635	5.615e-08	4.476e-13	7.853e-05
6	rs61276793	29779759	0.5215	0.5595	0.3796
6	6:29779806	29779806	9.029e-05	0.03891	0.0006023
6	rs1610667	29779829	9.029e-05	0.04828	0.001235
6	rs1610668	29779832	3.414e-05	0.06703	0.003142
6	rs56813912	29779977	0.5215	0.5595	0.3796
6	rs1610669	29780093	2.89e-05	0.02054	0.01948
6	rs57541649	29780111	0.5215	0.5595	0.3796
6	rs1610670	29780325	2.89e-05	0.04521	0.0006361
6	rs9258467	29780328	0.09701	0.02001	0.1406
6	rs3926748	29780332	0.0002736	2.895e-05	5.6e-11
6	rs753544	29780529	9.029e-05	0.02683	0.0006885
6	rs739780	29780621	2.89e-05	0.08238	0.002008
6	rs3888577	29780698	0.5215	0.5595	0.3796
6	rs885936	29780740	1.839e-06	1.118e-15	0.006678
6	rs753545	29780940	4.221e-07	2.701e-15	0.0002126
6	rs2743936	29781011	6.698e-19	3.154e-22	3.647e-12
6	rs2517917	29781020	0.5148	0.01994	0.8451
6	6:29781049	29781049	1.549e-19	3.383e-19	1.731e-13
6	rs9258468	29781328	0.2926	0.2814	0.02006
6	rs1610700	29781474	9.534e-05	0.04125	0.0005219
6	rs1610701	29781479	0.0001597	0.04521	0.0006361
6	6:29781521	29781521	3.996e-06	0.001318	3.55e-06
6	rs56353080	29781559	0.8182	0.04225	0.6727
6	rs1610703	29781613	9.609e-05	0.04521	0.0006361
6	rs17185307	29781684	0.2381	0.826	0.06633
6	rs1610673	29781703	0.0003572	0.03455	0.000626
6	6:29781805	29781805	0.4268	0.531	0.3037
6	rs1610674	29781886	0.0002976	0.06913	0.0004557
6	rs17178931	29781935	0.4753	0.7783	0.8579
6	rs17185314	29781962	0.4268	0.531	0.3037
6	rs1610704	29781987	0.0002976	0.02742	0.0002364
6	6:29782010	29782010	3.635e-08	0.0001784	6.387e-10
6	6:29782027	29782027	3.635e-08	6.856e-05	1.194e-10
6	rs79517832	29782114	0.000626	2.895e-05	4.264e-10
6	rs11753629	29782331	0.001328	0.001286	5.588e-06
6	rs1736959	29782470	0.000103	0.03455	0.000626
6	rs17185342	29782514	0.4268	0.531	0.3037
6	rs1736958	29782533	0.000103	0.03455	0.000626
6	6:29782621	29782621	0.0007808	0.0001866	1.15e-08
6	rs17185363	29782627	0.4268	0.531	0.3037
6	rs1736957	29782633	0.001844	0.03438	0.02498
6	rs1736956	29782690	7.659e-09	0.0001316	1.686e-09
6	rs1736955	29782786	9.029e-05	0.03455	0.000626
6	rs3888720	29782813	0.0007808	0.0001866	1.15e-08
6	rs1077432	29782868	9.029e-05	0.06173	0.001685
6	rs1077433	29783064	9.029e-05	0.03455	0.000626
6	rs1318083	29783219	9.029e-05	0.03455	0.000626
6	rs1633108	29783305	0.0001309	0.002185	0.002213
6	rs1633105	29783382	7.659e-09	0.0001316	1.686e-09
6	rs62394678	29783419	0.8816	0.04225	0.6727
6	6:29783444	29783444	0.0007808	0.0001866	1.15e-08
6	rs3890904	29783491	0.8816	0.02799	0.9996
6	rs1111673	29783529	9.029e-05	0.03455	0.000626
6	rs1079599	29783660	9.029e-05	0.03455	0.000626
6	6:29783822	29783822	7.659e-09	0.0001316	1.686e-09
6	rs72492273	29783949	0.0007808	0.0009688	1.592e-08
6	rs67281546	29784074	0.0007808	0.0004525	7.586e-07
6	6:29784192	29784192	1.242e-09	3.339e-05	1.32e-11
6	rs72492275	29784218	0.0007808	0.0001866	1.15e-08
6	rs72492276	29784248	0.0007808	0.0001866	1.15e-08
6	rs72846685	29784285	0.0007808	0.0001866	1.15e-08
6	rs139331180	29784309	0.0004735	5.098e-05	3.271e-09
6	rs58075773	29784310	0.8816	0.02799	0.9996
6	rs77911920	29784369	0.0007808	0.0001866	1.15e-08
6	rs72492277	29784460	0.0007808	0.0001866	1.15e-08
6	rs72492278	29784473	0.0007808	5.295e-05	6.378e-09
6	rs6457057	29784503	1.492e-16	4.503e-24	1.749e-09
6	rs1625361	29784514	2.414e-09	3.636e-07	5.029e-11
6	6:29784517	29784517	0.01355	0.2044	0.05385
6	rs61609080	29784543	0.8816	0.02799	0.9996
6	rs1633095	29784640	1.723e-09	2.736e-05	1.714e-11
6	rs9500851	29784692	0.4268	0.531	0.3037
6	rs6457058	29784693	2.552e-16	2.787e-19	7.18e-08
6	rs9500997	29784721	0.4268	0.531	0.3037
6	rs115920041	29784769	0.8816	0.02799	0.9996
6	rs72492279	29784822	0.0007808	0.0004005	1.751e-08
6	rs4993665	29784876	2.414e-09	1.866e-07	1.526e-11
6	rs114181339	29784983	0.8816	0.02799	0.9996
6	rs2517937	29785030	2.414e-09	2.906e-07	2.177e-11
6	rs2517936	29785042	0.1696	0.07886	0.08191
6	rs62394681	29785070	0.8816	0.04225	0.6727
6	rs7776026	29785101	1.492e-16	4.503e-24	1.749e-09
6	rs1620202	29785138	2.414e-09	1.355e-07	1.218e-11
6	rs1620173	29785149	9.029e-05	0.03455	0.000626
6	rs1619379	29785235	1.211e-05	0.001416	0.0003788
6	6:29785289	29785289	0.0007808	0.0001866	1.15e-08
6	rs1633078	29785384	1.211e-05	0.001416	0.0003788
6	rs1633077	29785513	2.414e-09	1.355e-07	1.218e-11
6	rs2735028	29785538	7.592e-06	0.03279	0.0002789
6	rs17185377	29785561	0.0007808	0.0001866	1.15e-08
6	rs17185384	29785563	0.2381	0.826	0.06633
6	rs2735027	29785594	2.414e-09	1.355e-07	1.218e-11
6	rs17185398	29785640	0.4268	0.531	0.3037
6	rs1736952	29785653	0.0004185	3.166e-07	0.7975
6	rs17179010	29785662	0.8816	0.04225	0.6727
6	rs17179017	29785671	0.8816	0.02799	0.9996
6	rs2517932	29785680	0.1696	0.07886	0.08191
6	rs1736951	29785776	7.592e-06	0.03279	0.0002789
6	rs17185412	29785784	0.0007808	0.0001866	1.15e-08
6	rs17185426	29785828	0.8816	0.04225	0.6727
6	rs1633075	29785893	1.242e-09	1.974e-05	2.228e-12
6	rs17179038	29785958	0.8816	0.02799	0.9996
6	rs1633067	29785996	7.592e-06	0.03279	0.0002789
6	rs1736950	29786005	3.052e-05	0.009596	1.895e-05
6	rs7742733	29786028	0.008132	7.791e-06	8.633e-06
6	rs17185440	29786057	0.8816	0.02799	0.9996
6	rs17185447	29786214	0.8816	0.02799	0.9996
6	rs2743933	29786220	0.008029	0.7993	0.004785
6	rs2743932	29786243	0.008029	0.7993	0.004785
6	rs17179066	29786265	0.8816	0.02799	0.9996
6	rs114532713	29786335	0.8816	0.04225	0.6727
6	rs62394682	29786409	0.8816	0.02799	0.9996
6	rs1736948	29786420	3.052e-05	0.01593	4.141e-05
6	rs1736947	29786432	2.414e-09	1.355e-07	1.218e-11
6	rs7743372	29786466	0.0007808	0.0001866	1.15e-08
6	rs1633053	29786487	2.414e-09	1.355e-07	1.218e-11
6	rs7743930	29786552	0.0007808	0.0001905	1.972e-08
6	rs1633047	29786644	3.052e-05	0.01825	4.655e-05
6	rs1736946	29786732	7.592e-06	0.03699	0.0003096
6	rs1736945	29786734	7.592e-06	0.03699	0.0003096
6	rs66776450	29786754	0.0007808	0.0001905	1.972e-08
6	rs56067910	29786766	0.8816	0.02799	0.9996
6	rs56221809	29786768	0.008132	7.663e-06	9.875e-06
6	rs56128518	29786873	0.8816	0.04225	0.6727
6	rs114707044	29786970	0.4268	0.5977	0.5098
6	rs2743931	29787072	0.0004185	3.166e-07	0.7975
6	rs1736944	29787174	2.414e-09	1.355e-07	1.218e-11
6	rs6911139	29787202	1.492e-16	4.503e-24	1.749e-09
6	rs116153101	29787228	0.4268	0.531	0.3037
6	6:29787237	29787237	0.008029	0.7993	0.004785
6	rs2394176	29787238	0.0007808	0.0001866	1.15e-08
6	rs1633040	29787258	2.414e-09	1.355e-07	1.218e-11
6	rs1633039	29787300	3.052e-05	0.01211	4.581e-05
6	rs2394177	29787369	0.0007808	0.0001623	3.105e-08
6	rs9258474	29787467	0.2926	0.2814	0.02006
6	rs55729140	29787532	0.8816	0.02799	0.9996
6	rs55970611	29787649	0.8816	0.02799	0.9996
6	rs72848310	29787750	0.0007808	0.0001866	1.15e-08
6	rs1736943	29787903	2.414e-09	9.783e-08	4.612e-11
6	rs60774155	29787905	0.0007808	0.0001866	1.15e-08
6	rs59457386	29787945	0.0007808	0.0001866	1.15e-08
6	rs2743930	29787976	6.698e-19	1.907e-22	5.065e-12
6	rs9468638	29788263	0.4268	0.531	0.3037
6	rs1155143	29788392	3.052e-05	0.01593	4.141e-05
6	rs34468824	29788423	0.0007808	0.0001866	1.15e-08
6	rs3873245	29788537	0.8816	0.02799	0.9996
6	rs35320382	29788569	0.008132	7.791e-06	8.633e-06
6	rs1610675	29788606	3.052e-05	0.01593	4.141e-05
6	6:29788689	29788689	0.008029	0.7993	0.004785
6	rs2523419	29788691	0.1653	0.07886	0.08191
6	6:29788757	29788757	0.0007808	0.0003615	1.255e-08
6	rs34543080	29788759	0.008132	2.749e-05	3.837e-05
6	rs1633017	29788770	0.0004185	3.166e-07	0.7975
6	rs56324548	29788794	0.8816	0.02799	0.9996
6	rs116677058	29788922	0.4268	0.531	0.3037
6	rs35494442	29788946	0.0007808	0.0003631	1.015e-08
6	6:29788997	29788997	4.379e-09	5.837e-07	7.474e-11
6	rs34833819	29788998	0.0007808	0.00127	7.935e-08
6	rs9258475	29789021	0.2926	0.2814	0.02006
6	rs72838204	29789083	0.000806	5.098e-05	3.271e-09
6	rs61331935	29789136	0.0007808	0.0001866	1.15e-08
6	rs1610677	29789171	2.11e-08	3.411e-08	6.729e-13
6	6:29789190	29789190	4.379e-09	1.355e-07	1.218e-11
6	rs1611146	29789523	0.008029	0.7993	0.004785
6	rs114102010	29789871	0.4412	0.531	0.3037
6	6:29789929	29789929	0.01355	0.2044	0.05385
6	rs1611148	29789939	0.008029	0.7993	0.004785
6	rs1611149	29789999	6.701e-09	1.355e-07	1.218e-11
6	rs56236016	29790563	0.8816	0.04225	0.6727
6	6:29790730	29790730	0.0007808	0.0006668	9.028e-08
6	rs7769235	29790763	0.0007808	0.0004195	4.069e-08
6	rs1611154	29790878	6.701e-09	6.333e-08	6.595e-12
6	rs1611155	29790880	3.895e-05	0.007231	8.33e-06
6	rs1611156	29790905	2.11e-18	1.907e-22	5.065e-12
6	rs6934957	29791033	4.668e-16	4.503e-24	1.749e-09
6	6:29791116	29791116	0.4412	0.531	0.3037
6	rs28721581	29791117	3.492e-05	2.378e-10	0.003289
6	rs1611157	29791220	2.11e-08	7.733e-08	3.045e-12
6	rs1610679	29791256	2.11e-08	7.949e-08	4.635e-12
6	rs72838212	29791452	0.0007808	0.0004241	6.438e-08
6	rs1610680	29791493	2.11e-08	3.411e-08	6.729e-13
6	rs1611158	29791542	3.895e-05	0.01172	1.482e-05
6	rs1611159	29791561	3.895e-05	0.01593	4.141e-05
6	6:29791736	29791736	2.11e-08	3.411e-08	6.729e-13
6	rs140232731	29791809	0.0004735	5.098e-05	3.271e-09
6	6:29791945	29791945	3.895e-05	0.01172	1.482e-05
6	rs72838213	29791979	0.0007808	0.0001866	1.15e-08
6	rs114588158	29791992	0.8816	0.04225	0.6727
6	rs1611164	29792011	6.701e-09	1.971e-07	2.537e-11
6	rs9501416	29792012	0.4268	0.531	0.3037
6	rs9501417	29792065	0.4268	0.531	0.3037
6	rs57146053	29792082	0.4268	0.531	0.3037
6	rs1611165	29792114	4.379e-09	1.526e-06	1.088e-11
6	6:29792269	29792269	5.748e-05	0.0005679	7.876e-05
6	rs62391962	29792442	0.8816	0.04225	0.6727
6	rs9258489	29792444	0.2926	0.2814	0.02006
6	rs62391963	29792470	0.8816	0.04225	0.6727
6	rs2735024	29792488	5.748e-05	0.0005679	7.876e-05
6	rs2249571	29792575	1.956e-07	7.186e-09	8.86e-13
6	rs3882582	29792635	0.0007808	0.0007339	7.464e-08
6	rs3882583	29792636	0.0007808	0.0007339	7.464e-08
6	rs2394696	29792692	0.0007808	0.0001866	1.15e-08
6	rs1233336	29792896	0.008029	0.7993	0.004785
6	rs1632951	29792958	2.11e-08	3.411e-08	6.729e-13
6	rs1632950	29792996	5.748e-05	0.0007205	6.516e-05
6	rs1736942	29793021	3.895e-05	0.01593	4.141e-05
6	rs150426937	29793162	0.4268	0.531	0.3037
6	rs114251653	29793224	0.4268	0.531	0.3037
6	rs1736940	29793362	4.379e-09	7.011e-08	9.844e-12
6	rs72838218	29793365	0.0007808	0.0001866	1.15e-08
6	rs1736939	29793385	5.748e-05	0.0005679	7.876e-05
6	rs9461563	29793460	0.4268	0.531	0.3037
6	rs1233335	29793581	0.008029	0.7993	0.004785
6	rs1736938	29793590	2.11e-08	7.252e-08	4.51e-12
6	rs72492280	29793610	0.0007808	0.0001866	1.15e-08
6	6:29793630	29793630	0.2926	0.2814	0.02006
6	rs1632949	29793724	5.748e-05	0.0005679	7.876e-05
6	rs1736937	29793876	5.748e-05	0.00029	6.896e-05
6	rs1632948	29794049	2.414e-09	1.355e-07	1.218e-11
6	rs1736936	29794317	1.243e-08	7.252e-08	4.51e-12
6	rs1736935	29794443	2.414e-09	1.355e-07	1.218e-11
6	rs3823321	29794467	0.001225	0.0001866	1.15e-08
6	rs1736934	29794482	4.132e-05	0.0005679	7.876e-05
6	rs17875389	29794484	0.4268	0.531	0.3037
6	rs3115630	29794501	0.001935	0.009178	0.7367
6	rs1632947	29794658	1.243e-08	3.411e-08	6.729e-13
6	6:29794860	29794860	1.243e-08	3.411e-08	6.729e-13
6	rs2249863	29794906	1.243e-08	3.411e-08	6.729e-13
6	rs2735022	29794933	1.243e-08	9.77e-08	3.143e-12
6	rs35674592	29794956	1.243e-08	3.411e-08	6.729e-13
6	rs1632944	29794989	1.243e-08	3.411e-08	6.729e-13
6	rs17875393	29795113	0.5215	0.5595	0.3796
6	rs1736933	29795136	9.221e-09	3.411e-08	6.729e-13
6	6:29795145	29795145	4.128e-09	1.355e-07	1.218e-11
6	rs17875395	29795222	0.4268	0.531	0.3037
6	rs17875396	29795231	0.4268	0.531	0.3037
6	rs1632943	29795253	4.128e-09	1.355e-07	1.218e-11
6	rs1233333	29795421	1.243e-08	1.317e-08	2.012e-13
6	rs17875397	29795566	0.4268	0.531	0.3037
6	rs1630223	29795636	1.243e-08	3.411e-08	6.729e-13
6	rs1630185	29795657	1.243e-08	3.411e-08	6.729e-13
6	6:29795720	29795720	0.0004185	3.166e-07	0.7975
6	rs6932888	29795747	4.668e-16	4.503e-24	1.749e-09
6	rs6932596	29795751	4.668e-16	4.503e-24	1.749e-09
6	rs1629329	29795768	2.414e-09	1.355e-07	1.218e-11
6	6:29795809	29795809	7.823e-09	1.374e-05	2.829e-13
6	rs41551813	29795913	0.4268	0.531	0.3037
6	rs1130355	29795993	1.613e-08	3.411e-08	6.729e-13
6	rs1626038	29796103	2.414e-09	1.355e-07	1.218e-11
6	6:29796106	29796106	0.4268	0.531	0.3037
6	rs1736927	29796115	2.414e-09	1.355e-07	1.218e-11
6	6:29796152	29796152	1.243e-08	3.411e-08	6.729e-13
6	rs1625035	29796257	2.414e-09	1.355e-07	1.218e-11
6	rs17875401	29796265	0.4268	0.531	0.3037
6	rs1624337	29796306	1.243e-08	3.411e-08	6.729e-13
6	rs1130356	29796327	2.795e-05	0.01593	4.141e-05
6	6:29796369	29796369	0.8816	0.04225	0.6727
6	rs12722477	29796376	0.0008061	0.0003282	1.507e-08
6	rs1632942	29796640	2.783e-09	1.69e-07	2.364e-11
6	rs17875404	29796675	0.4268	0.531	0.3037
6	rs1632941	29796685	1.243e-08	1.19e-08	2.805e-13
6	rs62391965	29796749	0.9348	0.04225	0.6727
6	rs1632940	29796768	0.005447	3.046e-06	0.3049
6	rs1736923	29796838	1.243e-08	3.411e-08	6.729e-13
6	rs114041958	29796934	0.4268	0.531	0.3037
6	rs1632939	29796935	1.243e-08	3.411e-08	6.729e-13
6	rs1632938	29796986	1.243e-08	3.411e-08	6.729e-13
6	rs17875405	29797155	0.4268	0.531	0.3037
6	rs1736920	29797173	2.414e-09	1.355e-07	1.218e-11
6	6:29797211	29797211	0.4268	0.531	0.3037
6	rs1632937	29797553	1.243e-08	3.411e-08	6.729e-13
6	rs1049033	29797639	8.19e-05	0.03455	0.000626
6	rs1130363	29797696	2.414e-09	1.355e-07	1.218e-11
6	rs1611627	29797782	7.823e-09	1.755e-06	2.394e-14
6	rs1632934	29797899	1.243e-08	3.411e-08	6.729e-13
6	rs1632933	29797933	1.243e-08	3.411e-08	6.729e-13
6	rs1736912	29797951	1.243e-08	3.411e-08	6.729e-13
6	rs1632932	29798039	1.243e-08	3.411e-08	6.729e-13
6	rs114038308	29798083	0.8816	0.04225	0.6727
6	rs915667	29798140	7.172e-08	1.963e-07	1.094e-10
6	rs915670	29798419	8.19e-05	0.03455	0.000626
6	6:29798425	29798425	2.414e-09	1.355e-07	1.218e-11
6	rs915668	29798459	2.414e-09	1.355e-07	1.218e-11
6	6:29798610	29798610	0.0004185	1.646e-06	0.7261
6	rs1710	29798617	2.303e-09	1.595e-07	4.504e-11
6	rs17179101	29798634	0.9348	0.04225	0.6727
6	rs17179108	29798642	0.5673	0.08066	0.5912
6	rs1063320	29798749	2.414e-09	1.355e-07	1.218e-11
6	rs9380142	29798794	1.215e-16	2.351e-23	1.493e-09
6	rs1610696	29798803	3.277e-05	0.01593	4.141e-05
6	rs1233331	29798834	0.01355	0.2044	0.05385
6	rs17875408	29799029	0.001101	0.006209	7.042e-06
6	rs1233330	29799103	0.0004185	3.166e-07	0.7975
6	6:29799116	29799116	3.277e-05	0.01593	4.141e-05
6	rs1611143	29799316	8.282e-05	0.02884	0.0004751
6	rs1611144	29799354	1.538e-08	1.172e-07	7.638e-13
6	rs3888781	29799383	0.8816	0.04225	0.6727
6	rs17875410	29799440	0.0005854	0.0003515	2.406e-08
6	rs452850	29799481	2.851e-07	2.142e-11	0.0005246
6	rs9258506	29799992	0.1203	0.1089	0.01773
6	rs12661041	29800062	0.0003509	0.01216	2.101e-06
6	rs3869053	29800067	0.8838	0.04225	0.6727
6	rs2517897	29800101	0.9117	0.2399	0.9954
6	rs12661061	29800106	0.0003509	0.01216	2.101e-06
6	rs2517896	29800142	0.7208	0.8329	0.7363
6	rs12662618	29800211	0.0001105	0.004678	2.858e-06
6	rs12661066	29800307	0.0003245	0.01216	2.101e-06
6	rs1233329	29800677	0.008029	0.3105	0.04049
6	rs72838286	29800921	0.0003245	0.01216	2.101e-06
6	rs1234836	29801035	0.000305	1.141e-07	0.9389
6	rs11753296	29801110	0.0003245	0.01216	2.101e-06
6	rs62391966	29801113	0.8838	0.04225	0.6727
6	rs1610682	29801324	6.085e-07	0.001318	3.55e-06
6	6:29801376	29801376	0.008029	0.7993	0.004785
6	rs2517892	29801474	0.01458	0.004128	0.0004642
6	rs56297686	29801652	0.8838	0.04225	0.6727
6	rs72838292	29801654	0.001646	0.002275	4.145e-10
6	rs72838293	29801791	0.0003245	0.01216	2.101e-06
6	rs61580820	29802021	0.1002	0.7156	0.1765
6	rs9380143	29802045	1.721e-21	6.357e-28	1.193e-10
6	rs7754512	29802314	0.0003245	0.01212	2.315e-06
6	rs7772553	29802321	0.0003245	0.01212	2.315e-06
6	rs41315714	29802532	2.391e-12	8.103e-12	8.518e-07
6	rs2523792	29802551	0.01458	0.00735	0.01293
6	rs62391982	29802676	0.8838	0.04225	0.6727
6	rs9380145	29802690	1.721e-21	6.357e-28	1.193e-10
6	rs1233328	29802814	0.008029	0.6757	0.008341
6	rs62391984	29802893	0.8838	0.04225	0.6727
6	6:29802928	29802928	0.0003245	0.01216	2.101e-06
6	rs17179122	29802967	0.0003245	0.01216	2.101e-06
6	rs17179129	29802971	0.8838	0.04225	0.6727
6	rs17179136	29802978	0.8838	0.04225	0.6727
6	rs2735020	29802985	0.7208	0.7035	0.9946
6	rs2517890	29803109	0.006954	0.0636	5.022e-05
6	6:29803114	29803114	0.8838	0.04225	0.6727
6	rs17185545	29803133	0.0003245	0.01216	2.101e-06
6	rs17179157	29803341	0.8838	0.04225	0.6727
6	rs9258508	29803377	0.06756	0.02001	0.1406
6	rs17179171	29803382	0.8838	0.04225	0.6727
6	rs2517889	29803388	0.01458	0.004128	0.0004642
6	6:29803505	29803505	0.01458	0.004128	0.0004642
6	rs17185566	29803523	0.8838	0.04225	0.6727
6	6:29803526	29803526	1.721e-21	6.357e-28	1.193e-10
6	rs2523790	29803650	0.01458	0.002839	0.0002267
6	rs16896049	29803730	0.8838	0.04225	0.6727
6	rs16896051	29803818	0.001646	0.002275	4.145e-10
6	rs9295821	29803880	1.932e-19	1.997e-26	2.419e-10
6	rs2735019	29803886	0.006954	0.0636	5.022e-05
6	rs59098250	29803927	0.001646	0.002275	4.145e-10
6	rs1233327	29804060	0.01355	0.2044	0.05385
6	rs1233326	29804071	0.0002432	1.141e-07	0.9389
6	rs72838299	29804077	0.0003245	0.01216	2.101e-06
6	rs16896052	29804176	0.8838	0.04225	0.6727
6	rs72838302	29804232	0.0003245	0.01216	2.101e-06
6	rs60690694	29804319	0.8838	0.04225	0.6727
6	rs2735018	29804409	0.7208	0.8329	0.7363
6	rs62391986	29804454	0.8838	0.04225	0.6727
6	rs72842103	29804478	0.001646	0.002275	4.145e-10
6	rs7765903	29804705	0.0003245	0.02965	3.4e-07
6	rs2523789	29804778	0.01458	0.004128	0.0004642
6	rs57066489	29805121	0.8838	0.04225	0.6727
6	rs2523786	29805149	0.01458	0.004128	0.0004642
6	rs2394179	29805166	0.01458	0.004128	0.0004642
6	rs2394180	29805199	0.0003245	0.01216	2.101e-06
6	rs57753710	29805276	0.8838	0.04225	0.6727
6	rs114474877	29805346	0.1124	0.826	0.06633
6	rs2394181	29805456	0.01458	0.004128	0.0004642
6	rs2253955	29805464	0.01458	0.004128	0.0004642
6	rs55936040	29805471	0.8838	0.04225	0.6727
6	rs2523783	29805480	0.7208	0.7035	0.9946
6	rs2394182	29805551	0.01458	0.004128	0.0004642
6	rs2517888	29805698	0.7208	0.7035	0.9946
6	rs2735015	29805741	0.01458	0.004128	0.0004642
6	rs2735014	29805809	0.006954	0.0636	5.022e-05
6	6:29805858	29805858	0.0003245	0.01216	2.101e-06
6	rs2253981	29805922	0.01458	0.004128	0.0004642
6	rs7755504	29806033	0.1002	0.7156	0.1765
6	rs2254071	29806062	0.01458	0.004128	0.0004642
6	rs1233324	29806107	0.0002432	1.141e-07	0.9389
6	rs34918044	29806122	0.0003537	0.0008554	1.475e-09
6	rs2254077	29806194	0.01458	0.004128	0.0004642
6	rs2523781	29806274	0.7208	0.7035	0.9946
6	rs2523780	29806331	0.0157	0.004128	0.0004642
6	rs9258525	29806341	0.07912	0.02001	0.1406
6	rs2735013	29806383	0.1322	0.07886	0.08191
6	rs78302703	29806557	0.1002	0.7156	0.1765
6	rs2523779	29806622	0.7208	0.8329	0.7363
6	rs407238	29806901	7.07e-13	5.369e-12	0.000143
6	rs76723605	29806981	0.001646	0.002275	4.145e-10
6	rs2735011	29807006	0.008011	0.0636	5.022e-05
6	rs58571887	29807077	0.9486	0.04225	0.6727
6	rs2735010	29807132	0.7208	0.8329	0.7363
6	rs1233322	29807154	0.008029	0.7993	0.004785
6	rs1233321	29807269	0.008029	0.7993	0.004785
6	rs2517887	29807393	0.006954	0.0636	5.022e-05
6	rs72842172	29807588	0.001646	0.002275	4.145e-10
6	rs55918403	29807591	0.9486	0.04225	0.6727
6	rs56061797	29807626	0.9486	0.04225	0.6727
6	rs2517886	29807685	0.006954	0.0636	5.022e-05
6	rs80123563	29807690	0.0003245	0.01216	2.101e-06
6	rs55665721	29807775	0.9486	0.04225	0.6727
6	rs2735009	29807853	0.006954	0.0636	5.022e-05
6	rs2523778	29807860	0.0157	0.004128	0.0004642
6	rs2743937	29807923	0.006954	0.0636	5.022e-05
6	rs2517884	29808004	0.7208	0.8329	0.7363
6	rs2735008	29808013	0.006954	0.0636	5.022e-05
6	rs1233320	29808032	0.008029	0.7993	0.004785
6	rs2735007	29808199	0.006954	0.0636	5.022e-05
6	rs12662231	29808244	0.0003245	0.01216	2.101e-06
6	rs2735006	29808253	0.006954	0.0636	5.022e-05
6	rs2735005	29808464	0.0157	0.002763	0.0003738
6	rs2735003	29808634	0.006954	0.0636	5.022e-05
6	rs2735002	29808718	0.0157	0.004128	0.0004642
6	rs2735001	29808729	0.7208	0.8329	0.7363
6	rs1611132	29808769	0.01355	0.2044	0.05385
6	rs2735000	29808775	0.006954	0.0524	3.815e-05
6	rs79287057	29808814	0.0003537	0.0008554	1.475e-09
6	rs9258537	29808861	0.008656	0.0524	3.815e-05
6	rs9258538	29808877	0.008656	0.0524	3.815e-05
6	rs2734998	29808951	0.006954	0.0524	3.815e-05
6	rs59641053	29808988	0.0003245	0.01216	2.101e-06
6	rs61569152	29809009	0.0003245	0.01216	2.101e-06
6	rs2523777	29809087	0.006954	0.0636	5.022e-05
6	rs2523776	29809194	0.7208	0.8329	0.7363
6	rs2523775	29809290	0.1002	0.04198	7.641e-07
6	rs1611133	29809382	6.085e-07	0.002206	5.09e-06
6	rs56166031	29809383	0.001646	0.002275	4.145e-10
6	rs4314521	29809508	0.9486	0.04225	0.6727
6	6:29809578	29809578	0.006954	0.04274	3.679e-05
6	rs3900927	29809579	0.9486	0.04225	0.6727
6	rs2734997	29809645	0.0157	0.004128	0.0004642
6	rs6457066	29809647	0.0003245	0.01216	2.101e-06
6	rs1476435	29809826	6.085e-07	0.001318	3.55e-06
6	rs1476570	29809860	0.08389	0.06445	0.008468
6	6:29809956	29809956	0.9486	0.04225	0.6727
6	rs2523773	29810113	0.006954	0.0636	5.022e-05
6	rs2734996	29810288	0.006954	0.08039	0.0001282
6	rs115412298	29810290	0.008282	0.03826	0.1938
6	rs2523772	29810325	0.7208	0.7035	0.9946
6	rs56733837	29810447	0.9486	0.04225	0.6727
6	rs58414786	29810467	0.9486	0.04225	0.6727
6	rs58452318	29810496	0.9486	0.04225	0.6727
6	rs1611134	29810520	0.01355	0.2044	0.05385
6	rs4607472	29810543	0.001646	0.002275	4.145e-10
6	rs2523771	29810712	0.7208	0.7035	0.9946
6	rs1611135	29810740	0.01355	0.2044	0.05385
6	rs60167059	29810851	0.9486	0.04225	0.6727
6	rs62392488	29810877	0.9486	0.04225	0.6727
6	rs2734995	29810945	0.5382	0.5951	0.4708
6	rs2523769	29811022	0.0157	0.004128	0.0004642
6	6:29811074	29811074	0.01361	0.0001187	3.223e-06
6	rs58530170	29811125	0.01361	0.0001187	3.223e-06
6	rs1611136	29811131	6.085e-07	0.001318	3.55e-06
6	rs55944615	29811215	0.001646	0.002275	4.145e-10
6	rs2844827	29811237	0.06062	0.001941	2.966e-05
6	rs57149040	29811383	0.001646	0.002275	4.145e-10
6	rs60071380	29811520	0.001646	0.002275	4.145e-10
6	6:29811709	29811709	0.9486	0.06873	0.7574
6	rs4084097	29811750	0.9486	0.04225	0.6727
6	6:29811767	29811767	0.1002	0.7156	0.1765
6	rs116773407	29811819	0.9486	0.04225	0.6727
6	rs4084096	29811868	0.01361	0.0001187	3.223e-06
6	rs9258550	29811876	0.3575	0.01488	0.3745
6	rs2734993	29812119	0.7208	0.7035	0.9946
6	rs35161773	29812130	0.01361	0.0001187	3.223e-06
6	rs2734992	29812156	0.7208	0.7035	0.9946
6	rs74364713	29812171	0.001646	0.002275	4.145e-10
6	rs35826581	29812197	0.01361	0.0001043	3.409e-06
6	rs34532525	29812241	0.01361	0.0001985	4.314e-06
6	rs36027729	29812255	0.9486	0.04225	0.6727
6	rs35787407	29812278	0.01361	0.004404	4.159e-07
6	rs5013310	29812404	0.01361	0.0001187	3.223e-06
6	rs5013309	29812442	0.009929	0.0001148	4.073e-06
6	rs5013308	29812445	0.9486	0.03981	0.6133
6	rs2734991	29812454	0.7208	0.7035	0.9946
6	rs2734990	29812505	0.06062	0.001941	2.966e-05
6	rs9258554	29812559	0.007812	0.5901	0.01284
6	rs72843666	29812564	0.01361	0.0001187	3.223e-06
6	rs3094644	29812578	0.0002432	2.106e-07	0.9291
6	rs2734989	29812643	0.8167	0.2399	0.9954
6	rs72843667	29812727	0.01361	0.0001187	3.223e-06
6	rs2523768	29812750	0.06062	0.003001	2.652e-05
6	rs72843668	29812769	0.01361	0.0002156	2.649e-06
6	rs2523767	29812807	0.06062	0.003001	2.652e-05
6	rs2523766	29812834	0.7208	0.7035	0.9946
6	rs72843669	29812880	0.001646	0.002558	1.692e-09
6	rs72843670	29812895	0.01361	3.322e-05	7.897e-07
6	rs114853934	29812896	0.9486	0.01537	0.8103
6	6:29812956	29812956	0.1002	0.7156	0.1765
6	rs62392493	29812958	0.9486	0.06849	0.6976
6	rs2517879	29812974	0.06062	0.003001	2.652e-05
6	rs72843672	29813004	0.001646	0.002275	4.145e-10
6	rs9258555	29813016	0.7208	0.7035	0.9946
6	rs73747715	29813055	0.001646	0.002275	4.145e-10
6	rs62392494	29813240	0.01361	0.0001187	3.223e-06
6	rs3132727	29813363	0.0002432	1.141e-07	0.9389
6	rs2517878	29813380	6.085e-07	0.001318	3.55e-06
6	rs3873257	29813409	0.06062	0.001941	2.966e-05
6	rs114583127	29813430	0.9486	0.04225	0.6727
6	rs60108193	29813481	0.007734	0.002275	4.145e-10
6	rs115811566	29813489	0.9486	0.04225	0.6727
6	rs61538976	29813497	0.007734	0.002275	4.145e-10
6	rs3873258	29813528	0.7208	0.7035	0.9946
6	rs57595769	29813565	0.9486	0.04225	0.6727
6	rs3873259	29813573	0.06062	0.001941	2.966e-05
6	rs3873260	29813682	0.06062	0.001941	2.966e-05
6	rs57581141	29813836	0.8046	0.04225	0.6727
6	rs58918579	29813855	0.8046	0.04225	0.6727
6	rs57803507	29813870	0.8046	0.04225	0.6727
6	rs9258557	29813942	0.7208	0.7035	0.9946
6	rs9258558	29814057	0.7208	0.7035	0.9946
6	rs9258559	29814250	0.7208	0.7035	0.9946
6	rs6935644	29814340	0.001646	0.002275	4.145e-10
6	rs4081563	29814364	0.9486	0.04225	0.6727
6	rs72843681	29814465	0.001646	0.002275	4.145e-10
6	rs3998738	29814553	0.9486	0.04225	0.6727
6	rs72843683	29814589	0.001646	0.002275	4.145e-10
6	rs72843684	29814673	0.001646	0.002275	4.145e-10
6	rs1611750	29814778	6.085e-07	0.001371	1.149e-06
6	rs74636342	29814840	0.00266	0.004336	6.436e-10
6	rs9689483	29814960	0.002175	0.002275	4.145e-10
6	rs115460701	29814986	0.9486	0.04225	0.6727
6	rs3094179	29815571	0.001559	0.001713	1.192e-10
6	rs80097577	29815636	0.002175	0.006392	3.723e-10
6	6:29815637	29815637	0.0002432	1.141e-07	0.9389
6	6:29815694	29815694	0.9486	0.04225	0.6727
6	6:29815713	29815713	0.0002013	1.141e-07	0.9389
6	6:29815787	29815787	0.06485	0.001941	2.966e-05
6	rs2894118	29815984	0.001646	0.002275	4.145e-10
6	rs2394183	29816010	0.001646	0.002275	4.145e-10
6	rs6923284	29816034	0.8167	0.2399	0.9954
6	rs28743486	29816041	0.9486	0.04225	0.6727
6	rs2394184	29816282	0.001646	0.002275	4.145e-10
6	rs62392521	29816289	0.9486	0.04225	0.6727
6	6:29816371	29816371	0.0003537	0.001796	2.25e-09
6	rs2394186	29816421	0.0214	0.5055	0.04423
6	rs28743648	29816495	0.001646	0.002218	3.901e-10
6	rs28724990	29816542	0.005091	3.69e-05	2.496e-07
6	rs28743711	29816633	0.01361	0.0001187	3.223e-06
6	rs55799039	29816641	0.001646	0.002275	4.145e-10
6	6:29816809	29816809	0.1002	0.7156	0.1765
6	rs28764567	29817011	0.001646	0.001313	4.677e-10
6	rs56271566	29817086	0.9486	0.05364	0.7971
6	rs2523765	29817106	4.972e-15	9.792e-11	0.002074
6	rs113846945	29817115	0.1323	0.3091	0.5566
6	rs28764613	29817123	0.001646	0.002275	4.145e-10
6	rs28764628	29817153	0.001646	0.002275	4.145e-10
6	rs9380146	29817244	1.35e-12	9.466e-12	1.273e-07
6	rs62392523	29817253	0.9486	0.04225	0.6727
6	rs72843700	29817279	0.001646	0.002275	4.145e-10
6	rs62392524	29817288	0.9486	0.04225	0.6727
6	rs72845903	29817322	0.001646	0.002275	4.145e-10
6	rs3886811	29817379	0.9486	0.04225	0.6727
6	rs28764750	29817523	0.001646	0.002275	4.145e-10
6	rs72845906	29817532	0.001646	0.002275	4.145e-10
6	rs2523764	29817617	6.279e-08	1.176e-10	9.991e-13
6	rs73747778	29817878	0.007027	0.004336	6.436e-10
6	rs11759549	29817923	0.1002	0.7156	0.1765
6	rs72845909	29817938	0.01361	0.0003345	6.406e-06
6	rs2734988	29817995	7.696e-05	3.086e-07	0.0002434
6	rs3094178	29818000	5.053e-06	0.0005857	0.7943
6	6:29818004	29818004	0.2695	0.9038	0.3164
6	rs3115628	29818021	4.903e-06	0.000425	0.6461
6	6:29818030	29818030	0.0002432	1.141e-07	0.9389
6	rs2523763	29818123	4.811e-22	2.992e-24	5.891e-13
6	rs28669293	29818127	0.001646	0.002275	4.145e-10
6	rs28552659	29818132	0.001646	0.002275	4.145e-10
6	6:29818159	29818159	1.582e-19	1.997e-26	2.419e-10
6	rs28728979	29818165	0.6405	0.004553	0.4318
6	6:29818229	29818229	4.811e-22	2.992e-24	5.891e-13
6	rs9258568	29818231	0.03413	0.03507	1.013e-06
6	rs9258569	29818236	0.7208	0.7035	0.9946
6	rs28457697	29818267	0.001646	0.002275	4.145e-10
6	6:29818330	29818330	0.03413	0.03507	1.013e-06
6	rs9258571	29818365	0.7208	0.7035	0.9946
6	rs9258572	29818366	0.7208	0.885	0.8943
6	rs2734986	29818568	1.62e-05	6.076e-06	2.941e-06
6	rs2734985	29818662	0.0002612	8.535e-07	7.277e-05
6	rs2523762	29818716	0.0002612	7.107e-07	6.674e-05
6	rs2523761	29818726	5.343e-05	4.662e-06	2.159e-06
6	rs2517870	29818744	0.0002612	8.535e-07	7.277e-05
6	rs2523760	29818841	0.0002612	8.535e-07	7.277e-05
6	rs3893527	29818868	0.7208	0.7035	0.9946
6	rs72845913	29819040	0.001646	0.002275	4.145e-10
6	rs2247504	29819077	5.838e-06	4.697e-09	2.794e-13
6	rs2523759	29819093	0.0002612	4.575e-07	2.466e-05
6	rs2523758	29819198	0.000195	5.912e-07	7.66e-05
6	rs2975035	29819202	1.324e-21	6.357e-28	1.193e-10
6	rs9258585	29819280	0.5967	0.9332	0.7728
6	rs12528253	29819281	0.0177	0.9986	0.04745
6	rs2517869	29819325	0.0001332	2.277e-07	2.721e-05
6	rs2517868	29819338	0.0001332	4.299e-07	7.964e-05
6	rs72845918	29819375	0.0004159	0.001297	2.359e-10
6	rs2107199	29819475	0.02114	0.0101	2.979e-06
6	rs3998725	29819489	0.02114	0.0101	2.979e-06
6	rs7451408	29819541	0.0001332	2.277e-07	2.721e-05
6	rs1317834	29819554	0.0001332	2.277e-07	2.721e-05
6	rs3880454	29819648	1.702e-06	1.113e-10	2.948e-13
6	rs2107198	29819662	0.0004159	0.001297	2.359e-10
6	6:29819695	29819695	0.0001332	2.181e-07	3.473e-05
6	rs3892860	29819741	0.0001332	2.181e-07	3.473e-05
6	rs2428509	29819813	0.0001332	2.277e-07	2.721e-05
6	rs2508053	29819909	2.882e-06	1.524e-10	2.623e-13
6	rs2508052	29820002	1.62e-05	6.076e-06	2.941e-06
6	rs2508051	29820034	0.0002612	8.118e-07	2.061e-05
6	rs2508050	29820047	0.7843	0.09167	0.5227
6	rs9258605	29820110	0.06756	0.02001	0.1406
6	rs9258606	29820170	0.0002612	4.947e-07	5.707e-05
6	rs9258610	29820253	0.0002612	4.575e-07	2.466e-05
6	rs3115627	29820278	4.811e-22	8.005e-24	2.703e-12
6	rs5013087	29820329	0.0002612	4.575e-07	2.466e-05
6	rs5013088	29820389	0.0002612	4.575e-07	2.466e-05
6	rs5013089	29820448	1.62e-05	2.107e-06	1.905e-06
6	rs3862293	29820466	0.02061	0.0144	7.179e-06
6	rs5013091	29820487	0.0002612	4.575e-07	2.466e-05
6	rs9258616	29820488	0.5915	0.8795	0.6711
6	rs5013092	29820494	0.0002612	4.575e-07	2.466e-05
6	rs2523757	29820496	0.01355	0.2044	0.05385
6	rs9258618	29820503	0.1107	0.02001	0.1406
6	rs5013093	29820586	0.0002612	4.294e-08	2.34e-05
6	rs5013094	29820587	0.0002612	4.294e-08	2.34e-05
6	rs9258621	29820638	0.0002612	5.667e-07	2.759e-05
6	rs3928943	29820655	0.0004077	0.001297	2.359e-10
6	rs3128910	29820670	0.0002612	4.575e-07	2.466e-05
6	rs2523756	29820717	2.882e-06	3.977e-10	4.898e-13
6	rs2734984	29820831	0.0002612	4.575e-07	2.466e-05
6	rs2734983	29820951	1.62e-05	3.39e-06	7.331e-07
6	6:29820977	29820977	0.8538	0.08242	0.9998
6	rs17185580	29821018	0.8538	0.08038	0.7572
6	rs2517866	29821032	1.62e-05	3.39e-06	7.331e-07
6	rs16896119	29821050	0.0004077	0.001297	2.359e-10
6	6:29821204	29821204	3.241e-06	9.451e-11	2.6e-12
6	rs9258628	29821205	0.02061	0.009	1.842e-05
6	rs17179213	29821221	0.8538	0.08242	0.9998
6	rs17179220	29821235	0.07362	0.891	0.1027
6	rs3094643	29821268	4.811e-22	7.319e-24	4.74e-13
6	6:29821269	29821269	2.882e-06	1.591e-10	1.393e-13
6	rs3094176	29821270	1.62e-05	1.07e-06	9.049e-07
6	rs9258631	29821293	0.5915	0.8795	0.6711
6	rs9258632	29821321	0.02061	0.00806	3.986e-06
6	rs17179234	29821340	7.595e-05	0.0004512	6.298e-10
6	rs17179241	29821370	0.0005423	0.001297	2.359e-10
6	rs2247719	29821384	0.0002612	4.575e-07	2.466e-05
6	rs2247720	29821402	3.241e-06	1.524e-10	2.623e-13
6	rs2247726	29821434	0.008029	0.7993	0.004785
6	rs17185636	29821439	0.8538	0.08242	0.9998
6	rs2734982	29821567	1.582e-19	5.878e-26	3.043e-10
6	rs17185650	29821587	0.0177	0.9986	0.04745
6	rs17185657	29821606	7.595e-05	0.0004512	6.298e-10
6	rs17179270	29821642	0.0177	0.9986	0.04745
6	rs17179277	29821683	0.8538	0.08242	0.9998
6	rs17179284	29821684	0.03038	0.04789	0.001567
6	rs17179291	29821685	0.03038	0.04789	0.001567
6	rs2734981	29821692	0.0002612	5.908e-07	2.044e-05
6	rs2734980	29821896	0.0002612	7.332e-07	2.841e-05
6	rs2517862	29821937	1.62e-05	5.822e-06	9.934e-07
6	rs2517861	29821982	0.0002612	3.557e-07	1.416e-05
6	rs3115626	29822061	1.342e-05	0.0002349	0.4437
6	rs9258645	29822131	0.0002612	3.335e-07	1.493e-05
6	rs2975034	29822139	1.582e-19	2.266e-26	1.538e-10
6	rs73416985	29822174	0.08695	0.3071	0.02529
6	6:29822189	29822189	2.882e-06	1.149e-10	1.456e-13
6	rs77003338	29822200	0.8538	0.04461	0.8181
6	rs9258648	29822241	2.882e-06	2.121e-10	1.709e-12
6	rs9258649	29822242	2.882e-06	5.839e-11	5.998e-12
6	rs2975033	29822261	1.582e-19	2.266e-26	1.538e-10
6	rs9258650	29822301	2.882e-06	1.149e-10	1.456e-13
6	rs9258651	29822355	2.882e-06	3.494e-11	5.728e-14
6	rs2905756	29822413	1.582e-19	2.266e-26	1.538e-10
6	rs9258652	29822415	1.62e-05	5.822e-06	9.934e-07
6	rs58005484	29822432	0.08559	0.03813	0.0001106
6	rs79082336	29822518	0.08695	0.3071	0.02529
6	rs2517860	29822521	0.0002612	7.332e-07	2.841e-05
6	rs9258654	29822532	0.02061	0.00806	3.986e-06
6	rs75346690	29822557	0.08695	0.3071	0.02529
6	rs2517859	29822571	0.0002612	7.332e-07	2.841e-05
6	rs2517858	29822621	0.008029	0.7993	0.004785
6	rs2517857	29822649	1.62e-05	8.057e-07	2.591e-07
6	rs2517856	29822659	1.62e-05	2.536e-06	2.133e-07
6	rs61162280	29822726	0.8538	0.08242	0.9998
6	rs3094175	29822923	2.882e-06	1.524e-10	2.623e-13
6	rs3094174	29822954	2.882e-06	1.845e-11	1.126e-13
6	rs3094173	29822955	0.0002612	7.239e-08	1.762e-05
6	rs9258665	29822982	0.02061	0.00806	3.986e-06
6	rs2428510	29823027	2.882e-06	1.524e-10	2.623e-13
6	rs59865635	29823062	0.08695	0.3071	0.02529
6	rs2734979	29823161	2.882e-06	1.524e-10	2.623e-13
6	rs2517855	29823164	1.62e-05	3.39e-06	7.331e-07
6	rs16896139	29823191	0.9486	0.04225	0.6727
6	6:29823296	29823296	2.882e-06	2.255e-07	3.534e-09
6	rs2844826	29823319	2.882e-06	1.524e-10	2.623e-13
6	rs73419103	29823479	0.08695	0.3071	0.02529
6	rs3128909	29823571	1.342e-05	0.0002349	0.4437
6	rs3132726	29823606	4.233e-07	0.0005014	0.9665
6	rs116105157	29823614	0.0009087	2.896e-07	0.001742
6	6:29823616	29823616	0.0009087	2.896e-07	0.001742
6	rs73419109	29823703	0.08695	0.3071	0.02529
6	rs2517852	29823729	2.882e-06	9.463e-11	5.967e-13
6	6:29823782	29823782	2.882e-06	9.463e-11	5.967e-13
6	rs2517850	29823800	0.0002612	4.575e-07	2.466e-05
6	rs2517849	29823819	2.882e-06	9.463e-11	5.967e-13
6	rs2508049	29823883	1.62e-05	3.39e-06	7.331e-07
6	rs6919513	29823994	2.882e-06	9.463e-11	5.967e-13
6	rs72845950	29823998	0.0004077	0.0007802	5.268e-10
6	rs9258679	29824059	2.882e-06	9.463e-11	5.967e-13
6	rs9258682	29824160	1.846e-05	1.338e-10	2.766e-13
6	rs9258684	29824172	0.3648	0.1831	0.06516
6	rs9258687	29824235	0.02061	0.00806	3.986e-06
6	rs3128908	29824267	0.0001823	1.141e-07	0.9389
6	rs9258689	29824287	2.882e-06	1.524e-10	2.623e-13
6	rs9258690	29824340	0.0002612	4.575e-07	2.466e-05
6	rs9258691	29824427	0.02061	0.00806	3.986e-06
6	rs9258692	29824497	2.882e-06	1.524e-10	2.623e-13
6	rs9258702	29824742	2.882e-06	6.937e-11	1.571e-13
6	rs1611667	29824904	2.882e-06	1.524e-10	2.623e-13
6	6:29824994	29824994	0.0002351	1.141e-07	0.9389
6	rs1611668	29825109	3.387e-06	1.524e-10	2.623e-13
6	rs1611670	29825239	3.387e-06	1.263e-10	1.031e-13
6	rs2517847	29825275	3.387e-06	1.789e-09	1.04e-12
6	rs1611671	29825284	3.387e-06	1.242e-10	1.054e-13
6	rs9258711	29825349	0.02061	0.007176	2.056e-06
6	rs1611674	29825434	1.561e-06	5.35e-08	1.282e-14
6	rs1611678	29825510	1.436e-05	5.193e-06	1.242e-06
6	rs1611679	29825551	2.611e-06	1.197e-10	4.088e-13
6	6:29825566	29825566	4.356e-22	1.397e-24	5.006e-13
6	rs1611684	29825846	2.611e-06	2.571e-10	5.267e-13
6	rs12660689	29825883	0.0004077	0.001297	2.359e-10
6	6:29825999	29825999	0.03038	0.002793	0.002853
6	rs1611685	29826011	2.611e-06	4.878e-10	3.858e-13
6	rs73407772	29826023	0.08695	0.1618	0.01876
6	rs1611686	29826066	2.611e-06	4.878e-10	3.858e-13
6	6:29826092	29826092	1.582e-19	1.997e-26	2.419e-10
6	rs56068459	29826149	0.9486	0.04225	0.6727
6	rs76175937	29826150	0.08695	0.3071	0.02529
6	rs9258724	29826188	0.1215	0.1831	0.06516
6	rs9258725	29826214	0.059	0.0005743	2.895e-05
6	rs77496362	29826218	0.08695	0.3071	0.02529
6	rs9258726	29826336	0.059	0.0005743	2.895e-05
6	rs9258727	29826480	0.059	0.0005743	2.895e-05
6	6:29826488	29826488	2.611e-06	1.524e-10	2.623e-13
6	rs55662140	29826549	0.9486	0.05033	0.7034
6	rs1611689	29826726	1.284e-05	3.39e-06	7.331e-07
6	6:29826739	29826739	0.02061	0.00806	3.986e-06
6	rs1611690	29826810	2.611e-06	1.524e-10	2.623e-13
6	rs1611691	29826907	1.284e-05	3.39e-06	7.331e-07
6	rs1611692	29826962	2.611e-06	4.748e-11	1.654e-12
6	rs141143417	29827079	0.0004077	0.001297	2.359e-10
6	rs1611694	29827149	1.284e-05	3.39e-06	7.331e-07
6	rs9258736	29827178	0.02061	0.00806	3.986e-06
6	rs10428803	29827304	0.08695	0.4313	0.08086
6	rs9258737	29827330	0.1215	0.1831	0.06516
6	rs1611695	29827332	1.284e-05	3.39e-06	7.331e-07
6	rs1611696	29827357	0.01355	0.2044	0.05385
6	rs1611697	29827385	0.01355	0.2044	0.05385
6	rs9258738	29827390	0.059	0.0005743	2.895e-05
6	6:29827597	29827597	1.62e-05	3.39e-06	7.331e-07
6	rs9258739	29827663	0.059	0.0005743	2.895e-05
6	rs1611699	29827753	2.882e-06	1.524e-10	2.623e-13
6	rs1611700	29827788	2.882e-06	1.524e-10	2.623e-13
6	rs9258740	29827899	0.02061	0.00806	3.986e-06
6	rs1611701	29827956	1.62e-05	6.076e-06	2.941e-06
6	6:29828019	29828019	0.0002432	1.141e-07	0.9389
6	6:29828051	29828051	4.811e-22	2.992e-24	5.891e-13
6	rs9258741	29828270	0.07912	0.02001	0.1406
6	rs9258742	29828276	0.06756	0.02001	0.1406
6	6:29828310	29828310	4.233e-07	0.0005014	0.9665
6	rs17185692	29828316	0.8538	0.08242	0.9998
6	6:29828435	29828435	1.62e-05	6.076e-06	2.941e-06
6	rs1611704	29828467	4.811e-22	2.992e-24	5.891e-13
6	6:29828493	29828493	2.882e-06	1.524e-10	2.623e-13
6	rs6937645	29828584	0.08695	0.3071	0.02529
6	rs1611706	29828622	1.62e-05	3.39e-06	7.331e-07
6	rs2523822	29828660	1.582e-19	1.997e-26	2.419e-10
6	rs1611707	29828669	2.882e-06	1.524e-10	2.623e-13
6	rs1611708	29828744	2.882e-06	1.524e-10	2.623e-13
6	rs3094171	29828790	4.233e-07	0.0005014	0.9665
6	rs9295822	29828880	0.08695	0.3071	0.02529
6	rs1611709	29828886	2.882e-06	2.263e-10	2.447e-13
6	rs1611710	29828916	2.882e-06	1.524e-10	2.623e-13
6	rs9258750	29828972	0.02061	0.009656	4.539e-06
6	rs1611711	29829108	2.882e-06	1.524e-10	2.623e-13
6	rs1611713	29829251	2.096e-09	4.949e-09	2.883e-17
6	rs73745901	29829253	0.0004077	0.002465	3.758e-10
6	rs3094170	29829265	0.0002432	1.141e-07	0.9389
6	rs1611714	29829407	1.62e-05	3.39e-06	7.331e-07
6	rs16896166	29829450	0.9486	0.04225	0.6727
6	rs9258755	29829464	0.06756	0.02001	0.1406
6	rs1611715	29829482	4.811e-22	2.992e-24	5.891e-13
6	6:29829484	29829484	0.5915	0.8795	0.6711
6	rs62391661	29829494	0.9486	0.04225	0.6727
6	rs1611716	29829514	1.62e-05	3.39e-06	7.331e-07
6	rs2517830	29829566	1.47e-05	8.729e-12	0.006605
6	rs1611717	29829577	2.882e-06	1.524e-10	2.623e-13
6	rs1611718	29829592	1.62e-05	3.39e-06	7.331e-07
6	rs3128906	29829596	4.733e-07	0.001106	0.8052
6	rs9258762	29829655	0.1215	0.1831	0.06516
6	rs9468643	29829871	0.08695	0.3071	0.02529
6	rs3094169	29829986	1.342e-05	0.0003279	0.4453
6	rs1611720	29829994	2.882e-06	1.524e-10	2.623e-13
6	rs72845990	29830045	0.0004077	0.001297	2.359e-10
6	rs7760172	29830074	0.0177	0.9986	0.04745
6	rs9258764	29830179	0.1215	0.1831	0.06516
6	rs1611721	29830209	1.62e-05	3.39e-06	7.331e-07
6	rs58993253	29830213	0.0004077	0.001297	2.359e-10
6	rs9258766	29830411	0.059	0.0005743	2.895e-05
6	rs1611723	29830505	2.883e-05	6.345e-09	9.901e-11
6	rs2517829	29830529	0.7843	0.09167	0.5227
6	rs9258769	29830531	0.1215	0.1831	0.06516
6	rs72845994	29830551	0.0004077	0.001297	2.359e-10
6	rs1611724	29830570	2.801e-06	1.524e-10	2.623e-13
6	rs111434580	29830591	0.03038	0.01029	0.004079
6	rs9258771	29830652	0.059	0.0005743	2.895e-05
6	6:29830660	29830660	2.801e-06	1.524e-10	2.623e-13
6	rs1611725	29830670	1.354e-05	3.39e-06	7.331e-07
6	6:29830706	29830706	1.04e-16	9.508e-29	2.084e-10
6	rs1611727	29830725	1.354e-05	3.39e-06	7.331e-07
6	rs13195617	29830732	1.694e-12	5.531e-12	4.297e-07
6	rs3094656	29830751	0.0002432	5.503e-08	0.8648
6	6:29830768	29830768	2.801e-06	1.524e-10	2.623e-13
6	rs151188422	29830777	0.9486	0.04225	0.6727
6	rs1611728	29830800	2.801e-06	1.524e-10	2.623e-13
6	rs1611729	29830823	2.801e-06	1.524e-10	2.623e-13
6	6:29830918	29830918	0.01355	0.2044	0.05385
6	rs1611732	29831008	2.882e-06	1.524e-10	2.623e-13
6	rs3891492	29831052	0.059	0.0005743	2.895e-05
6	rs765649	29831058	2.882e-06	3.038e-07	3.309e-09
6	rs1362091	29831351	2.882e-06	1.524e-10	2.623e-13
6	rs3891491	29831372	0.059	0.0005743	2.895e-05
6	6:29831418	29831418	1.62e-05	3.39e-06	7.331e-07
6	rs3128904	29831466	0.0004607	1.141e-07	0.9389
6	rs9258788	29831532	0.1215	0.1831	0.06516
6	rs1611737	29831571	2.882e-06	1.524e-10	2.623e-13
6	rs3094168	29831577	0.0002432	1.141e-07	0.9389
6	rs62391663	29831657	0.8538	0.1183	0.9331
6	rs1611738	29831706	1.62e-05	3.39e-06	7.331e-07
6	rs1611739	29831798	2.882e-06	2.816e-10	3.639e-13
6	rs1611740	29831814	1.62e-05	6.321e-06	1.93e-06
6	rs77899164	29831931	0.0177	0.9986	0.04745
6	rs1611741	29831983	2.606e-18	5.306e-30	1.421e-10
6	rs9258794	29831987	0.02888	0.0002759	2.918e-05
6	rs9258795	29832016	0.08398	0.0006577	5.656e-05
6	rs1611742	29832043	4.408e-06	3.474e-10	4.126e-12
6	rs1611743	29832046	4.408e-06	6.404e-11	1.007e-12
6	rs9258796	29832085	0.1215	0.1831	0.06516
6	rs73725442	29832119	0.000568	0.001503	7.2e-10
6	rs9258797	29832170	0.07855	0.001925	8.569e-05
6	rs72848609	29832282	0.000568	0.001297	2.359e-10
6	rs2524035	29832332	2.58e-05	8.227e-06	0.1235
6	rs9258804	29832375	0.05418	0.001129	4.321e-05
6	rs9258805	29832381	0.1215	0.2636	0.09186
6	rs73725445	29832407	0.0004077	0.001299	6.74e-10
6	rs1611744	29832479	1.62e-05	6.151e-06	2.202e-07
6	rs116742675	29832497	0.9486	0.01378	0.9178
6	rs1611745	29832516	1.62e-05	4.545e-06	2.716e-07
6	rs9258811	29832526	0.03936	0.0003755	0.0002462
6	rs9258812	29832600	0.03936	0.0005424	0.0004809
6	rs1611746	29832692	1.62e-05	4.545e-06	2.716e-07
6	rs1611747	29832695	1.383e-05	1.952e-09	3.061e-10
6	rs9258816	29832764	0.1215	0.1831	0.06516
6	rs2734977	29832840	1.62e-05	3.495e-06	4.146e-07
6	rs2517827	29832846	0.01644	4.13e-05	0.004833
6	rs9468645	29832867	0.08695	0.3071	0.02529
6	6:29832907	29832907	0.0001689	5.535e-08	0.8323
6	rs2975032	29832908	0.7843	0.09167	0.5227
6	rs2975031	29832919	1.04e-06	0.0002814	0.7963
6	rs34939740	29832926	0.03717	0.0905	0.1714
6	rs2975030	29832966	1.561e-08	2.098e-17	0.005503
6	rs2508046	29833033	0.357	0.04548	0.04721
6	rs3128900	29833057	0.0004523	3.28e-07	0.7479
6	rs3094166	29833102	0.0001408	1.141e-07	0.9389
6	rs62391664	29833109	0.9486	0.04225	0.6727
6	rs112944494	29833117	0.0006817	0.001557	7.85e-10
6	rs2251892	29833128	5.276e-11	2.19e-16	4.57e-06
6	rs2844825	29833198	1.895e-16	9.508e-29	2.084e-10
6	rs2734975	29833253	3.285e-17	1.531e-25	2.733e-10
6	rs3094165	29833541	1.919e-05	2.677e-09	0.00452
6	rs2844824	29833664	4.708e-10	1.047e-11	0.001398
6	rs2734974	29833779	0.00752	0.0006575	0.002842
6	rs2523818	29833840	9.466e-20	5.267e-27	1.133e-09
6	rs3094164	29833847	1.962e-08	2.262e-13	0.004505
6	rs3128899	29833877	1.962e-08	2.262e-13	0.004505
6	rs2734973	29833948	0.3059	0.5828	0.508
6	rs2517826	29834041	0.00752	0.0006575	0.002842
6	rs3132725	29834061	1.962e-08	2.262e-13	0.004505
6	rs2734972	29834199	1.96e-19	1.997e-26	2.419e-10
6	rs3115623	29834201	1.962e-08	2.262e-13	0.004505
6	6:29834299	29834299	0.0177	0.9942	0.1239
6	rs17185791	29834388	0.0177	0.9986	0.04745
6	rs2517825	29834422	0.6109	0.219	0.6914
6	6:29834449	29834449	1.438e-06	1.774e-08	2.684e-12
6	rs2734970	29834472	1.62e-05	3.39e-06	7.331e-07
6	6:29834773	29834773	0.0004077	0.001297	2.359e-10
6	rs3094163	29834782	1.577e-08	3.262e-13	0.002953
6	rs1611630	29834805	1.62e-05	6.076e-06	2.941e-06
6	rs3094162	29834852	1.577e-08	2.569e-13	0.003793
6	rs3132724	29834865	1.577e-08	2.569e-13	0.003793
6	rs3132723	29834918	7.189e-05	1.809e-08	0.3604
6	rs3132722	29834951	7.189e-05	1.809e-08	0.3604
6	rs2734968	29835026	9.466e-20	5.267e-27	1.133e-09
6	rs3094161	29835073	1.577e-08	2.262e-13	0.004505
6	rs3094160	29835111	1.577e-08	2.262e-13	0.004505
6	rs3869056	29835310	0.0004077	0.001297	2.359e-10
6	rs55773721	29835346	0.9486	0.04225	0.6727
6	rs72492285	29835392	0.0177	0.9986	0.04745
6	rs9258846	29835597	0.1215	0.1831	0.06516
6	rs3132721	29835633	1.962e-08	2.262e-13	0.004505
6	6:29835654	29835654	0.6109	0.219	0.6914
6	rs3094159	29835834	1.962e-08	2.275e-13	0.002442
6	6:29835882	29835882	1.962e-08	2.262e-13	0.004505
6	rs3132720	29835927	1.962e-08	2.262e-13	0.004505
6	rs72848640	29835940	0.0004077	0.001297	2.359e-10
6	rs9258854	29835979	1.962e-08	2.262e-13	0.004505
6	rs9258855	29835987	1.962e-08	2.262e-13	0.004505
6	rs11970209	29835999	0.08695	0.3071	0.02529
6	rs62391710	29836018	0.9486	0.04225	0.6727
6	rs9258859	29836090	0.0002432	1.141e-07	0.9389
6	rs1611633	29836120	0.008029	0.7993	0.004785
6	6:29836173	29836173	0.08695	0.3071	0.02529
6	rs3094158	29836206	1.962e-08	2.262e-13	0.004505
6	rs3094157	29836239	0.0002432	1.141e-07	0.9389
6	rs3132719	29836259	1.962e-08	2.262e-13	0.004505
6	rs56012230	29836270	0.9486	0.04225	0.6727
6	rs3129011	29836308	1.962e-08	2.262e-13	0.004505
6	rs72848649	29836352	0.0004077	0.001297	2.359e-10
6	rs1611634	29836366	0.6109	0.219	0.6914
6	rs72848650	29836367	0.0004077	0.001297	2.359e-10
6	rs1611635	29836463	1.62e-05	6.076e-06	2.941e-06
6	rs72848652	29836471	0.0004077	0.001297	2.359e-10
6	rs9258866	29836524	0.07912	0.02001	0.1406
6	rs3132718	29836577	1.962e-08	2.262e-13	0.004505
6	rs72848653	29836602	7.595e-05	0.0004512	6.298e-10
6	rs72848654	29836632	0.0004077	0.001297	2.359e-10
6	rs2844822	29836647	1.62e-05	6.076e-06	2.941e-06
6	rs1611636	29836703	0.008029	0.7993	0.004785
6	rs9258869	29836732	0.07912	0.02001	0.1406
6	rs1611637	29836741	7.498e-08	4.206e-15	0.01001
6	rs56358953	29836817	0.9486	0.04225	0.6727
6	rs56129366	29836825	0.9486	0.04225	0.6727
6	rs1611638	29836853	0.6109	0.219	0.6914
6	rs72848658	29836868	0.000449	0.001297	2.359e-10
6	rs72848659	29836870	0.000449	0.001297	2.359e-10
6	rs1611639	29836913	0.6109	0.219	0.6914
6	rs55764151	29836951	0.9486	0.04225	0.6727
6	rs9258874	29836968	0.07912	0.02001	0.1406
6	rs3128897	29837036	1.701e-08	2.262e-13	0.004505
6	rs9258876	29837072	0.07912	0.02001	0.1406
6	rs115771946	29837127	1.066e-05	9.896e-07	0.002797
6	rs885933	29837158	1.62e-05	3.39e-06	7.331e-07
6	rs9258883	29837188	6.436e-05	1.809e-08	0.3604
6	rs9258884	29837214	1.701e-08	2.262e-13	0.004505
6	rs28544296	29837345	0.0177	0.9986	0.04745
6	rs9258892	29837395	1.701e-08	2.262e-13	0.004505
6	rs1611641	29837396	0.6109	0.291	0.5851
6	rs9258894	29837464	1.701e-08	2.262e-13	0.004505
6	rs9258895	29837482	0.06997	0.04941	0.07658
6	rs885932	29837507	2.266e-05	1.023e-06	2.829e-07
6	6:29837620	29837620	1.701e-08	2.905e-13	0.006586
6	rs2394224	29837703	1.701e-08	2.905e-13	0.006586
6	rs2893988	29837720	1.701e-08	6.258e-13	0.007409
6	rs61244561	29837763	0.000449	0.001557	7.85e-10
6	rs2893989	29837801	1.701e-08	4.831e-13	0.004423
6	rs3873264	29837858	1.701e-08	3.359e-13	0.006627
6	rs3893468	29837882	0.9747	0.04225	0.6727
6	rs59387409	29837894	0.000449	0.001557	7.85e-10
6	rs114007508	29837922	0.009046	0.03826	0.1938
6	rs55944958	29837940	0.9747	0.04225	0.6727
6	rs3873265	29838009	5.367e-05	2.699e-08	0.401
6	rs885928	29838099	1.701e-08	9.978e-14	0.01609
6	rs2394226	29838144	1.701e-08	2.056e-13	0.007821
6	rs72838605	29838179	0.000449	0.001557	7.85e-10
6	6:29838185	29838185	1.701e-08	3.359e-13	0.006627
6	rs9258913	29838243	1.701e-08	3.359e-13	0.006627
6	rs9258914	29838320	1.701e-08	3.359e-13	0.006627
6	rs72838606	29838335	0.000449	0.001557	7.85e-10
6	rs9258915	29838346	1.701e-08	3.359e-13	0.006627
6	6:29838365	29838365	0.008029	0.7993	0.004785
6	rs72838607	29838429	0.0004332	0.001557	7.85e-10
6	rs28686860	29838461	0.0004332	0.001557	7.85e-10
6	rs55694505	29838575	0.9747	0.04241	0.4002
6	rs28590416	29838650	0.0004332	0.001297	2.359e-10
6	rs72492286	29838652	0.0177	0.9986	0.04745
6	rs3129010	29838804	1.701e-08	7.841e-15	0.001616
6	6:29838809	29838809	1.701e-08	3.658e-14	0.003221
6	rs3094154	29838828	1.701e-08	1.279e-13	0.001937
6	rs3094153	29838880	1.701e-08	3.262e-13	0.002953
6	6:29838890	29838890	0.01702	0.8968	0.03439
6	6:29838903	29838903	1.701e-08	2.262e-13	0.004505
6	rs62391716	29839097	0.9747	0.04225	0.6727
6	rs3094152	29839207	1.701e-08	7.907e-13	0.002827
6	rs886398	29839268	0.7843	0.09167	0.5227
6	rs3128895	29839273	1.701e-08	2.262e-13	0.004505
6	rs3094151	29839307	1.701e-08	2.262e-13	0.004505
6	rs3132716	29839320	9.95e-09	2.262e-13	0.004505
6	rs3128894	29839360	9.95e-09	2.119e-13	0.003328
6	6:29839381	29839381	9.95e-09	3.118e-13	0.003517
6	rs3094655	29839667	1.701e-08	2.262e-13	0.004505
6	rs1611645	29839672	1.62e-05	6.076e-06	2.941e-06
6	6:29839816	29839816	1.701e-08	2.262e-13	0.004505
6	rs3128893	29839902	1.701e-08	2.262e-13	0.004505
6	rs3094150	29839949	1.701e-08	2.262e-13	0.004505
6	rs3128892	29839997	1.701e-08	2.262e-13	0.004505
6	rs1611646	29840146	0.3059	0.5828	0.508
6	rs3115622	29840153	1.701e-08	2.262e-13	0.004505
6	rs886395	29840162	0.6109	0.219	0.6914
6	rs3128891	29840220	1.701e-08	2.262e-13	0.004505
6	rs3873268	29840235	0.09652	0.3071	0.02529
6	rs2523815	29840243	1.244e-14	1.546e-31	1.65e-07
6	rs3094149	29840296	1.701e-08	2.262e-13	0.004505
6	rs62391717	29840298	0.9747	0.04225	0.6727
6	6:29840382	29840382	3.741e-08	2.262e-13	0.004505
6	rs28678129	29840408	0.0177	0.9751	0.08437
6	rs3094148	29840435	3.741e-08	2.262e-13	0.004505
6	rs3132715	29840484	5.486e-08	2.262e-13	0.004505
6	rs76730244	29840485	7.979e-05	0.0004512	6.298e-10
6	rs3129008	29840510	5.486e-08	2.262e-13	0.004505
6	rs3132714	29840648	4.506e-08	2.262e-13	0.004505
6	rs3132713	29840740	2.597e-05	8.285e-07	0.4488
6	rs72838623	29840810	0.0003428	0.001297	2.359e-10
6	rs3128890	29840838	7.041e-08	2.262e-13	0.004505
6	rs2394227	29840937	4.506e-08	2.138e-12	0.008133
6	rs2893991	29840943	4.506e-08	2.138e-12	0.008133
6	6:29840951	29840951	4.506e-08	2.208e-12	0.01011
6	rs60859898	29840952	0.9526	0.1033	0.514
6	rs3132712	29841021	4.506e-08	2.262e-13	0.004505
6	6:29841072	29841072	0.3059	0.5828	0.508
6	rs60788372	29841097	0.0003428	0.001299	6.74e-10
6	rs60562637	29841103	0.0003428	0.001299	6.74e-10
6	rs72838626	29841121	5.15e-05	0.00044	1.803e-09
6	rs3132711	29841162	6.182e-05	3.835e-08	0.3671
6	rs73725467	29841273	0.09652	0.4087	0.02259
6	rs2844820	29841280	3.962e-19	5.267e-27	1.133e-09
6	rs114262395	29841330	5.15e-05	0.0004512	6.298e-10
6	rs3132710	29841400	4.506e-08	2.262e-13	0.004505
6	rs3132709	29841456	4.506e-08	2.262e-13	0.004505
6	rs1611652	29841483	0.3059	0.5828	0.508
6	rs80311704	29841505	0.3059	0.5828	0.508
6	rs55745323	29841510	0.9526	0.03883	0.6507
6	6:29841544	29841544	4.506e-08	2.298e-13	0.004731
6	rs62391719	29841569	0.9526	0.03883	0.6507
6	rs62391720	29841590	0.9526	0.03883	0.6507
6	rs62391721	29841611	0.9526	0.03883	0.6507
6	rs3132708	29841636	4.506e-08	1.576e-13	0.006567
6	rs9258993	29841719	4.506e-08	5.521e-13	0.01559
6	rs9258994	29841722	4.506e-08	5.521e-13	0.01559
6	rs9258995	29841801	7.041e-08	1.576e-13	0.006567
6	6:29841841	29841841	0.01355	0.1554	0.08934
6	rs9258996	29841909	4.506e-08	9.787e-14	0.003547
6	rs9258997	29841915	4.506e-08	9.787e-14	0.003547
6	6:29841926	29841926	0.7843	0.07186	0.358
6	rs2734966	29841990	1.303e-18	6.793e-27	3.364e-09
6	rs9258999	29842016	7.041e-08	9.787e-14	0.003547
6	rs9259002	29842117	9.712e-08	2.54e-12	0.02017
6	rs9259003	29842157	0.0001185	4.718e-09	0.5757
6	rs9259004	29842172	0.0001185	2.717e-09	0.5845
6	6:29842342	29842342	9.712e-08	3.262e-11	0.0004799
6	rs2523812	29842409	4.843e-18	3.381e-23	8.185e-09
6	rs1611657	29842444	1.973e-09	1.866e-10	0.0009602
6	rs1611658	29842451	3.212e-05	3.006e-05	1.509e-05
6	rs72838635	29842573	0.0003428	0.001736	2.663e-10
6	rs55909010	29842577	0.9526	0.04225	0.6727
6	rs60562052	29842697	0.0003428	0.00165	4.715e-10
6	rs3115620	29842729	9.712e-08	2.262e-13	0.004505
6	rs3128886	29842783	9.712e-08	5.61e-13	0.002196
6	rs3115619	29842879	9.712e-08	2.262e-13	0.004505
6	rs146688278	29842964	0.09652	0.3071	0.02529
6	rs3115618	29842977	1.386e-07	2.08e-12	0.01298
6	rs56212122	29843023	0.9526	0.04225	0.6727
6	rs3087959	29843068	3.822e-05	8.068e-07	0.436
6	rs56148555	29843092	0.9526	0.04225	0.6727
6	rs139585846	29849219	0.1215	0.1933	0.0562
6	rs62389326	29849532	0.9526	0.03981	0.6133
6	rs75574103	29849576	0.0003428	0.002916	1.329e-09
6	rs2523809	29849619	0.3059	0.5322	0.3448
6	rs2734959	29849687	1.07e-09	1.122e-11	0.000754
6	rs3132705	29849883	4.001e-08	5.469e-11	0.03197
6	rs3115615	29849982	4.001e-08	3.933e-07	0.1165
6	rs61580452	29850002	0.0003449	0.001297	2.359e-10
6	rs3132704	29850088	4.001e-08	4.321e-11	0.009234
6	rs62389327	29850102	0.9526	0.04478	0.6127
6	rs62389328	29850111	0.9526	0.04478	0.6127
6	6:29850131	29850131	0.0003449	0.001297	2.359e-10
6	rs2734958	29850183	0.3059	0.5828	0.508
6	rs2523807	29850274	0.7843	0.08586	0.3629
6	rs3094649	29850539	4.001e-08	1.418e-13	0.004433
6	rs146235176	29850550	0.9526	0.04448	0.6486
6	rs78334780	29850634	0.0003449	0.001297	2.359e-10
6	rs9259113	29850727	4.001e-08	9.704e-11	0.01171
6	rs62389329	29850849	0.9526	0.04225	0.6727
6	rs113071675	29850854	0.0003449	0.001297	2.359e-10
6	rs9259117	29850856	4.001e-08	2.262e-13	0.004505
6	6:29853955	29853955	0.008029	0.6087	0.02001
6	6:29854506	29854506	0.9526	0.03328	0.6628
6	rs114222883	29854585	0.9526	0.02611	0.7178
6	6:29854849	29854849	0.7905	0.007757	0.6279
6	6:29855062	29855062	1.906e-05	4.277e-07	2.658e-09
6	rs62389357	29855902	0.9526	0.008167	0.9958
6	6:29855978	29855978	0.06384	0.0233	0.06654
6	rs1611612	29856248	0.008029	0.6087	0.02001
6	6:29856279	29856279	0.1004	0.361	0.03314
6	rs1611626	29857570	0.6109	0.2241	0.8252
6	rs1611628	29857772	0.6109	0.2241	0.8252
6	rs62390860	29858903	0.9526	0.02611	0.7178
6	rs2734942	29859135	0.6109	0.2241	0.8252
6	rs2517817	29859517	0.6109	0.2436	0.485
6	rs2734939	29860100	0.6109	0.2241	0.8252
6	rs41264744	29860340	0.1012	0.02028	0.08717
6	6:29860427	29860427	2.036e-05	2.581e-07	1.398e-09
6	rs9259319	29860505	0.07912	0.02726	0.08058
6	rs1611549	29862114	0.008029	0.6087	0.02001
6	rs1611553	29862797	0.008029	0.5659	0.02177
6	6:29862903	29862903	0.6109	0.2241	0.8252
6	rs1611563	29864465	0.008029	0.3188	0.06711
6	rs1611565	29864745	0.6109	0.2241	0.8252
6	rs114298287	29865311	0.858	0.02611	0.7178
6	rs55725536	29867181	0.858	0.02611	0.7178
6	rs1611573	29867455	0.6109	0.2241	0.8252
6	6:29867639	29867639	0.03159	0.01622	0.00856
6	rs111355194	29867874	0.03159	0.01622	0.00856
6	rs17179452	29868643	0.1062	0.4097	0.08626
6	rs2517905	29868833	0.6109	0.2241	0.8252
6	rs2517904	29868984	0.6109	0.2241	0.8252
6	rs2437059	29869302	8.098e-08	1.741e-10	0.7638
6	rs2437060	29869360	8.098e-08	2.683e-10	0.8188
6	rs9259547	29870547	8.098e-08	6.468e-10	0.6699
6	6:29870679	29870679	8.098e-08	5.191e-10	0.6427
6	rs2571414	29870897	8.098e-08	6.468e-10	0.6699
6	rs9259556	29871036	0.07912	0.02694	0.09275
6	rs9259563	29871484	0.07912	0.02726	0.08058
6	rs9468653	29871636	0.1062	0.4955	0.07829
6	rs1611519	29872297	0.6109	0.076	0.9025
6	rs1611521	29872423	3.073e-07	1.635e-11	0.7509
6	rs1611522	29872451	3.073e-07	1.38e-11	0.6865
6	6:29872542	29872542	0.6109	0.2241	0.8252
6	rs1611525	29872776	0.6109	0.2241	0.8252
6	rs1611526	29872821	3.073e-07	2.449e-11	0.5825
6	rs1611527	29872957	3.073e-07	2.449e-11	0.5825
6	rs1611528	29873050	3.073e-07	2.449e-11	0.5825
6	rs1611536	29873356	3.073e-07	1.755e-11	0.8506
6	6:29873809	29873809	0.6109	0.2241	0.8252
6	rs9259591	29873909	3.073e-07	1.094e-11	0.7337
6	rs2428530	29874385	3.073e-07	1.38e-11	0.6865
6	rs9259606	29874615	3.073e-07	1.38e-11	0.6865
6	6:29874792	29874792	3.073e-07	8.802e-12	0.7963
6	rs9259621	29875052	0.06997	0.02726	0.08058
6	rs397489	29875139	0.6109	0.2555	0.9713
6	rs2428528	29875305	3.073e-07	1.38e-11	0.6865
6	6:29875408	29875408	0.6109	0.2241	0.8252
6	rs9259628	29875458	3.073e-07	1.38e-11	0.6865
6	rs2428527	29875525	3.073e-07	7.112e-12	0.6373
[truncated: 21,834 more rows]

## Sheet: Figure 6c
Fig 6c. -log P values for meQTL analysis of 4817 CpG sites in cis (+/- 1 Mb) of the tag SNP for HLA-A*02/*68.
CpG site	Chr	Pos	-log P
cg15786664	6	28917329	0.485655
cg21343191	6	28917801	0.425697
cg03115379	6	28921288	0.055378
cg17372996	6	28921469	0.601741
cg08827322	6	28921485	0.25502
cg09633604	6	28921499	0.660557
cg22489957	6	28921805	0.192084
cg18236617	6	28921848	0.531619
cg05157470	6	28937310	0.047387
cg15936731	6	28938132	0.08823
cg10919664	6	28945322	1.37307
cg01516851	6	28945338	1.40945
cg02846841	6	28945341	1.22986
cg08873424	6	28945492	1.68844
cg17185921	6	28946749	2.25981
cg04851089	6	28953923	0.232357
cg05852177	6	28954110	0.181345
cg13493091	6	28954762	0.350066
cg04122873	6	28956226	0.522342
cg20777398	6	28956244	0.616526
cg05404698	6	28956247	1.54639
cg09556826	6	28956259	1.34041
cg08377819	6	28956268	0.554194
cg16622920	6	28956312	0.596536
cg00667751	6	28956320	0.853795
cg27304020	6	28956327	0.40091
cg04543938	6	28956426	0.186005
cg20691507	6	28956683	0.391235
cg03458170	6	28962770	1.6091
cg19513374	6	28962971	1.00341
cg11202720	6	28963307	0.343166
cg03106914	6	28963322	0.34387
cg04311326	6	28963370	1.10102
cg01067190	6	28963463	1.28087
cg23762632	6	28963475	0.96156
cg21010973	6	28963502	1.45298
cg03185827	6	28963602	0.986285
cg15155051	6	28963716	0.728667
cg04944283	6	28963745	0.714565
cg08811210	6	28963785	1.62822
cg19705450	6	28963820	0.752909
cg01625044	6	28963898	0.885334
cg08681437	6	28964249	1.75754
cg06527050	6	28964909	1.41782
cg09088396	6	28966423	0.855213
cg09842892	6	28966573	1.43179
cg10852662	6	28967324	1.35951
cg26380692	6	28967425	0.899452
cg02781447	6	28967660	0.705372
cg20235510	6	28968251	0.129348
cg12505442	6	28968397	0.169756
cg12557133	6	28971319	1.0001
cg24876969	6	28971902	0.523909
cg27045756	6	28971967	0.113936
cg14261943	6	28972348	0.369746
cg12397768	6	28972377	0.005402
cg02004594	6	28972434	2.03653
cg18798934	6	28972654	1.52977
cg18305433	6	28972963	0.59705
cg14102966	6	28972975	1.27573
cg08390760	6	28973318	0.309617
cg15171221	6	28973328	0.017009
cg22748740	6	28973350	0.005183
cg09435617	6	28973353	0.289295
cg26127652	6	28973426	0.26622
cg21310336	6	28973446	0.115557
cg26883712	6	28973466	0.254618
cg00105025	6	28973483	0.523312
cg20594345	6	28973520	0.468193
cg22185558	6	28973524	0.108183
cg14930690	6	28973828	1.08073
cg08136813	6	28979210	1.13165
cg06897264	6	28979271	0.278495
cg11314471	6	28979273	0.601658
cg25255293	6	28979290	0.867403
cg21107549	6	28979307	0.213301
cg04445772	6	28979328	0.287166
cg22142122	6	28979338	0.314405
cg22937695	6	28979355	0.42268
cg25157107	6	28979424	0.196015
cg08789053	6	28979437	1.77536
cg23662501	6	28979445	0.44805
cg07653363	6	28980392	0.065231
cg16568131	6	28983079	2.24787
cg20373401	6	28983164	2.29049
cg03656877	6	28983178	2.04693
cg19174706	6	28984671	1.75701
cg10293093	6	28984674	2.8935
cg24594177	6	28984685	0.555658
cg17019630	6	28984716	0.033539
cg17255947	6	28984780	0.015196
cg01885291	6	28984832	0.192589
cg24953636	6	28984874	0.122331
cg01134061	6	28984903	2.10173
cg20993222	6	28985006	0.191472
cg24295104	6	28985069	0.570124
cg07652774	6	29003922	0.483769
cg12081389	6	29012269	0.940421
cg02023215	6	29012352	2.03997
cg01947943	6	29012859	0.768074
cg25133685	6	29013336	1.65479
cg17335499	6	29054325	2.32197
cg20862251	6	29054523	1.13264
cg27458549	6	29055042	0.505768
cg07661389	6	29079939	0.026021
cg21228792	6	29079991	0.460181
cg06404832	6	29080040	1.07319
cg10060918	6	29080437	2.48698
cg24762889	6	29127871	0.332505
cg03025115	6	29127979	0.877401
cg09302776	6	29127982	0.444376
cg22254464	6	29130035	0.352246
cg00492142	6	29133085	0.685673
cg09242533	6	29133961	1.24899
cg08046751	6	29133972	0.482517
cg15656470	6	29134247	0.0065
cg27191906	6	29140126	1.00142
cg13299436	6	29140622	0.492582
cg00609291	6	29141565	1.12946
cg24237397	6	29141678	0.042805
cg00278984	6	29203786	0.290633
cg02755847	6	29232651	1.34987
cg08906009	6	29274521	0.160875
cg19340235	6	29274617	0.05561
cg25267258	6	29274620	0.760544
cg10643236	6	29274727	1.70917
cg00640456	6	29274829	2.0736
cg12628075	6	29274875	1.01579
cg03019219	6	29275071	0.442188
cg16958668	6	29275118	1.6184
cg01660346	6	29275160	1.7531
cg18828927	6	29275263	0.890451
cg24817358	6	29275285	1.33826
cg07193515	6	29275337	0.127463
cg04656831	6	29282808	2.35601
cg14258236	6	29323330	1.07881
cg19323832	6	29323978	0.020586
cg07150255	6	29324414	0.563826
cg05954825	6	29341892	0.704656
cg01190330	6	29341894	0.479386
cg01553182	6	29342533	0.749032
cg03608577	6	29342679	0.531205
cg10278025	6	29342706	1.26318
cg03028515	6	29354997	0.507305
cg10916646	6	29364174	0.046479
cg04737405	6	29364418	0.219893
cg08930944	6	29364435	0.019944
cg21414251	6	29364554	2.13632
cg06658129	6	29364602	1.78723
cg23584176	6	29365078	0.055161
cg25977492	6	29365261	0.137231
cg03612791	6	29395187	0.387124
cg25426807	6	29395221	1.76633
cg11893412	6	29395421	1.22399
cg18696912	6	29395425	1.52714
cg19074437	6	29396270	0.053039
cg08473232	6	29403899	0.170004
cg17512539	6	29404724	0.09628
cg02270518	6	29404728	0.313443
cg15918355	6	29407689	0.44613
cg26558366	6	29407727	0.38839
cg04419551	6	29408666	0.444952
cg13501616	6	29414910	0.914563
cg03215160	6	29424926	1.48939
cg12546695	6	29425610	0.869504
cg22965752	6	29425885	2.54234
cg03467156	6	29425910	0.049041
cg13497069	6	29426119	0.168003
cg09595044	6	29426132	0.275911
cg13680362	6	29426320	0.2019
cg12646029	6	29427451	1.01775
cg23270757	6	29427699	0.073426
cg02274336	6	29427807	0.285354
cg13615337	6	29427915	2.10537
cg15094605	6	29429346	0.428356
cg15641340	6	29429909	1.45277
cg01311802	6	29430435	2.11683
cg02342892	6	29431208	1.29326
cg04852097	6	29431228	0.453079
cg02405128	6	29432580	0.082495
cg00521620	6	29434416	0.28693
cg06309882	6	29443400	0.032919
cg18679753	6	29443446	0.070238
cg12423733	6	29454623	1.05037
cg20103692	6	29454672	0.180433
cg09083279	6	29454873	2.0287
cg26371172	6	29454888	0.033219
cg25798600	6	29454954	1.62833
cg25000210	6	29455302	0.97066
cg04480313	6	29455322	1.81298
cg02547724	6	29455365	2.15335
cg17606558	6	29456563	1.64451
cg16150863	6	29456577	1.28228
cg03085859	6	29457094	0.161111
cg13254553	6	29457282	0.877434
cg10819807	6	29461549	0.453842
cg09517033	6	29461584	0.225973
cg06760467	6	29496514	1.10628
cg16912910	6	29497165	1.03421
cg10625096	6	29518072	2.83952
cg09641376	6	29520965	1.00393
cg12749246	6	29521013	0.29887
cg06343355	6	29521023	1.04792
cg18342026	6	29521046	0.786183
cg02149189	6	29521138	0.074177
cg13641185	6	29521143	0.559725
cg00674706	6	29521145	0.15019
cg27546977	6	29521152	0.207119
cg21834061	6	29521162	1.02383
cg18488157	6	29521598	0.149148
cg00370229	6	29521602	0.204953
cg12217400	6	29521604	0.022098
cg18588589	6	29521705	0.48073
cg06378770	6	29521714	0.18217
cg22617773	6	29521751	0.047822
cg14278853	6	29521756	0.094982
cg13206902	6	29523786	0.048568
cg01024792	6	29524067	0.229012
cg24727561	6	29524112	0.257745
cg21288364	6	29524117	1.94255
cg24034959	6	29524905	0.139176
cg14809932	6	29525723	1.06037
cg07269000	6	29526234	1.82853
cg06477632	6	29526338	0.811062
cg05114858	6	29526343	1.10821
cg16902425	6	29526459	0.212346
cg05087623	6	29527870	0.531475
cg05157433	6	29527885	0.833463
cg15320474	6	29528005	0.028074
cg07326586	6	29528119	2.08754
cg08190562	6	29528774	0.526233
cg01465527	6	29548535	1.5258
cg13311832	6	29549147	0.094442
cg08196667	6	29549180	0.459303
cg10139151	6	29549352	0.201764
cg12322235	6	29549724	0.979041
cg20838323	6	29549759	1.00056
cg09298147	6	29550134	0.529068
cg01350824	6	29550425	0.469668
cg04718263	6	29554942	0.034296
cg21864713	6	29555314	0.317325
cg11246007	6	29555939	1.50551
cg11629449	6	29556084	2.11841
cg06434255	6	29556229	1.24844
cg04925261	6	29556271	1.83126
cg02408532	6	29556369	1.89577
cg02824029	6	29570008	1.23877
cg25583651	6	29570040	0.663819
cg04517749	6	29570507	0.913897
cg02681389	6	29570781	1.01404
cg27527874	6	29571074	1.2308
cg18656132	6	29571363	0.09456
cg07169712	6	29571419	0.605151
cg12166917	6	29571429	0.528766
cg00806253	6	29571432	0.576661
cg12083232	6	29571438	0.061992
cg15136600	6	29571468	1.40702
cg21652192	6	29571483	0.212733
cg27474149	6	29572333	0.441667
cg09519060	6	29572346	1.27205
cg14377523	6	29572373	0.369243
cg25504668	6	29572379	1.09742
cg12315353	6	29573089	1.75355
cg15242223	6	29573377	0.267694
cg03639249	6	29574225	2.28771
cg20704972	6	29574700	1.33232
cg12867320	6	29574715	0.428313
cg02928278	6	29574918	1.16889
cg24640415	6	29574953	0.031331
cg19372359	6	29575128	0.295176
cg18116160	6	29575145	0.617453
cg14111380	6	29576818	0.328699
cg15154411	6	29576987	1.72594
cg04960880	6	29577006	0.161378
cg20642417	6	29577082	1.05009
cg03258475	6	29577223	0.415375
cg05972518	6	29577348	0.292969
cg24962941	6	29577916	0.791666
cg18860567	6	29578925	0.394495
cg20806676	6	29579306	0.30375
cg23908638	6	29579475	0.457315
cg18977283	6	29579492	0.269007
cg15370577	6	29580340	0.123634
cg04066686	6	29580347	0.280233
cg21569150	6	29580360	0.891589
cg24628013	6	29580367	0.20536
cg26744084	6	29581182	0.085965
cg27297993	6	29581228	1.53811
cg04369302	6	29581439	1.17894
cg03906120	6	29583573	1.9775
cg03063857	6	29585617	0.019559
cg20704819	6	29585653	0.149239
cg12055610	6	29585658	0.158671
cg05292788	6	29586060	1.91812
cg04321753	6	29586923	0.927946
cg05157371	6	29588894	1.48253
cg18126978	6	29588988	1.20985
cg17532626	6	29589036	0.483188
cg15983385	6	29589056	0.520555
cg25437807	6	29589545	0.32305
cg13730341	6	29589573	0.66894
cg18004110	6	29589729	0.803525
cg23742601	6	29589895	0.248319
cg10110652	6	29589927	0.675727
cg21080452	6	29589960	1.94273
cg03810301	6	29590017	0.699539
cg17071948	6	29590143	0.650364
cg04615964	6	29591153	1.11409
cg12074883	6	29591155	1.20479
cg26272069	6	29591706	0.375963
cg11834473	6	29591753	1.31306
cg01176329	6	29592381	0.141909
cg09577455	6	29593382	0.225825
cg08027810	6	29593479	0.611753
cg05115679	6	29593490	0.520436
cg26129669	6	29593913	0.571425
cg23732781	6	29595016	2.61245
cg08093277	6	29595299	1.03182
cg08862148	6	29595315	2.11873
cg20997792	6	29595491	0.560644
cg15385139	6	29595506	0.385979
cg06078334	6	29595653	0.004927
cg18344922	6	29595661	0.751779
cg08967211	6	29596174	0.15951
cg04352676	6	29596516	0.517114
cg02219071	6	29596540	0.33799
cg14665414	6	29596574	0.008497
cg24544803	6	29596840	0.926858
cg04661674	6	29596874	0.479043
cg04335343	6	29597113	0.038969
cg14841796	6	29598285	0.633718
cg08415141	6	29598310	0.348266
cg20757073	6	29598333	0.738928
cg24936467	6	29598417	0.6104
cg21645752	6	29598695	0.67815
cg23306453	6	29599012	0.416063
cg01765653	6	29599160	0.504318
cg20139800	6	29599178	0.006411
cg06519422	6	29599226	0.270775
cg21644740	6	29599248	0.109208
cg03127104	6	29599250	0.080265
cg17806418	6	29599319	0.171197
cg22679406	6	29599331	0.028202
cg06512249	6	29599390	0.149262
cg07839627	6	29599836	1.42909
cg05661333	6	29600200	0.248147
cg04057037	6	29600203	0.278052
cg05434863	6	29600206	3.95e-05
cg18293833	6	29600462	0.350171
cg01455471	6	29600468	0.11987
cg14128584	6	29600583	0.45621
cg24847163	6	29600980	0.267116
cg17851017	6	29600994	0.544923
cg03316098	6	29601398	0.22577
cg21481950	6	29601498	0.236354
cg19022254	6	29601705	0.390866
cg22041073	6	29604114	1.56107
cg08875433	6	29604148	0.183604
cg25851176	6	29604206	0.023486
cg23991188	6	29607758	0.208004
cg13638427	6	29617320	1.03842
cg11092416	6	29617549	0.415736
cg20294320	6	29617586	0.290815
cg03202557	6	29617599	0.086002
cg00060933	6	29617602	0.320224
cg23105568	6	29617607	0.861704
cg17521020	6	29617613	0.190783
cg24279419	6	29617791	0.160573
cg08319422	6	29617817	0.604117
cg03434929	6	29617848	0.434711
cg00740645	6	29617868	0.429836
cg07306299	6	29617902	0.061999
cg26196213	6	29617956	0.242759
cg14420670	6	29617961	0.137983
cg13477819	6	29617973	0.239352
cg02333875	6	29618205	0.032865
cg16994534	6	29620138	0.431963
cg14121971	6	29621375	0.613593
cg20428512	6	29621441	1.40821
cg14193550	6	29621467	1.01054
cg00433866	6	29623646	0.765337
cg13537510	6	29623721	0.877155
cg15999796	6	29623821	1.84711
cg17977304	6	29623992	2.69787
cg25562031	6	29624808	1.02342
cg19382714	6	29624846	0.53758
cg17242574	6	29625991	0.66999
cg25654517	6	29627131	0.469229
cg13682912	6	29627142	0.525678
cg02589899	6	29627167	0.187951
cg23174322	6	29627215	0.305751
cg14656245	6	29627290	0.132047
cg25017994	6	29627296	0.109216
cg02450267	6	29627395	1.78907
cg17375177	6	29627845	0.026149
cg14528040	6	29628293	0.261345
cg06122864	6	29629187	0.732836
cg16118803	6	29629716	0.674556
cg02373484	6	29631227	1.12455
cg17745803	6	29631321	1.46298
cg10665848	6	29631447	0.10215
cg16971273	6	29634336	0.314944
cg06301399	6	29634495	1.40053
cg20704602	6	29635371	0.130333
cg21356040	6	29635495	1.23312
cg00359010	6	29635692	0.570616
cg23266797	6	29636003	0.8285
cg14787188	6	29636011	0.057345
cg13873869	6	29638112	0.016559
cg01558785	6	29638162	1.14672
cg03564415	6	29638575	1.52307
cg12833048	6	29639582	2.52594
cg03200120	6	29641443	0.601402
cg12463578	6	29644756	0.522177
cg11747594	6	29648225	1.22035
cg15708526	6	29648271	1.06961
cg11383134	6	29648590	0.931025
cg03198009	6	29648604	1.01276
cg03449857	6	29648623	0.836665
cg15570656	6	29648628	0.947163
cg02310922	6	29686020	0.743912
cg15018934	6	29689744	0.106247
cg08698936	6	29689809	1.2828
cg11768167	6	29690889	0.386684
cg04186657	6	29690893	0.212527
cg14738290	6	29690998	0.39753
cg14402472	6	29691165	0.271572
cg24703717	6	29691168	0.013879
cg05237001	6	29691245	0.788267
cg03851143	6	29691250	0.220233
cg26069562	6	29691981	1.78397
cg11423684	6	29691993	1.62375
cg09296453	6	29692035	0.885601
cg12588917	6	29692082	1.38863
cg23892836	6	29692085	0.451831
cg24351901	6	29692092	1.11486
cg15331332	6	29692111	0.244407
cg11617938	6	29692281	0.184574
cg01405582	6	29692365	0.731749
cg11587584	6	29692372	0.161678
cg05358170	6	29692399	0.072933
cg10601943	6	29692824	0.760735
cg22310628	6	29692995	0.008034
cg12344104	6	29693309	0.032208
cg13040666	6	29693534	0.061098
cg02945359	6	29694676	0.185393
cg25197880	6	29695413	0.376618
cg01393604	6	29695590	1.56313
cg16891968	6	29698284	1.60825
cg03176423	6	29698518	1.20392
cg21632181	6	29700035	0.319667
cg14317321	6	29700690	0.087578
cg08755130	6	29705878	0.668092
cg16289618	6	29705939	1.96981
cg18868933	6	29708164	0.864108
cg27491398	6	29708311	0.016099
cg17728820	6	29709366	0.487324
cg09755181	6	29712115	0.142558
cg15479387	6	29712425	0.634599
cg15400220	6	29712541	0.205721
cg13150094	6	29714824	0.667484
cg22179059	6	29714945	0.36307
cg21185936	6	29716247	0.096137
cg08541345	6	29716319	0.154123
cg20927575	6	29716340	0.007368
cg21241839	6	29716536	1.22607
cg19760323	6	29716554	0.072585
cg23248007	6	29716601	0.090312
cg16203801	6	29716637	0.39749
cg25122820	6	29716643	0.510254
cg04049102	6	29716651	0.031042
cg21108220	6	29716658	0.079504
cg24438313	6	29717010	0.001343
cg25456960	6	29717019	0.044233
cg22124493	6	29717032	0.218611
cg05542661	6	29717068	0.292735
cg12296326	6	29717114	0.329755
cg24710480	6	29717136	0.454628
cg17825311	6	29717188	3.92438
cg00089464	6	29717223	1.69308
cg09567915	6	29717260	0.034913
cg19352507	6	29717262	0.013298
cg11497864	6	29717269	0.277142
cg14067066	6	29717475	1.95677
cg23606396	6	29717917	3.99328
cg02039276	6	29719081	0.20934
cg16924391	6	29719411	1.3557
cg21627017	6	29719792	0.401886
cg15395148	6	29720485	1.2061
cg24809935	6	29720530	0.125496
cg21836827	6	29720549	0.208328
cg22841338	6	29720580	0.399023
cg11594927	6	29720600	0.08091
cg09029526	6	29720653	0.684773
cg24710870	6	29720670	0.203482
cg10201663	6	29720685	0.303051
cg10687604	6	29720687	0.159312
cg04689167	6	29720696	0.293768
cg05101432	6	29720737	0.285606
cg18280909	6	29723301	1.91283
cg22499139	6	29759718	0.605599
cg17512365	6	29760090	0.462423
cg07457785	6	29760096	0.158429
cg14443519	6	29760410	0.512131
cg11901272	6	29760447	0.306654
cg18299938	6	29760609	0.874124
cg18457685	6	29760659	0.691245
cg12154624	6	29760754	4.78773
cg11278602	6	29760757	1.51508
cg13143120	6	29761042	0.199452
cg05973840	6	29761044	1.39918
cg01813171	6	29762010	0.567149
cg13322920	6	29768622	1.33341
cg14574237	6	29793526	0.156229
cg21727129	6	29793709	1.81406
cg08708750	6	29794008	0.762737
cg17184855	6	29795350	0.393235
cg17213462	6	29795411	2.41045
cg03432955	6	29795501	1.65643
cg09865095	6	29795557	1.82445
cg12287358	6	29796032	0.119139
cg07000290	6	29796429	0.217509
cg19729479	6	29797279	0.813976
cg01818016	6	29798032	0.324434
cg21855392	6	29798387	2.4502
cg24389386	6	29854740	0.493156
cg07017114	6	29855465	0.12106
cg25590181	6	29855467	0.010445
cg00157477	6	29855473	0.279986
cg01362455	6	29855490	2.22975
cg01062395	6	29855636	0.763239
cg12169875	6	29856193	2.49828
cg09208740	6	29856353	0.068558
cg11507793	6	29856363	3.34086
cg06354398	6	29856477	3.81325
cg18703935	6	29856494	1.06089
cg11406274	6	29856564	5.48037
cg26649688	6	29858360	1.83564
cg10804687	6	29859520	0.109898
cg06451157	6	29868295	0.217216
cg07855337	6	29884984	0.619079
cg16716514	6	29892952	1.05418
cg27146486	6	29894315	0.801412
cg03995122	6	29894642	0.033119
cg08231349	6	29894644	0.606437
cg19349217	6	29894903	3.60961
cg24091270	6	29894908	0.430079
cg15671450	6	29895116	1.61414
cg23681866	6	29895175	0.365878
cg15411272	6	29895187	0.214437
cg26121931	6	29895204	0.558251
cg24838316	6	29895260	1.04503
cg23836413	6	29899989	1.2134
cg20408505	6	29911494	1.47632
cg22579467	6	29924067	0.139165
cg23934075	6	29933697	2.65646
cg23363602	6	29933971	0.694337
cg19593490	6	29943188	4.32007
cg15935070	6	29944146	0.188614
cg15196165	6	29944403	0.181908
cg15203150	6	29944416	0.600962
cg14432716	6	29944431	2.0593
cg20990400	6	29944756	0.111964
cg13299025	6	29944771	0.314305
cg06438195	6	29944782	0.00532
cg13547525	6	29944788	0.595793
cg14330924	6	29945024	0.192696
cg11604379	6	29945039	1.76517
cg26892761	6	29945068	2.03621
cg05055326	6	29945080	2.74645
cg02371052	6	29945086	2.66616
cg17253810	6	29945099	2.96554
cg27538003	6	29945149	1.66726
cg10432093	6	29945155	1.08555
cg08140558	6	29968797	0.61882
cg02911985	6	29969521	0.121994
cg06179586	6	29969539	1.14522
cg02960716	6	29969794	0.404152
cg24245773	6	29970480	0.569407
cg22012577	6	29972884	10.3353
cg21723245	6	29973407	0.139152
cg18860932	6	29973411	0.344833
cg06344336	6	29973557	0.663926
cg09368485	6	29974022	0.187596
cg04983903	6	29974065	1.19612
cg23318893	6	29974083	0.935999
cg15788639	6	29974251	1.24106
cg09003023	6	29974253	1.4097
cg05187508	6	29974306	0.889841
cg23313031	6	29974745	0.459922
cg19448822	6	29974773	0.541799
cg13207333	6	29974798	0.343992
cg11867546	6	29974810	0.428408
cg23483840	6	29974844	0.914752
cg08163199	6	29974858	0.378322
cg25318809	6	29974863	0.600147
cg14781281	6	29974868	0.686327
cg18713646	6	29974952	1.3088
cg16794576	6	29974971	0.558539
cg24666993	6	29974991	2.65862
cg12976581	6	29975032	1.33015
cg08598483	6	29975145	0.542098
cg25123632	6	29975154	1.96604
cg22304255	6	29975204	0.037708
cg19911329	6	29975345	0.612888
cg18347921	6	29975366	0.070688
cg15760132	6	29975708	0.487368
cg03361297	6	29976906	0.019489
cg27235034	6	29976917	0.08526
cg22148934	6	29977133	2.87572
cg24694606	6	29977956	0.366421
cg16605573	6	29977967	0.501633
cg04749732	6	29978314	0.716307
cg13469777	6	29978621	0.187155
cg17420470	6	29978628	0.13147
cg11587748	6	29980376	0.068999
cg18066181	6	29981274	1.18385
cg14221939	6	29981675	0.094859
cg17227149	6	29981695	0.212478
cg04208189	6	29981924	0.398921
cg19491379	6	29982208	0.146675
cg00995670	6	29983799	0.287787
cg10888226	6	29985862	0.529292
cg22220991	6	29985999	1.22434
cg22413090	6	29986760	0.159667
cg15874113	6	29987762	2.40414
cg01521378	6	29988066	0.092977
cg03185453	6	29988124	0.795521
cg00903186	6	29988222	0.577221
cg11760389	6	29989120	1.07826
cg26822366	6	29989495	0.065978
cg20355676	6	29990158	0.718325
cg16807420	6	29996229	0.095714
cg02776080	6	29999615	0.234553
cg19395671	6	29999708	0.131469
cg15156610	6	29999730	0.636069
cg24882307	6	29999852	1.04091
cg25026359	6	29999908	0.244597
cg07509704	6	30000621	0.340986
cg06194003	6	30000786	0.502868
cg17198360	6	30000797	0.62076
cg21893651	6	30001368	0.142452
cg17693013	6	30001557	0.449024
cg03311335	6	30001912	1.82319
cg01044849	6	30002723	0.369216
cg20516460	6	30002763	0.195886
cg24479752	6	30005173	1.00932
cg26114300	6	30007709	0.195531
cg04677833	6	30008094	0.499091
cg20116979	6	30008143	0.052213
cg02925872	6	30010005	1.77982
cg06962275	6	30010203	0.792805
cg26453130	6	30010907	1.77545
cg22966673	6	30011664	0.202933
cg19039367	6	30012436	0.487818
cg07281633	6	30013372	0.228219
cg09954161	6	30013634	0.630718
cg24066624	6	30013786	0.140245
cg10896595	6	30013792	0.066324
cg26879538	6	30014916	0.020042
cg27639249	6	30016420	0.293606
cg13719478	6	30016520	0.914615
cg24964883	6	30018178	0.33331
cg16705229	6	30019131	0.111234
cg17608587	6	30021662	2.99139
cg20905984	6	30023112	1.21031
cg17021066	6	30023548	1.06824
cg16513079	6	30024875	0.128704
cg21149764	6	30025040	0.872605
cg06570298	6	30025281	0.024118
cg20210151	6	30026635	0.257852
cg05819860	6	30027209	0.154919
cg05663643	6	30028250	0.469254
cg02078039	6	30028257	0.003933
cg22394535	6	30028283	0.140086
cg04095971	6	30028619	0.196459
cg12909005	6	30028660	0.143106
cg11216845	6	30028676	1.15635
cg12389025	6	30028738	0.107222
cg14462343	6	30028760	0.107584
cg05636177	6	30028943	0.184781
cg00609363	6	30028955	0.341859
cg21759797	6	30028970	0.358962
cg02383089	6	30029002	0.226443
cg06013735	6	30029035	0.472807
cg22408278	6	30029039	0.303994
cg07481734	6	30029050	0.737386
cg01425586	6	30029194	0.163349
cg01382504	6	30029232	0.083852
cg17285393	6	30029439	0.299059
cg18832902	6	30029443	0.520036
cg23223756	6	30029461	0.051655
cg23694520	6	30029482	0.681491
cg07386228	6	30029490	0.028738
cg07735885	6	30029513	0.448608
cg24187051	6	30029573	0.611112
cg13044444	6	30029721	0.179442
cg00956423	6	30029760	0.788802
cg13919341	6	30029929	4.03299
cg06155771	6	30029935	5.29265
cg14134015	6	30031796	0.039992
cg21317279	6	30031893	1.19549
cg11583863	6	30033694	0.11569
cg25991756	6	30034178	0.050031
cg13843531	6	30034405	0.619216
cg09427030	6	30034407	0.116394
cg26188072	6	30034424	0.00336
cg07021538	6	30034451	0.258661
cg18876882	6	30034458	0.800862
cg26817121	6	30034500	0.154241
cg23056979	6	30034518	0.747304
cg03276956	6	30034558	0.046072
cg03869743	6	30034645	0.613099
cg23427182	6	30034671	0.257304
cg04802801	6	30034711	0.019948
cg00526791	6	30034717	0.224862
cg26092988	6	30034794	0.097485
cg25012029	6	30035104	0.056282
cg08878352	6	30035220	0.600966
cg00845862	6	30035234	0.136767
cg08073009	6	30035241	0.179467
cg25089685	6	30036373	0.52954
cg10930226	6	30036394	0.045467
cg12803811	6	30036400	0.020837
cg08274029	6	30036904	0.587584
cg23938543	6	30036994	0.319592
cg11368699	6	30037202	1.21961
cg04987004	6	30037481	0.392028
cg24192846	6	30037773	0.174368
cg26035615	6	30038254	0.365031
cg23592467	6	30038754	2.05163
cg17968668	6	30038859	1.29095
cg09093485	6	30038882	2.02745
cg09533428	6	30038897	0.07428
cg21175940	6	30038910	0.05055
cg05827186	6	30038915	0.025855
cg19046933	6	30038922	0.522028
cg27363141	6	30038929	0.158164
cg24330456	6	30038955	0.371064
cg03293507	6	30038975	0.917878
cg16582419	6	30038998	0.205467
cg23793213	6	30039006	0.770804
cg12736877	6	30039010	0.16099
cg24637044	6	30039013	0.110239
cg01286685	6	30039025	0.32421
cg05563515	6	30039027	0.301808
cg10930308	6	30039476	0.075982
cg01209655	6	30041081	0.047992
cg24842142	6	30041178	1.41382
cg06357743	6	30041727	0.009131
cg23752348	6	30042137	0.290393
cg08497487	6	30042188	0.099901
cg24378136	6	30042204	1.56987
cg14417687	6	30042260	0.586436
cg16908633	6	30042272	0.888249
cg06028875	6	30042295	0.069474
cg11562284	6	30042960	1.26983
cg02552311	6	30042980	0.807621
cg03219282	6	30042985	1.03749
cg27493649	6	30042987	0.694658
cg24766429	6	30043037	0.037471
cg23500724	6	30043049	0.341941
cg10865856	6	30043061	0.159313
cg05853632	6	30043273	0.175697
cg22105332	6	30043293	0.444398
cg19006429	6	30043325	0.750065
cg27532187	6	30043354	0.511207
cg01631162	6	30043418	0.902286
cg13199577	6	30043546	0.325087
cg26014796	6	30043597	0.13494
cg11724134	6	30043727	0.111752
cg11963660	6	30043820	1.05547
cg22325294	6	30043829	1.88886
cg06892912	6	30043858	1.12931
cg13169221	6	30043924	0.957346
cg03782043	6	30044206	0.550025
cg15448721	6	30045041	0.032012
cg24276787	6	30045068	0.361071
cg20751345	6	30066428	3.64547
cg01344738	6	30067108	0.644566
cg09984759	6	30068587	0.313416
cg25793630	6	30068667	0.308426
cg06053738	6	30068793	0.68859
cg02301724	6	30068934	0.027498
cg23161794	6	30068942	0.29852
cg04163475	6	30069065	0.253163
cg22442895	6	30069213	0.56956
cg03553308	6	30069250	0.756376
cg17961892	6	30069296	0.117107
cg09119433	6	30069319	1.37989
cg15826629	6	30069609	0.253648
cg20938781	6	30069780	0.287417
cg22121388	6	30069873	0.261266
cg27618684	6	30070012	0.878111
cg26418137	6	30070059	0.186854
cg18504015	6	30070062	0.221275
cg18580274	6	30070074	0.00861
cg15384453	6	30070082	1.06458
cg14747086	6	30070087	0.305777
cg19178742	6	30070099	0.109164
cg23003315	6	30070109	0.14893
cg13831136	6	30070342	1.23631
cg00578614	6	30070403	0.745512
cg26256630	6	30070738	1.2538
cg19712586	6	30070924	0.289928
cg12152443	6	30070968	0.723742
cg18502917	6	30070992	2.13104
cg27350716	6	30071028	0.012736
cg15093247	6	30071060	0.870955
cg18684207	6	30071067	0.06938
cg00799826	6	30071200	0.459652
cg11002033	6	30071226	0.170641
cg18297538	6	30071373	0.008315
cg10194160	6	30071387	0.063304
cg23642250	6	30071394	0.17796
cg04016431	6	30071399	0.262402
cg22377040	6	30071412	0.199029
cg13196879	6	30071427	0.588851
cg19382642	6	30071496	0.368016
cg00354641	6	30071503	1.0037
cg19940194	6	30072384	0.39092
cg24846791	6	30074616	0.119277
cg04792216	6	30075057	0.487569
cg01544157	6	30075605	0.517925
cg19878326	6	30078632	0.594163
cg05183369	6	30078648	1.81232
cg18327128	6	30079139	1.75785
cg15738450	6	30079194	2.17554
cg27342919	6	30079256	1.89727
cg21809927	6	30079265	0.984128
cg08222513	6	30079280	0.948946
cg20591745	6	30079524	0.104788
cg07829465	6	30079536	2.95579
cg24880997	6	30079662	0.300796
cg15238224	6	30081408	1.71849
cg23375895	6	30094947	0.248671
cg21376799	6	30094960	0.178425
cg20167366	6	30094980	0.114553
cg14645861	6	30094987	0.03294
cg25247859	6	30095174	0.435305
cg05745631	6	30095178	0.180556
cg05068206	6	30095195	0.369923
cg23079252	6	30095199	0.254121
cg27282900	6	30095258	0.093721
cg02049405	6	30095265	0.094702
cg21697794	6	30095269	0.779576
cg26477792	6	30095277	0.029949
cg17034390	6	30095326	0.081927
cg05994850	6	30095341	1.04378
cg26719062	6	30095349	0.125974
cg18055610	6	30095419	0.234098
cg08548396	6	30095549	0.939595
cg12534216	6	30095570	0.186607
cg01528052	6	30095728	0.084579
cg27108419	6	30095762	0.331968
cg08498156	6	30095802	1.06415
cg10141717	6	30099252	1.86644
cg12758147	6	30103696	1.81588
cg01190484	6	30104593	0.755368
cg06365108	6	30104626	0.058172
cg06195293	6	30104885	3.78321
cg22692281	6	30104900	1.03199
cg03251349	6	30104916	2.89477
cg06317173	6	30107366	0.302931
cg04497354	6	30109208	0.07996
cg23481243	6	30112493	1.05751
cg11963400	6	30112769	0.894428
cg08116408	6	30112776	2.10371
cg14708905	6	30113074	1.91775
cg08996678	6	30113783	0.113046
cg07805064	6	30114011	0.04067
cg26970983	6	30115028	0.605341
cg00987918	6	30115829	1.37391
cg10150871	6	30116378	0.392662
cg19495308	6	30120031	0.21315
cg09016806	6	30120365	1.58997
cg05762309	6	30121843	0.270359
cg03957649	6	30121853	0.744564
cg08513123	6	30121930	0.888664
cg01748268	6	30122143	0.489671
cg16206678	6	30122152	0.005519
cg27000368	6	30122213	0.348029
cg24847621	6	30122565	0.693558
cg24699871	6	30123191	0.653714
cg02703235	6	30123198	0.832905
cg17451015	6	30123226	2.06987
cg23977256	6	30123461	0.205897
cg16912957	6	30124214	1.41457
cg18420781	6	30124240	0.257675
cg25981998	6	30124248	0.645198
cg11079936	6	30124299	1.06651
cg02116996	6	30126364	0.443734
cg05995496	6	30126535	1.65511
cg25479320	6	30127152	2.28761
cg13707358	6	30127389	0.066752
cg04560098	6	30127760	0.561999
cg03189075	6	30127997	0.451618
cg17232861	6	30128385	0.41221
cg24679043	6	30128404	1.29828
cg15109860	6	30128427	2.70308
cg10391909	6	30128511	0.146623
cg11334822	6	30128686	0.763172
cg21126020	6	30128775	2.21713
cg15641463	6	30129346	0.492211
cg27091343	6	30130226	0.421584
cg02888490	6	30130458	0.931504
cg09848114	6	30130698	1.75816
cg12422154	6	30130819	0.345186
cg06051311	6	30131001	0.338885
cg22425467	6	30131189	0.187119
cg21856784	6	30131214	0.65299
cg00720829	6	30131219	0.150371
cg00879790	6	30131283	0.38782
cg05701418	6	30131361	0.200799
cg20488756	6	30131586	0.365781
cg14815183	6	30131613	1.24617
cg07421969	6	30131634	0.350488
cg05235884	6	30131806	0.28185
cg01452581	6	30131915	0.19873
cg09624858	6	30132226	3.27337
cg21248305	6	30132715	1.11309
cg23064481	6	30134956	1.98167
cg13252226	6	30135162	0.083388
cg02879159	6	30135449	0.866747
cg12480375	6	30135523	0.605931
cg24592546	6	30136790	0.392244
cg12470367	6	30137056	0.61925
cg01074325	6	30138178	0.691438
cg01775921	6	30138213	0.094262
cg27201802	6	30138225	0.000561
cg22016949	6	30138339	0.871301
cg24396154	6	30138762	0.559664
cg18573842	6	30139421	0.162535
cg11565299	6	30139478	0.514786
cg19115272	6	30139538	0.524725
cg00030508	6	30139542	0.597711
cg21643178	6	30139573	0.56711
cg10108296	6	30139592	0.429188
cg08977390	6	30139594	0.02628
cg12676149	6	30139634	0.028074
cg18382893	6	30139641	0.340322
cg12904880	6	30139832	0.104445
cg23623622	6	30139880	0.697578
cg08858649	6	30139903	0.511826
cg02281167	6	30140113	0.290193
cg03771840	6	30140145	0.066449
cg04554928	6	30140231	2.57948
cg05563595	6	30140305	1.26966
cg15671996	6	30140325	3.2593
cg17527819	6	30140409	1.02199
cg02912580	6	30143294	1.36138
cg06896281	6	30152617	1.28534
cg07011235	6	30153088	0.005944
cg08749775	6	30153760	0.319335
cg12439388	6	30153799	0.2524
cg23858605	6	30153868	0.163306
cg26804124	6	30154270	0.302713
cg27640150	6	30154310	0.451529
cg08402837	6	30154330	0.410306
cg15474894	6	30154770	0.146891
cg03234806	6	30155310	0.231212
cg03028282	6	30155334	0.414469
cg05538632	6	30156375	0.175035
cg23814883	6	30156892	0.412774
cg05226043	6	30157178	0.02758
cg24490567	6	30157735	0.446136
cg26311995	6	30157807	1.98374
cg08395524	6	30158326	0.264446
cg17865068	6	30158346	0.332807
cg20294280	6	30158383	0.000818
cg13055450	6	30158546	0.441414
cg11212801	6	30158700	0.686072
cg13578948	6	30158801	0.531762
cg24701097	6	30159594	0.394966
cg07651687	6	30159925	0.008511
cg21763718	6	30159991	0.061573
cg02827244	6	30160006	0.079141
cg25938010	6	30160080	0.205521
cg06895103	6	30160580	0.18085
cg09329340	6	30160639	0.120598
cg00558297	6	30162504	1.08764
cg10636959	6	30162942	0.037633
cg16102778	6	30163098	0.005945
cg16487328	6	30164252	0.03341
cg26121436	6	30164267	0.231443
cg16707262	6	30164282	1.02122
cg01782500	6	30164320	1.24714
cg16446015	6	30164606	0.154325
cg27204262	6	30164615	0.150376
cg25790586	6	30164846	0.328677
cg24064041	6	30165027	1.64497
cg16709517	6	30166031	2.63
cg09579704	6	30166164	0.214985
cg24701662	6	30166168	1.02309
cg02541301	6	30166173	1.74333
cg24830233	6	30166423	1.1458
cg26589028	6	30166475	1.20156
cg21666768	6	30166498	0.113419
cg09782726	6	30166507	0.558434
cg18901633	6	30166517	0.565347
cg09758975	6	30166532	0.094659
cg11512026	6	30166732	0.588149
cg11668876	6	30166750	0.41855
cg02600978	6	30166754	0.089175
cg19047283	6	30166771	0.524101
cg18062810	6	30166810	0.431076
cg13362801	6	30166872	0.182515
cg15967169	6	30167836	0.341756
cg10009801	6	30168645	0.293345
cg06881695	6	30168773	0.261769
cg06400745	6	30168896	0.596368
cg08850243	6	30169768	1.11899
cg20364368	6	30171483	0.182188
cg04956674	6	30171485	1.97649
cg19956158	6	30171489	0.074334
cg00905858	6	30171614	0.548579
cg07891483	6	30172142	0.284326
cg03349173	6	30172789	0.21205
cg14051639	6	30173283	0.304895
cg26278214	6	30173616	0.851085
cg26170683	6	30173936	1.10349
cg14741870	6	30174091	0.016928
cg14606478	6	30174190	1.28473
cg27136023	6	30174651	0.314425
cg03084824	6	30174704	0.339781
cg14799927	6	30175074	0.9299
cg19714347	6	30175092	0.49765
cg14971718	6	30175327	0.047776
cg12663302	6	30175792	1.22012
cg19885979	6	30175967	0.345499
cg05581314	6	30176816	0.109582
cg05489957	6	30177295	1.71761
cg02897675	6	30177705	0.162301
cg04281416	6	30178180	0.351969
cg12600843	6	30179881	0.583636
cg24315046	6	30180688	0.441528
cg26146731	6	30180759	0.510274
cg02957918	6	30180785	0.117749
cg12084411	6	30180789	0.152595
cg26560341	6	30180804	0.831261
cg13083523	6	30180820	2.10317
cg18068919	6	30180962	0.064515
cg10793756	6	30181014	1.1096
cg16797983	6	30181025	0.788249
cg18556540	6	30181032	0.502842
cg16808910	6	30181036	0.079005
cg12103149	6	30181173	0.439374
cg05864696	6	30181175	0.583975
cg20067477	6	30181183	0.348004
cg26937613	6	30181189	0.123682
cg13118072	6	30181194	0.29696
cg01962105	6	30181212	0.37105
cg24902139	6	30181222	0.042906
cg24243375	6	30181383	1.11995
cg10037053	6	30181425	1.05067
cg14694232	6	30181448	0.624887
cg04274844	6	30181488	0.096466
cg13396830	6	30181581	0.655735
cg03769629	6	30181591	2.03427
cg03368643	6	30181600	0.02889
cg18241904	6	30181604	0.039232
cg18841691	6	30181645	0.227128
cg11286977	6	30181713	0.478847
cg04785838	6	30181742	0.129386
cg19397765	6	30181764	0.421259
cg11980090	6	30181771	0.025312
cg16933706	6	30181934	0.627138
cg19359218	6	30181936	0.538483
cg27252041	6	30181942	0.454426
cg04278162	6	30182172	0.127793
cg22666115	6	30182186	0.078591
cg14986845	6	30182240	0.395807
cg03717830	6	30182244	0.169627
cg10526841	6	30182507	1.61072
cg08186900	6	30182518	0.210221
cg17578235	6	30182563	0.871958
cg24152718	6	30185818	0.507051
cg19642505	6	30224156	0.099665
cg08049736	6	30226888	0.926228
cg14296767	6	30227001	0.474265
cg04483720	6	30227321	0.225263
cg24847259	6	30227482	1.04561
cg19121462	6	30227488	0.394297
cg18326657	6	30227729	0.39195
cg04199943	6	30227732	0.492365
cg08912051	6	30227783	0.27962
cg23363014	6	30227800	0.271104
cg17512353	6	30227802	0.064302
cg00026375	6	30227813	1.8143
cg06409824	6	30227825	0.241297
cg23119604	6	30227854	1.01348
cg22053904	6	30228007	1.76612
cg12007166	6	30228058	1.46911
cg07723510	6	30228063	1.69848
cg11456756	6	30228069	1.10329
cg13445593	6	30228076	1.41896
cg27011480	6	30228083	1.69523
cg08958598	6	30228160	3.19275
cg14183206	6	30228169	0.994614
cg16722947	6	30228431	1.36669
cg10700459	6	30231675	0.151335
cg23071690	6	30232015	0.012595
cg01598009	6	30286162	0.363335
cg12186939	6	30290258	0.855525
cg26193268	6	30290443	1.6567
cg11492288	6	30290596	0.188699
cg24714100	6	30290603	0.248449
cg13818708	6	30291314	0.259787
cg18286080	6	30291349	2.13474
cg01025894	6	30291451	0.214109
cg17627829	6	30292258	0.265294
cg04651621	6	30292292	0.167755
cg11409139	6	30292481	1.24709
cg09510269	6	30292743	0.530384
cg06127619	6	30292755	0.545654
cg19170660	6	30292899	1.72547
cg15572656	6	30293258	1.14282
cg04423542	6	30293581	0.111854
cg18134102	6	30293808	0.206769
cg14417549	6	30293841	1.42182
cg00040423	6	30293951	0.001271
cg08127941	6	30293955	0.14827
cg06988236	6	30293962	0.831885
cg14319160	6	30293977	0.03974
cg05591997	6	30294013	0.951477
cg00124432	6	30294015	0.279349
cg07068375	6	30294032	0.014881
cg24838581	6	30294115	0.415049
cg15213565	6	30294117	0.498675
cg00304288	6	30294170	0.487487
cg07489624	6	30294195	0.424391
cg11769440	6	30294255	0.019739
cg09241284	6	30294441	0.93057
cg22503499	6	30294449	0.201704
cg05393509	6	30294475	0.206654
cg19614744	6	30294839	0.184433
cg10442148	6	30294852	0.866578
cg12255318	6	30294854	0.169035
cg22276040	6	30294860	0.525512
cg06690735	6	30294946	0.355772
cg00550554	6	30294969	0.167771
cg03471106	6	30294972	0.004225
cg25598759	6	30294980	0.509714
cg24378095	6	30295029	0.038856
cg02254152	6	30295036	0.179818
cg27323049	6	30295227	0.907954
cg20220639	6	30295328	0.534104
cg19913291	6	30295432	1.63216
cg06685111	6	30295466	0.709388
cg08276565	6	30295772	0.243064
cg07912501	6	30295909	0.642637
cg10917941	6	30296049	0.032392
cg03094134	6	30297174	0.308606
cg13079571	6	30297257	0.28054
cg09020199	6	30297320	1.28075
cg11327408	6	30297329	0.273138
cg04425551	6	30297338	0.077943
cg17080697	6	30297382	0.049775
cg07905808	6	30297389	0.123784
cg19047804	6	30297500	0.23177
cg19147015	6	30297941	0.170844
cg02957290	6	30298765	2.13897
cg02301769	6	30298768	0.313161
cg20412364	6	30299709	0.480126
cg23173806	6	30299968	0.146962
cg15563205	6	30300013	0.574845
cg24715272	6	30300877	0.058816
cg08136190	6	30301942	0.937827
cg24467825	6	30302667	0.278509
cg12005950	6	30302816	0.966242
cg21354789	6	30302939	0.08879
cg21426759	6	30303126	0.100743
cg02630045	6	30303579	0.421712
cg19639367	6	30303612	1.16677
cg20629387	6	30303740	1.0439
cg18943623	6	30303756	0.316574
cg12230515	6	30303795	0.006399
cg23027402	6	30303805	0.118561
cg22561441	6	30303902	0.283503
cg25753270	6	30304194	0.120942
cg27396578	6	30306767	0.437644
cg02501767	6	30308067	0.41981
cg04138171	6	30308084	0.056609
cg24396074	6	30308095	0.871872
cg05934778	6	30308355	0.000522
cg22105534	6	30308653	1.18617
cg09815377	6	30309236	0.023878
cg20210586	6	30309562	1.30338
cg11526462	6	30309578	0.092193
cg24629395	6	30309602	0.708484
cg16600706	6	30309653	1.46628
cg19296662	6	30309718	1.56866
cg09003527	6	30309725	0.479128
cg23986474	6	30309773	0.325402
cg01363869	6	30309848	0.233313
cg07098689	6	30309877	0.791657
cg15959529	6	30309908	0.049757
cg08520429	6	30309977	0.39848
cg17309014	6	30309986	0.44856
cg21508457	6	30311316	1.17379
cg08843660	6	30311967	0.502423
cg24528164	6	30312580	1.10709
cg27519140	6	30312645	0.027429
cg00258873	6	30312687	0.111203
cg22334880	6	30312818	0.233601
cg20240014	6	30312855	0.295826
cg03130180	6	30312857	0.166623
cg17515456	6	30312866	0.305618
cg24927124	6	30312939	0.194344
cg10542419	6	30312941	0.070841
cg03948682	6	30312944	0.54814
cg14423703	6	30312953	0.867076
cg16000993	6	30313015	0.134475
cg13611934	6	30313121	0.540148
cg21565309	6	30313154	0.003123
cg11974977	6	30313159	0.513847
cg21977210	6	30313164	0.600711
cg26181343	6	30313171	0.460084
cg26161170	6	30313174	0.627009
cg16859001	6	30313394	0.17845
cg26564730	6	30313495	0.313004
cg25261377	6	30313517	0.220468
cg20856330	6	30313546	0.893702
cg07750744	6	30313742	3.04205
cg06063598	6	30314177	1.54513
cg04949608	6	30314256	1.28334
cg11081826	6	30314265	0.02309
cg07180523	6	30325715	0.174281
cg07653289	6	30325734	0.21695
cg08548095	6	30325757	0.537582
cg03999934	6	30325790	0.39545
cg13962212	6	30325907	0.009579
cg04679849	6	30412351	0.715879
cg01316659	6	30418115	0.992658
cg18940843	6	30418773	1.02019
cg18663382	6	30418789	0.032354
cg10110083	6	30418845	0.727133
cg24427993	6	30418847	0.053327
cg01978544	6	30418858	0.979592
cg07222604	6	30418872	0.02978
cg16019142	6	30418900	0.114464
cg11911648	6	30418902	1.49796
cg05326023	6	30418908	0.085989
cg24213773	6	30419201	0.362671
cg24060917	6	30419401	1.54233
cg11491998	6	30419493	1.30907
cg23778943	6	30421189	1.23316
cg26690915	6	30421218	0.055903
cg26310483	6	30421376	0.179608
cg10498083	6	30428323	0.348501
cg03926025	6	30430327	0.55348
cg25580405	6	30431274	0.556928
cg17333837	6	30431563	0.014538
cg07005242	6	30431577	0.04354
cg19411459	6	30431704	0.348979
cg18804722	6	30431770	1.19681
cg03126547	6	30431782	0.506842
cg02994187	6	30431860	0.142279
cg00744791	6	30432583	0.538151
cg11384481	6	30433036	2.69421
cg16459276	6	30433423	2.3758
cg07017214	6	30433749	2.58727
cg13518670	6	30433838	1.26006
cg23616223	6	30433888	0.693202
cg24900923	6	30434072	0.108516
cg11192541	6	30434109	0.463794
cg27535757	6	30434129	0.753235
cg24650522	6	30434215	0.483169
cg21740359	6	30434324	0.878945
cg00012701	6	30434338	1.04653
cg09364338	6	30434523	2.96912
cg01060387	6	30437493	0.112455
cg20276278	6	30448881	0.480582
cg04324498	6	30449009	1.44784
cg15921779	6	30449081	0.222797
cg18750167	6	30449172	0.201722
cg15717225	6	30449254	0.16518
cg05655390	6	30449547	0.962364
cg07106965	6	30449637	0.692257
cg25393388	6	30454518	1.18643
cg16367518	6	30455807	0.744934
cg16507955	6	30455846	0.260405
cg21297314	6	30455858	0.351115
cg10794086	6	30455964	0.171769
cg11861940	6	30456340	1.00146
cg04807188	6	30457039	0.012638
cg10124767	6	30457041	0.8206
cg13223754	6	30457142	0.295313
cg04305858	6	30457182	1.54669
cg09676939	6	30457386	0.036456
cg20662397	6	30457397	1.33401
cg26075747	6	30457407	0.37144
cg25293221	6	30457562	0.309126
cg14849431	6	30457724	1.02262
cg02751503	6	30457803	0.216769
cg01365762	6	30457827	0.604715
cg21292025	6	30457830	0.159519
cg01963278	6	30457850	0.029931
cg10457005	6	30457876	0.068777
cg03226993	6	30457968	0.389206
cg08180063	6	30457971	0.176345
cg25664704	6	30457977	0.125147
cg05384135	6	30457991	0.449776
cg15816267	6	30458048	0.718398
cg09609649	6	30458060	0.184931
cg16747427	6	30458078	2.90687
cg09753839	6	30458093	0.159409
cg14461571	6	30458099	0.130963
cg03725115	6	30458102	0.795169
cg18183435	6	30458147	0.053745
cg12700271	6	30458237	0.033807
cg13007871	6	30458519	2.28916
cg21758773	6	30458730	1.26923
cg02188225	6	30459255	1.09806
cg20652371	6	30459295	1.82722
cg21366673	6	30459512	1.3135
cg27486585	6	30459595	1.51808
cg17615629	6	30459867	0.329008
cg02678305	6	30460322	0.03633
cg09569347	6	30460548	0.531046
cg13036546	6	30460576	1.89222
cg16535080	6	30460600	1.22036
cg22765426	6	30483837	0.396576
cg03585731	6	30483882	0.506331
cg16013925	6	30483908	0.206455
cg22410026	6	30483923	0.022753
cg00138474	6	30484334	0.040737
cg04013595	6	30484429	0.153552
cg10692140	6	30496072	1.14257
cg07438586	6	30509366	0.436654
cg14576407	6	30509405	0.261643
cg04968197	6	30509595	0.026088
cg27591807	6	30509614	0.098778
cg27221477	6	30510294	0.034386
cg10996111	6	30510459	0.591338
cg04349266	6	30519905	0.184214
cg00251594	6	30519942	0.081079
cg24372586	6	30520094	0.200201
cg03964316	6	30520168	0.473321
cg12841600	6	30520279	0.64028
cg01079840	6	30520405	0.766948
cg15201677	6	30520702	0.196988
cg03686959	6	30520989	1.37287
cg21022447	6	30521181	0.174766
cg17374854	6	30521184	0.550377
cg12576073	6	30521242	0.198054
cg07858052	6	30521619	0.238685
cg27516073	6	30522217	0.338737
cg07087159	6	30522359	0.178915
cg23847282	6	30522404	0.738823
cg23379208	6	30522674	1.47759
cg02773868	6	30522774	0.415494
cg01225850	6	30522985	2.33846
cg03000305	6	30523072	0.173937
cg21264055	6	30523242	0.854946
cg12785643	6	30523313	0.038006
cg11310908	6	30523350	0.178662
cg14219599	6	30523389	0.114529
cg06332410	6	30523414	0.856502
cg18221028	6	30523418	0.888936
cg10111786	6	30523426	0.031627
cg05034464	6	30523440	0.628844
cg22710115	6	30523512	0.056334
cg21207916	6	30523687	0.06146
cg23168870	6	30523692	0.172662
cg09514464	6	30523788	0.077853
cg17166258	6	30523798	0.652573
cg23940467	6	30523800	0.960126
cg03922983	6	30523985	1.16449
cg00260647	6	30524003	0.016957
cg23841361	6	30524010	0.262988
cg10931739	6	30524013	1.32244
cg15809886	6	30524102	0.474446
cg04064094	6	30524222	0.467902
cg16389817	6	30524240	0.567252
cg02760112	6	30524248	0.050173
cg15722606	6	30524253	0.839123
cg24208990	6	30524256	0.881172
cg08900874	6	30524339	0.322816
cg19269956	6	30524408	0.600665
cg08062329	6	30524553	0.031395
cg20922660	6	30524556	0.216111
cg24066072	6	30524609	0.245356
cg12621814	6	30524706	0.002743
cg12990148	6	30524739	0.236831
cg01532218	6	30524746	0.084279
cg13413789	6	30524755	0.176415
cg03860665	6	30524763	0.01628
cg12828262	6	30524768	0.220045
cg18976822	6	30524797	0.417602
cg14284643	6	30524853	0.898308
cg24322638	6	30524987	0.052985
cg19276952	6	30525036	0.517355
cg03176453	6	30525112	0.387853
cg23654545	6	30525120	0.387567
cg22322663	6	30525268	0.060494
cg25068063	6	30525272	0.40896
cg18188377	6	30525301	0.192372
cg19954314	6	30525422	0.075411
cg24237742	6	30525447	0.200128
cg08056850	6	30525527	0.270943
cg25759366	6	30526264	0.576597
cg11320544	6	30526487	0.030525
cg01526919	6	30527711	0.251695
cg12163646	6	30529027	0.453708
cg01058212	6	30529052	0.055158
cg11460110	6	30530458	0.604462
cg20476596	6	30530647	0.093776
cg09664433	6	30535884	1.35358
cg08805748	6	30538523	0.686847
cg13099117	6	30538539	0.786624
cg17365962	6	30538589	0.530905
cg24946044	6	30538620	0.508658
cg00522328	6	30538742	0.232816
cg23657870	6	30539005	0.143052
cg16792604	6	30539044	0.366389
cg07657521	6	30539059	0.245012
cg05385119	6	30539063	0.325502
cg17753711	6	30539066	0.737808
cg12495593	6	30539072	0.407542
cg21227785	6	30539077	0.55448
cg06140764	6	30539234	2.2492
cg09502511	6	30539237	0.489691
cg05936555	6	30539508	0.102953
cg03239591	6	30539540	0.322914
cg20738959	6	30539641	0.499752
cg22643189	6	30539868	0.031563
cg24448840	6	30539883	0.718253
cg22851514	6	30540557	2.09532
cg25632840	6	30540604	0.049257
cg24529500	6	30540984	1.73999
cg11606826	6	30540994	0.084577
cg07983888	6	30541585	1.69814
cg08652722	6	30542193	2.07535
cg01704860	6	30550855	0.071578
cg01627201	6	30551221	0.257442
cg10030624	6	30551619	0.240017
cg20635067	6	30552025	0.187155
cg04292889	6	30552133	0.13396
cg22409504	6	30558319	0.228258
cg02086286	6	30558338	0.630324
cg10982113	6	30558425	0.014593
cg05177685	6	30558470	2.54396
cg14984210	6	30560164	0.571156
cg22366909	6	30565190	2.37005
cg06986158	6	30567633	0.967831
cg02007235	6	30568139	0.07467
cg13170891	6	30568532	2.99646
cg24766816	6	30568535	0.239847
cg27231793	6	30568959	0.029446
cg16184112	6	30568982	0.645672
cg16586538	6	30569105	1.77969
cg05591701	6	30569211	0.872512
cg25994439	6	30569889	0.307965
cg22946679	6	30569917	0.266165
cg00936996	6	30569965	1.04253
cg08018049	6	30569985	0.366115
cg06921107	6	30570103	0.693108
cg01023151	6	30570115	0.751495
cg23624891	6	30570123	0.043242
cg00613177	6	30570163	0.783688
cg11389011	6	30576923	0.02432
cg05771767	6	30578981	0.024714
cg19256656	6	30579560	0.191586
cg26672159	6	30579650	0.376386
cg12069151	6	30580546	0.101247
cg05235540	6	30582174	0.173523
cg08677140	6	30582241	0.445325
cg23583454	6	30582333	0.819071
cg04694022	6	30582352	1.3192
cg10977734	6	30582416	0.800234
cg23068345	6	30582738	0.098159
cg19579903	6	30583082	0.009815
cg24330922	6	30584245	0.045889
cg19182468	6	30584270	0.423237
cg02809877	6	30584284	0.641377
cg00320625	6	30584596	0.807905
cg12503292	6	30584720	0.323019
cg09702881	6	30584746	0.043283
cg13083904	6	30584886	0.080719
cg21424801	6	30584892	0.830196
cg24657127	6	30585059	0.182432
cg00918762	6	30585117	0.229849
cg00990221	6	30585122	0.178863
cg01852131	6	30585154	0.029808
cg15677497	6	30585191	0.041072
cg26372792	6	30585473	0.144138
cg06053377	6	30585513	0.559828
cg07348708	6	30585533	0.192283
cg14619640	6	30585541	0.088502
cg16210397	6	30585548	0.136778
cg26088994	6	30585636	0.619972
cg26722322	6	30585676	0.343735
cg23326824	6	30585730	0.59165
cg10182531	6	30585801	0.8261
cg18207141	6	30585871	0.47787
cg14581887	6	30585873	0.038235
cg15961920	6	30586293	0.330895
cg15735240	6	30586360	1.51721
cg04176995	6	30586468	0.5812
cg01702407	6	30587497	0.252695
cg16612352	6	30587509	0.115917
cg27304199	6	30587514	0.281103
cg08198704	6	30587530	0.457625
cg11738164	6	30587533	0.049616
cg16279541	6	30587698	0.045944
cg16226373	6	30587737	0.093415
cg02172885	6	30588193	0.26333
cg11330329	6	30588647	0.424844
cg03473408	6	30588689	0.079877
cg18298197	6	30593314	0.152993
cg01245721	6	30594037	1.87017
cg13542073	6	30594186	0.20864
cg08635134	6	30594456	0.096299
cg08081524	6	30594543	0.073002
cg05093836	6	30594590	0.013611
cg23328390	6	30594597	1.26003
cg07142893	6	30594605	0.416114
cg15381130	6	30594688	0.555306
cg26934609	6	30594702	0.097132
cg13964084	6	30594709	0.030423
cg06814856	6	30594744	0.6372
cg07816366	6	30594749	0.360565
cg15729859	6	30594862	0.403473
cg12907138	6	30594930	0.260618
cg20629923	6	30594955	0.603928
cg03969182	6	30595190	0.341012
cg03591990	6	30595372	0.095385
cg05439521	6	30595464	0.394859
cg10895032	6	30596955	0.449719
cg14308107	6	30610775	0.33845
cg23380956	6	30610778	1.5918
cg09583464	6	30610781	0.202411
cg21052136	6	30611822	0.14732
cg06868245	6	30611830	0.678146
cg21908996	6	30612157	0.418263
cg01025185	6	30613282	0.010146
cg11393773	6	30613351	0.33691
cg24075326	6	30613715	0.478057
cg14352682	6	30614168	0.683348
cg16583303	6	30614323	0.094343
cg06182584	6	30614329	0.106615
cg13011452	6	30614382	0.190699
cg13253439	6	30614397	0.155627
cg21291449	6	30614400	0.946826
cg19666256	6	30614422	0.701839
cg27340794	6	30614632	1.73942
cg04143539	6	30614650	1.06704
cg13118748	6	30614722	0.417213
cg13583911	6	30614788	0.323893
cg11698382	6	30614794	0.311263
cg05625773	6	30614796	0.205448
cg26473478	6	30614823	0.487289
cg01636799	6	30615000	0.145751
cg23938476	6	30615339	0.426509
cg19803911	6	30615341	1.14236
cg17738756	6	30615347	0.671236
cg26867866	6	30615352	0.069591
cg12032443	6	30615471	0.35259
cg14031921	6	30615540	0.191199
cg08946532	6	30615545	0.014133
cg14075624	6	30615620	0.2992
cg05025179	6	30615633	0.210987
cg11173754	6	30615697	0.453013
cg18838346	6	30615813	0.628592
cg15023057	6	30615854	0.290182
cg27375297	6	30615859	0.063412
cg13016528	6	30615944	0.296799
cg26112706	6	30616140	0.155081
cg01402746	6	30616468	0.021336
cg07889936	6	30616472	0.001051
cg18718349	6	30616763	0.070296
cg25004178	6	30617565	0.019326
cg27556952	6	30617796	0.368157
cg20373032	6	30617896	0.243989
cg10182348	6	30618797	0.638148
cg07093702	6	30619047	0.311008
cg26088561	6	30619080	1.23487
cg18184941	6	30619137	0.912719
cg01676996	6	30619167	1.56914
cg13584784	6	30619190	1.05785
cg05143092	6	30619209	1.22399
cg22752886	6	30619221	1.16771
cg19849557	6	30619242	0.810696
cg02434880	6	30620732	0.870783
cg04831708	6	30623775	0.61957
cg20782805	6	30623779	0.42488
cg17371908	6	30624016	0.441781
cg20452558	6	30624035	0.039166
cg24851684	6	30624160	0.125022
cg26011168	6	30624168	0.10437
cg11748260	6	30624395	1.18711
cg01999566	6	30624449	0.891414
cg09379497	6	30624467	0.929666
cg01211396	6	30624478	0.715665
cg21513254	6	30624502	0.831224
cg27516100	6	30624520	0.117446
cg01538969	6	30624636	0.076176
cg03338436	6	30624769	0.677608
cg15011596	6	30627459	0.957709
cg08490690	6	30630668	0.213202
cg08228596	6	30633326	0.377866
cg05225038	6	30633339	0.917125
cg12062310	6	30633347	0.062359
cg08194384	6	30633353	0.006959
cg23927832	6	30633356	0.373666
cg15055187	6	30633386	0.095922
cg13141065	6	30633399	0.041318
cg11392062	6	30633458	0.105695
cg24544298	6	30636602	0.035828
cg00811377	6	30636608	1.08241
cg02953457	6	30638580	1.49183
cg10110998	6	30639987	0.765277
cg20879757	6	30640270	0.226466
cg16212881	6	30640519	0.331573
cg10496560	6	30640525	0.280131
cg03124091	6	30640593	0.045209
cg19979405	6	30640621	0.026937
cg19385624	6	30640783	0.22546
cg20618357	6	30640850	0.170055
cg07917843	6	30640949	0.079938
cg16495982	6	30641015	0.062277
cg20378070	6	30641179	0.756335
cg20117675	6	30641220	1.11061
cg07939503	6	30644235	1.1106
cg24475275	6	30644278	0.182441
cg01449469	6	30644681	0.002248
cg03353699	6	30644693	0.266645
cg09804616	6	30644832	0.821263
cg09374772	6	30646794	0.817272
cg00663832	6	30646846	1.04828
cg25502618	6	30646926	0.823964
cg15332750	6	30646940	0.016342
cg10380362	6	30646949	0.387673
cg21714212	6	30647104	0.64895
cg21719344	6	30647128	0.720908
cg13054640	6	30647148	1.81033
cg10145196	6	30647649	1.35347
cg23672659	6	30648020	1.5862
cg11288144	6	30649909	0.638839
cg22413056	6	30650202	0.077192
cg07474957	6	30650844	0.10484
cg11736020	6	30651511	0.27887
cg17476701	6	30651563	0.068448
cg13036352	6	30651825	0.275318
cg25659902	6	30652202	0.397928
cg20690667	6	30652228	0.175315
cg24967096	6	30652237	0.266443
cg00221185	6	30652268	0.262362
cg05098566	6	30652282	0.104069
cg15768443	6	30652347	1.01806
cg08887400	6	30652376	0.016597
cg03953626	6	30652396	0.664925
cg18586886	6	30652399	1.30781
cg18427856	6	30652647	0.072549
cg00010853	6	30653167	0.081373
cg11554650	6	30653191	2.08812
cg08253704	6	30653242	0.244194
cg12105190	6	30653407	1.22921
cg03052182	6	30653530	1.11111
cg12247101	6	30653549	0.834449
cg18335326	6	30653659	0.386422
cg10098021	6	30653732	0.654201
cg12197421	6	30653736	1.02341
cg26683639	6	30653755	0.6001
cg06644669	6	30653799	1.63981
cg10692290	6	30654410	0.772942
cg24024042	6	30654422	1.00695
cg21561537	6	30654555	0.328483
cg24624349	6	30654559	0.356295
cg17438419	6	30654622	0.137152
cg08817422	6	30654638	0.669736
cg08052856	6	30654693	0.034389
cg18296078	6	30654696	0.04272
cg17228286	6	30654711	0.039251
cg26027205	6	30654716	0.175317
cg06303288	6	30654722	0.087193
cg08290993	6	30654736	0.408244
cg23836509	6	30654747	0.537582
cg08920807	6	30654751	0.693569
cg19504658	6	30655197	0.736732
cg22412072	6	30655217	0.098887
cg25025773	6	30655346	1.71359
cg25807071	6	30655400	0.07783
cg01568521	6	30655456	0.542292
cg03038057	6	30655472	0.124247
cg08752994	6	30655610	0.264319
cg23197007	6	30655617	0.424689
cg13357602	6	30655720	0.049914
cg21049361	6	30655870	0.979095
cg14571710	6	30655896	1.51982
cg15696968	6	30656070	1.0109
cg00128100	6	30656094	1.11202
cg03922146	6	30656499	0.28009
cg08743794	6	30656577	0.068047
cg26004235	6	30656582	0.145754
cg20110257	6	30657219	2.15003
cg21606953	6	30657384	1.79902
cg24813995	6	30657882	0.785951
cg07448742	6	30657984	2.28788
cg27214030	6	30658303	0.054
cg17636541	6	30658493	0.120006
cg24353833	6	30658612	0.404878
cg13494704	6	30658635	0.04639
cg13965897	6	30658657	0.119317
cg12386787	6	30658676	0.029152
cg18650878	6	30658796	0.187766
cg00565831	6	30659006	0.939534
cg16979445	6	30659643	1.93329
cg26552907	6	30667625	0.013697
cg13040816	6	30681089	0.000765
cg21643358	6	30681110	0.499909
cg20835659	6	30681672	0.098602
cg09333873	6	30681828	0.978616
cg24134020	6	30681924	0.051842
cg26568546	6	30682678	0.366526
cg00682802	6	30682855	0.239166
cg10511301	6	30683561	0.128928
cg07129907	6	30683787	0.094806
cg26454601	6	30683823	0.087146
cg01533397	6	30684278	1.41014
cg09232906	6	30684280	1.60535
cg24700494	6	30684284	0.784022
cg11498582	6	30684340	1.93159
cg06315208	6	30684406	1.39444
cg07257768	6	30684736	1.97934
cg22724063	6	30684760	2.1015
cg03844211	6	30684773	1.301
cg07656347	6	30684837	0.787593
cg17188180	6	30684840	0.195849
cg11968414	6	30684868	0.663107
cg15024975	6	30685170	2.01934
cg23485400	6	30685229	0.580694
cg18301048	6	30685243	0.049097
cg05300316	6	30685246	0.063892
cg12814525	6	30685250	0.591474
cg14029839	6	30685271	0.035401
cg26509254	6	30685303	0.089482
cg23590244	6	30685311	0.061001
cg09859103	6	30685402	0.139693
cg15622885	6	30685406	1.15074
cg06131578	6	30685439	0.035835
cg05317081	6	30685534	0.750197
cg17302862	6	30685540	0.083239
cg07229198	6	30685635	0.194333
cg18512512	6	30685686	0.548133
cg03791799	6	30686368	0.310107
cg03151709	6	30686511	1.79052
cg17950410	6	30686902	2.59995
cg08680415	6	30686922	1.42256
cg05125809	6	30687159	0.358981
cg27505349	6	30687197	0.430064
cg15677364	6	30687221	0.618145
cg15878619	6	30687373	0.191375
cg16174196	6	30687540	0.054206
cg07841385	6	30687707	0.209325
cg16969458	6	30687942	0.223393
cg26259575	6	30687946	0.687246
cg06993041	6	30687972	1.35026
cg17431746	6	30687987	0.288591
cg23897356	6	30688013	0.046655
cg02167193	6	30688035	0.168133
cg27092694	6	30688037	0.617431
cg14861518	6	30688295	0.427827
cg15482861	6	30688331	0.633915
cg01554625	6	30688579	0.08638
cg21660604	6	30688588	0.507938
cg12449931	6	30688637	0.134585
cg03102011	6	30688661	1.13723
cg03130533	6	30688665	0.152742
cg22000577	6	30688704	0.053703
cg20894465	6	30688821	0.700403
cg09389160	6	30688828	0.060677
cg20118306	6	30688860	0.739614
cg27650554	6	30688868	0.161673
cg08444284	6	30688882	0.185557
cg15572180	6	30689205	0.202489
cg24297454	6	30689211	0.114577
cg00783730	6	30689216	0.617117
cg01043997	6	30689219	0.763582
cg10297942	6	30689225	0.061869
cg21269400	6	30689262	0.713278
cg09510976	6	30689514	0.168488
cg00718519	6	30689608	0.298622
cg00091044	6	30689640	0.446592
cg26366109	6	30689844	1.12759
cg25742745	6	30689865	0.342072
cg01843804	6	30689878	0.705668
cg06005318	6	30690213	1.66891
cg27129922	6	30690346	0.120294
cg22001807	6	30690355	0.223545
cg24146125	6	30690376	1.54548
cg07972954	6	30690392	0.578051
cg11071615	6	30690438	1.05985
cg19748937	6	30690501	1.83336
cg07174917	6	30690542	1.89963
cg25953417	6	30690712	0.236608
cg20172858	6	30690757	1.03228
cg26721803	6	30690844	1.02288
cg02536431	6	30691259	0.70913
cg18428104	6	30691305	1.42331
cg12915947	6	30691623	0.07387
cg26470641	6	30691760	0.401458
cg27500784	6	30691764	0.417262
cg00070870	6	30691895	1.43566
cg24396709	6	30694398	0.482255
cg26461855	6	30695686	1.22177
cg02684104	6	30698706	0.47102
cg04353171	6	30698729	0.480239
cg05681859	6	30698734	0.371508
cg16254746	6	30698843	0.328304
cg19110902	6	30698936	1.37649
cg16646298	6	30698987	1.76223
cg02182754	6	30699363	1.03773
cg20030817	6	30699481	0.159651
cg08180596	6	30700616	0.76623
cg06934971	6	30700632	0.492121
cg22063321	6	30706470	0.087202
cg24004368	6	30706647	0.121831
cg06828418	6	30706654	0.486259
cg11523325	6	30706810	2.08247
cg02576394	6	30707038	0.439344
cg07365147	6	30707050	0.666746
cg25164894	6	30707082	0.880267
cg21279207	6	30707966	0.04651
cg08879099	6	30707982	0.082194
cg18695800	6	30707994	0.659502
cg05129568	6	30708009	0.034129
cg15576292	6	30708859	0.276405
cg06534376	6	30708863	0.373621
cg11285284	6	30709012	1.16511
cg06206827	6	30709045	0.199186
cg11229650	6	30709071	1.0276
cg23423329	6	30709428	0.046816
cg27303735	6	30709605	1.5493
cg23775991	6	30709670	0.074501
cg17840178	6	30709803	0.379061
cg25796098	6	30710373	0.596059
cg05673638	6	30710384	1.0107
cg24000189	6	30710425	0.366665
cg03151651	6	30710447	0.841339
cg09990440	6	30710455	0.540997
cg06273041	6	30710462	0.659908
cg00788362	6	30710464	0.378285
cg05050482	6	30710482	0.52664
cg26432347	6	30710636	0.115559
cg09061824	6	30710648	0.017928
cg13391363	6	30710682	0.4357
cg26910594	6	30710687	0.06748
cg24578853	6	30710755	0.016995
cg23343973	6	30710764	0.08233
cg12478978	6	30710766	0.468356
cg15549931	6	30710788	0.396005
cg01745867	6	30710816	0.005773
cg19984781	6	30710898	0.571363
cg16717099	6	30710901	0.060993
cg05902624	6	30710949	0.24045
cg05937873	6	30710952	0.309094
cg02915939	6	30711022	0.044198
cg19033654	6	30711138	0.211921
cg09235583	6	30711141	0.475836
cg04012931	6	30711164	0.140606
cg08687386	6	30711206	0.373045
cg07858113	6	30711561	0.569721
cg12232308	6	30711580	0.107575
cg13337949	6	30711586	1.16791
cg08457178	6	30711636	0.174155
cg17389738	6	30711642	0.044563
cg27545367	6	30711644	0.514229
cg20178172	6	30711655	0.457243
cg08384314	6	30711680	0.130937
cg13804182	6	30711796	1.45797
cg16493531	6	30711802	0.644419
cg18650716	6	30711863	0.223481
cg00011994	6	30711904	0.028196
cg10938374	6	30712058	0.047922
cg00687252	6	30712060	1.46561
cg13137376	6	30712221	0.067157
cg11969002	6	30712282	0.79566
cg09127400	6	30712331	0.12924
cg10060574	6	30712338	0.212801
cg09016822	6	30712396	0.320763
cg13885965	6	30712409	0.311421
cg17067528	6	30712517	1.0231
cg00985729	6	30712559	0.034833
cg13630962	6	30712680	0.530531
cg04191142	6	30712865	0.413755
cg12023692	6	30712919	0.074184
cg04940526	6	30712925	0.1123
cg24363824	6	30713026	0.09432
cg17266690	6	30713244	0.031474
cg20284982	6	30713246	0.388945
cg09131512	6	30713442	0.356157
cg10921702	6	30716324	0.051908
cg06126421	6	30720080	0.012872
cg14753356	6	30720108	0.524709
cg24859433	6	30720203	0.838888
cg15342087	6	30720209	1.40389
cg19913563	6	30720261	0.843013
cg03720100	6	30720263	1.1816
cg06422467	6	30720484	0.045765
cg25045700	6	30724242	0.280313
cg24297418	6	30726590	2.18965
cg14129735	6	30737007	0.496724
cg07220152	6	30737270	0.034112
cg25063165	6	30737436	0.007908
cg03813377	6	30737455	0.621791
cg27543214	6	30761828	0.665067
cg07162801	6	30775336	1.18093
cg21312281	6	30784126	1.3619
cg27154651	6	30796209	0.662257
cg11609578	6	30796312	0.301727
cg26081875	6	30796407	0.317352
cg26918723	6	30812173	0.209522
cg14447703	6	30846517	0.771596
cg06642647	6	30848807	0.824278
cg21249595	6	30848811	0.107492
cg25075776	6	30848828	0.489225
cg16079541	6	30848846	1.82382
cg08951271	6	30850543	2.50855
cg17604312	6	30850829	1.49857
cg24727290	6	30850868	2.68364
cg13329862	6	30850876	3.06953
cg19215110	6	30850913	2.62354
cg02696067	6	30850977	0.686126
cg23953820	6	30851051	0.076354
cg08469255	6	30851069	0.634491
cg14279856	6	30851086	0.910293
cg02695062	6	30851417	1.77591
cg07803420	6	30851517	0.160501
cg02680487	6	30851529	0.397838
cg18093866	6	30851753	1.42254
cg13200628	6	30852069	1.40436
cg10470808	6	30852092	0.212515
cg23001000	6	30852307	0.727015
cg07816398	6	30852545	0.726798
cg24646556	6	30852566	0.398774
cg26556926	6	30852573	0.38616
cg26858073	6	30852587	0.517335
cg08684361	6	30852823	0.775036
cg12847793	6	30852874	1.47882
cg13660719	6	30852963	0.267994
cg11985839	6	30853007	0.247128
cg13695585	6	30853014	0.051681
cg07939626	6	30853073	0.240709
cg25607383	6	30853569	0.596582
cg11975790	6	30853608	0.567189
cg16215084	6	30853948	0.282943
cg25251478	6	30853959	0.046382
cg26321999	6	30854011	0.9571
cg00934322	6	30854109	0.883382
cg07187855	6	30854161	1.13515
cg24566261	6	30854164	0.656235
cg09965419	6	30854186	1.36561
cg17091577	6	30854233	1.20863
cg15656686	6	30854551	1.24009
cg09822812	6	30855729	0.272418
cg13351860	6	30856386	2.46049
cg07908039	6	30856439	0.641808
cg00466425	6	30856491	0.021552
cg17176005	6	30859697	0.828616
cg24517175	6	30859707	0.040014
cg06200824	6	30859855	1.772
cg20335906	6	30859977	0.532803
cg27593250	6	30859984	0.584905
cg07912416	6	30860130	0.214266
cg25400901	6	30860139	0.119853
cg02376496	6	30860175	0.342494
cg19148201	6	30860237	0.589209
cg09810078	6	30860265	0.588155
cg01386080	6	30860497	1.8979
cg24790028	6	30860529	0.048188
cg12669395	6	30860866	1.39033
cg16111190	6	30860887	0.177705
cg01936707	6	30860905	1.49774
cg08673763	6	30860960	0.162177
cg20560640	6	30865926	0.978701
cg02313535	6	30865979	0.321012
cg14928451	6	30865998	0.14222
cg01598675	6	30866025	0.008397
cg14058861	6	30866037	0.008016
cg14790552	6	30866999	0.14086
cg18709166	6	30871677	0.898406
cg18746504	6	30874989	0.02007
cg16345272	6	30875382	0.002353
cg09474938	6	30875843	0.271939
cg17035708	6	30876137	0.270148
cg20270172	6	30876140	0.046659
cg23903470	6	30876145	0.361784
cg12475182	6	30876795	0.596602
cg24677671	6	30876910	0.087379
cg24507551	6	30877958	1.19825
cg00563045	6	30878494	0.018261
cg02046600	6	30878499	0.608148
cg17633074	6	30878864	2.19309
cg03155896	6	30879000	0.545984
cg27122065	6	30879800	0.357612
cg19132733	6	30879803	0.279549
[truncated: 2,818 more rows]

[truncated: 1 more sheets: Figure S2]
